# Supplementary material for: Molecular and Cellular Characterization of a Zebrafish Optic Pathway Tumor Line Implicates Glia-Derived Progenitors in Tumorigenesis
Source: PLoS One. 2014 Dec 8;9(12):e114888. doi: 10.1371/journal.pone.0114888 (PMC4259487; doi:10.1371/journal.pone.0114888)
Supplement: S1 Table — SureSelect Target Enrichment Antisense 120nt Bait Library tiled across pTol2<flk1:RFP> plasmid vector. (XLS) [file pone.0114888.s010.xls]

## Sheet: Sheet1
Table S1. SureSelect Target Enrichment Antisense 120nt Bait Library tiled across pTol2<flk1:RFP> plasmid vector
Bait ID	Bait sequence 5'--> 3'
v1	gggcgaattgggcccagaggtgtaaagtacttgagtaattttacttgattactgtacttaagtattatttttggggatttttactttacttgagtacaattaaaaatcaatacttttact
v2	agtattatttttggggatttttactttacttgagtacaattaaaaatcaatacttttacttttacttaattacatttttttagaaaaaaaagtactttttactccttacaattttattta
v3	tttacttaattacatttttttagaaaaaaaagtactttttactccttacaattttatttacagtcaaaaagtacttattttttggagatcacttcattctattttcccttgctattacca
v4	cagtcaaaaagtacttattttttggagatcacttcattctattttcccttgctattaccaaaccaattgaattgcgctgatgcccagttgcggccgcgttaacgctaccatggagctcca
v5	aaccaattgaattgcgctgatgcccagttgcggccgcgttaacgctaccatggagctccaaataatgattttattttgactgatagtgacctgttcgttgcaacaaattgataagcaatg
v6	aataatgattttattttgactgatagtgacctgttcgttgcaacaaattgataagcaatgcttttttataatgccaactttgtataataaagttggaaaaaacctcccacacctccccct
v7	cttttttataatgccaactttgtataataaagttggaaaaaacctcccacacctccccctgaacctgaaacataaaatgaatgcaattgttgttgttaacttgtttattgcagcttataa
v8	gaacctgaaacataaaatgaatgcaattgttgttgttaacttgtttattgcagcttataatggttacaaataaagcaatagcatcacaaatttcacaaataaagcatttttttcactgca
v9	tggttacaaataaagcaatagcatcacaaatttcacaaataaagcatttttttcactgcattctagttgtggtttgtccaaactcatcaatgtatcttatcatgtctggatctacgtaat
v10	ttctagttgtggtttgtccaaactcatcaatgtatcttatcatgtctggatctacgtaatacgactcactatagttctagaggcgcgcctcaggagagcacacacttgcagctcatgcag
v11	acgactcactatagttctagaggcgcgcctcaggagagcacacacttgcagctcatgcagccggggccactctcatcaggagggttcagcttattaagtttgtgccccagtttgctaggg
v12	ccggggccactctcatcaggagggttcagcttattaagtttgtgccccagtttgctagggaggtcgcagtatctggccacagccacctcgtgctgctcgacgtaggtctctttgtcggcc
v13	aggtcgcagtatctggccacagccacctcgtgctgctcgacgtaggtctctttgtcggcctccttgattctttccagtctgtggtccacatagtagacgccgggcatcttgaggttctta
v14	tccttgattctttccagtctgtggtccacatagtagacgccgggcatcttgaggttcttagcgggtttcttggatctgtatgtggtcttgaagttgcagatcaggtggcccccgcccacg
v15	gcgggtttcttggatctgtatgtggtcttgaagttgcagatcaggtggcccccgcccacgagcttcagggccatgtcgcttctgccttccaggccgccgtcagcggggtacagcatctcg
v16	agcttcagggccatgtcgcttctgccttccaggccgccgtcagcggggtacagcatctcggtgttggcctcccagccgagtgttttcttctgcatcacagggccgttggatgggaagttc
v17	gtgttggcctcccagccgagtgttttcttctgcatcacagggccgttggatgggaagttcacccctctgatcttgacgttgtagatgaggcagccgtcctggaggctggtgtcctgggta
v18	acccctctgatcttgacgttgtagatgaggcagccgtcctggaggctggtgtcctgggtagcggtcagcacgcccccgtcttcgtatgtggtgactctctcccatgtgaagccctcaggg
v19	gcggtcagcacgcccccgtcttcgtatgtggtgactctctcccatgtgaagccctcagggaaggactgcttaaagaagtcggggatgccctgggtgtggttgatgaaggttctgctgccg
v20	aaggactgcttaaagaagtcggggatgccctgggtgtggttgatgaaggttctgctgccgtacatgaagctggtagccaggatgtcgaaggcgaaggggagagggccgccctcgaccacc
v21	tacatgaagctggtagccaggatgtcgaaggcgaaggggagagggccgccctcgaccaccttgattctcatggtctgggtgccctcgtagggcttgccttcgccctcggatgtgcacttg
v22	ttgattctcatggtctgggtgccctcgtagggcttgccttcgccctcggatgtgcacttgaagtggtggttgttcacggtgccctccatgtacagcttcatgtgcatgttctccttaatc
v23	aagtggtggttgttcacggtgccctccatgtacagcttcatgtgcatgttctccttaatcagctcttcgcccttagacaccataggaccggggttttcttccacgtctcctgcttgcttt
v24	agctcttcgcccttagacaccataggaccggggttttcttccacgtctcctgcttgctttaacagagagaagttcgtggctccggatcccccgggctgcaggaattcgatatcaagctta
v25	aacagagagaagttcgtggctccggatcccccgggctgcaggaattcgatatcaagcttatcgatatccgcggtttgtctgttaaaataacgtcccgaatgatactccgtatgtcacttc
v26	tcgatatccgcggtttgtctgttaaaataacgtcccgaatgatactccgtatgtcacttcacgttcggatgcggctgcagtagtccagaacttaatttctcttgatgtatgataatatgc
v27	acgttcggatgcggctgcagtagtccagaacttaatttctcttgatgtatgataatatgcttatagttcctgttgatatgatagagatggttcttcggtgacgtgttaatagttaaacac
v28	ttatagttcctgttgatatgatagagatggttcttcggtgacgtgttaatagttaaacacctctcagtgactgtaaagtatcgcgcaggactgcgcctgccccggtactaagacgaatgg
v29	ctctcagtgactgtaaagtatcgcgcaggactgcgcctgccccggtactaagacgaatggagaaactccactgactccacaactcccgagggcaggtgcgaccgctgtccgtccttccta
v30	agacgaatggagaaactccactgactccacaactcccgagggcaggtgcgaccgctgtccgtccttcctaaaaccgaatgaatgaaatttccaaaactacactatgtagtgaaggtgtaa
v31	gtccttcctaaaaccgaatgaatgaaatttccaaaactacactatgtagtgaaggtgtaacagccatttatctatcttcacaccatcccactatacctctgacttttctactgggctttt
v32	cagccatttatctatcttcacaccatcccactatacctctgacttttctactgggcttttccctctcgaaggctttatatgagtgaagcgaggacggaaggacgcaacgtcaccatagta
v33	ccctctcgaaggctttatatgagtgaagcgaggacggaaggacgcaacgtcaccatagtaaccctgcagcgatactcgtaaagctacgtgtactgatttaacttaatcgataggctatct
v34	accctgcagcgatactcgtaaagctacgtgtactgatttaacttaatcgataggctatctacttattcaggctaaatgacttgcatagagttattaggaacataccaacacaagaccaac
v35	acttattcaggctaaatgacttgcatagagttattaggaacataccaacacaagaccaacagaaacaagaaatacatcataacatttttatacccatcaaagaaaaaaacatgaaatatg
v36	agaaacaagaaatacatcataacatttttatacccatcaaagaaaaaaacatgaaatatgcactatagtagactgaaaatacagaactctggtcacactttataataaggttttattgtt
v37	cactatagtagactgaaaatacagaactctggtcacactttataataaggttttattgttgactgtatttactaacataaacaaaaccaatacagcatttactaatcagttcaacattta
v38	gactgtatttactaacataaacaaaaccaatacagcatttactaatcagttcaacatttactaatgcataagacacaaattcctcttttttaacattacttaattcagagttaattaact
v39	ctaatgcataagacacaaattcctcttttttaacattacttaattcagagttaattaactaagaatgaacaactgtattttcactaactagcataaacaaacaattaaatgtattgttca
v40	aagaatgaacaactgtattttcactaactagcataaacaaacaattaaatgtattgttcatggtctgttcgtgttagtgaatgcattactaatacaactttattgtaaagttttacttga
v41	tggtctgttcgtgttagtgaatgcattactaatacaactttattgtaaagttttacttgaactgctattaaaaagtatggcctactataataagaatatgatcgatttaataagaattta
v42	actgctattaaaaagtatggcctactataataagaatatgatcgatttaataagaatttactggaaatttgatttaaaaagagttaatacatatcatacatcacatacatcatgggttga
v43	ctggaaatttgatttaaaaagagttaatacatatcatacatcacatacatcatgggttgatttttttaagttacataactcattccaagtgtttttaaattactgcacatattatctctc
v44	tttttttaagttacataactcattccaagtgtttttaaattactgcacatattatctctctttctctctttctcacacacacacacacacacacacacacacacacacacacacacacac
v45	tttctctctttctcacacacacacacacacacacacacacacacacacacacacacacacacacacacacacacacacacacacacacacacacacactctctcacacacacacacacac
v46	acacacacacacacacacacacacacacacacacacactctctcacacacacacacacactctctcacacacacacacacacacacgcacagtactattatctcttctacaacaaataaa
v47	tctctcacacacacacacacacacacgcacagtactattatctcttctacaacaaataaaaatatttgtaatgtatttattgaagagggttcattccgctgtagcgaacccttataaata
v48	aatatttgtaatgtatttattgaagagggttcattccgctgtagcgaacccttataaataaggtagtaagctaaagggaaattaatgaatgaatatttattaaaatatttaagatattat
v49	aggtagtaagctaaagggaaattaatgaatgaatatttattaaaatatttaagatattattttatcttgtttattatagacttaatatctgcacaacatcacttaaactagaatcacttt
v50	tttatcttgtttattatagacttaatatctgcacaacatcacttaaactagaatcactttagcatagcctttctagcaaaaatcagatttagtgttagaaaatgaatgaatgaatcaata
v51	agcatagcctttctagcaaaaatcagatttagtgttagaaaatgaatgaatgaatcaatatttgctttttggcttagtccctttattaatctggggtcgcaaaagtggaatgaacccgca
v52	tttgctttttggcttagtccctttattaatctggggtcgcaaaagtggaatgaacccgcaacttatccttattatactctaagaaaaaaaaagatgaattatgcactacatcaaaatata
v53	acttatccttattatactctaagaaaaaaaaagatgaattatgcactacatcaaaatataaagtagactaaaagtattccatatcaaaacaaactgtaaaaaaaaacaatattttttatt
v54	aagtagactaaaagtattccatatcaaaacaaactgtaaaaaaaaacaatattttttattatatattttttttaaaatttaagatactgtacgcaaaaatattgcacagtccaataatct
v55	atatattttttttaaaatttaagatactgtacgcaaaaatattgcacagtccaataatctcttcttgatcacaaaaataatttttattgtatcacaaaaacttatttttaatatatttat
v56	cttcttgatcacaaaaataatttttattgtatcacaaaaacttatttttaatatatttattgagtaaactgtaacattaatagcatttggtactatttaaaagtgtcttcttttgtcttg
v57	tgagtaaactgtaacattaatagcatttggtactatttaaaagtgtcttcttttgtcttgtttattatagacttaatatctggacaatataactacgatcactttagaatcacacttcta
v58	tttattatagacttaatatctggacaatataactacgatcactttagaatcacacttctagcaagaaatcaggcttattgtgttagtgtttaattaacagaaaattaatatgaaatattt
v59	gcaagaaatcaggcttattgtgttagtgtttaattaacagaaaattaatatgaaatatttcttagtaaatttttgcatcacaatttttttaaatcaaggtgcaacgttgcattgtctgat
v60	cttagtaaatttttgcatcacaatttttttaaatcaaggtgcaacgttgcattgtctgattacatagcattcaaaatacactggaaaaatatttacagttttttttttacttcagaaaca
v61	tacatagcattcaaaatacactggaaaaatatttacagttttttttttacttcagaaacaggatgtgcagctaattttatatcagagtaaataatcatggggcttctttcaccttccagc
v62	ggatgtgcagctaattttatatcagagtaaataatcatggggcttctttcaccttccagcaccccatggtgtgtggatgcaccacagactgtttgtctttttgatgctacaaacgtggat
v63	accccatggtgtgtggatgcaccacagactgtttgtctttttgatgctacaaacgtggatatgctccccgcaacgtacagcaatgcattgtccattcatatccttttatctacacagtgc
v64	atgtttggtgactaaaatatttttattgtaaaataatttattgtcctctcctaacattccttccatcaatatgtggataaatcagattgccattttcttacccttagaaaaactgactta
v65	ttccatcaatatgtggataaatcagattgccattttcttacccttagaaaaactgacttaggacttaagtcttatgattagatatgatttctggtatatctgaaaccctctatgagaagt
v66	ggacttaagtcttatgattagatatgatttctggtatatctgaaaccctctatgagaagtttggagaatgtatcttgaaagactatttttattattattttgttcattttacccttcaca
v67	ttggagaatgtatcttgaaagactatttttattattattttgttcattttacccttcacaaaagacttgaattactacccgatggacgaaagtataataaatagttatattattgtatat
v68	aaagacttgaattactacccgatggacgaaagtataataaatagttatattattgtatatgatgaaatgagacacttataccactgttctgtcattgcaaatctttaaataaatgtttaa
v69	gatgaaatgagacacttataccactgttctgtcattgcaaatctttaaataaatgtttaaaataaataaataactaatttaaatgtgggcgaagcagtggtgcagtagatagtgctgttg
v70	aataaataaataactaatttaaatgtgggcgaagcagtggtgcagtagatagtgctgttgcctcacaacaagaaggttgctgggtcgctggttcgattctcggctcagttggcgtttttg
v71	cctcacaacaagaaggttgctgggtcgctggttcgattctcggctcagttggcgtttttgtgtggagtttgcatgttctccctgcattcgcgtgggtttactccgggtgctacggtttcc
v72	tgtggagtttgcatgttctccctgcattcgcgtgggtttactccgggtgctacggtttcccccacaatccaaagacatgcggtacaggtgaattgggttggctaaattgtccatagtgtc
v73	cccacaatccaaagacatgcggtacaggtgaattgggttggctaaattgtccatagtgtctgagtgtgtgtgaatgagtgtttgtggatgtttcccagagatgggttgcatctggaaggg
v74	tgagtgtgtgtgaatgagtgtttgtggatgtttcccagagatgggttgcatctggaagggcatccgctgcgtaaaaatgtgctggataagttggcggttcattccgctgtggcgaaccta
v75	catccgctgcgtaaaaatgtgctggataagttggcggttcattccgctgtggcgaacctagattaataaagggactaagccaacaagaaaatgaatgaattaataatttaaaggatttat
v76	gattaataaagggactaagccaacaagaaaatgaatgaattaataatttaaaggatttatttttattaggtttttaaataaataggtcttacactttatattttctgatttttcatagta
v77	ttttattaggtttttaaataaataggtcttacactttatattttctgatttttcatagtatatgtattaattctgttacttttaccatatcaaccatttggtagtggctgatattttaga
v78	tatgtattaattctgttacttttaccatatcaaccatttggtagtggctgatattttagaaataatgggatgtgttgaaaaaaatgcattgaatttgttaactaggaatgcaatccaaag
v79	aataatgggatgtgttgaaaaaaatgcattgaatttgttaactaggaatgcaatccaaagtaattgatccctgattttttttcattgaagtatataattttagattacagatgttcattg
v80	taattgatccctgattttttttcattgaagtatataattttagattacagatgttcattggtatttaatgttaacagatttaaatgcagatttaaatgctgataaaagccaccatgtaaa
v81	gtatttaatgttaacagatttaaatgcagatttaaatgctgataaaagccaccatgtaaagtgtattatgcagtaaattgcaacatttagtttttgaattagaaagattaagagataaat
v82	gtgtattatgcagtaaattgcaacatttagtttttgaattagaaagattaagagataaattcttgtaaaataaaagctagtcattttttacctttttctttttttcccaaagcatttata
v83	tcttgtaaaataaaagctagtcattttttacctttttctttttttcccaaagcatttatagacaatacatttcaggttatgtcttcaggtttggcagcagatgttttacagagatatttc
v84	gacaatacatttcaggttatgtcttcaggtttggcagcagatgttttacagagatatttctcgaatacacaatattcggcctagcattgacctttcatacccaagtctaactgtgagatg
v85	tcgaatacacaatattcggcctagcattgacctttcatacccaagtctaactgtgagatgaaatatttttaaacctggcacagatgtataaatacgcctgtttattattattttaatatt
v86	aaatatttttaaacctggcacagatgtataaatacgcctgtttattattattttaatattatttatgttgcagactttaggaaatcttgtgtccatctctctgaccgcatgtcacaagga
v87	atttatgttgcagactttaggaaatcttgtgtccatctctctgaccgcatgtcacaaggatcatgtttgtttttttcgttctcctgtgcaatcaagccctctgaactgatcacatttccc
v88	tcatgtttgtttttttcgttctcctgtgcaatcaagccctctgaactgatcacatttccctcagaccagtacggtggctagataagactcaggcagaaacaattgctggaagccgagcat
v89	tcagaccagtacggtggctagataagactcaggcagaaacaattgctggaagccgagcatgcagaggagtgggcttttaagacatcttatttttgaatctagtgccgtgaacacaataag
v90	gcagaggagtgggcttttaagacatcttatttttgaatctagtgccgtgaacacaataagagacttcacaaaccattctgtgtacgcagcttgagctctttccttcagctcaacaatgac
v91	agacttcacaaaccattctgtgtacgcagcttgagctctttccttcagctcaacaatgacctcccctgttaaaacaaaaagctcagcgttatcagcacatactttctttggggtgaatga
v92	ctcccctgttaaaacaaaaagctcagcgttatcagcacatactttctttggggtgaatgaggttttaactagcagaaggtgatgaatattatgtttaaacaatgctattatactatgtaa
v93	ggttttaactagcagaaggtgatgaatattatgtttaaacaatgctattatactatgtaatgggccagacctttcaacacggaaattctgaatatcaaaagagcaggcctagttctccat
v94	tgggccagacctttcaacacggaaattctgaatatcaaaagagcaggcctagttctccatttatcttaaaatattatttagagcgcttgtttctgaggcttttatatttcatttttatat
v95	ttatcttaaaatattatttagagcgcttgtttctgaggcttttatatttcatttttatattctattactatttataataaaagtgcatttaatatagtggaaattgtgcgctataatgta
v96	tctattactatttataataaaagtgcatttaatatagtggaaattgtgcgctataatgtaactaaatattaaatttaagtttatttgtacagagctttttacagtaattattgtttcaat
v97	actaaatattaaatttaagtttatttgtacagagctttttacagtaattattgtttcaatgcagctttacaaaagatgcacatttttgcattacaatcacataattgcattactttaatt
v98	gcagctttacaaaagatgcacatttttgcattacaatcacataattgcattactttaattaagtaaacctcagttacttaagttacaatcaaatagcagttattatatacagacacatgc
v99	aagtaaacctcagttacttaagttacaatcaaatagcagttattatatacagacacatgcaattttatagcatatgagtgatgtccaaatagcaaaatgattgtagttgttaatattaat
v100	aattttatagcatatgagtgatgtccaaatagcaaaatgattgtagttgttaatattaatgaggctggattattaatcttggcttcaccacgccaaataaattgtgtgaacctgaatgaa
v101	gaggctggattattaatcttggcttcaccacgccaaataaattgtgtgaacctgaatgaaatattttagggagacatgatgagtaacagcaagttaaaaaccgtgtgtgagacaccacct
v102	atattttagggagacatgatgagtaacagcaagttaaaaaccgtgtgtgagacaccaccttgcggtcactcagcggtattacactccggctgaagcgcgtcctcgtgcgtgttttggcgg
v103	tgcggtcactcagcggtattacactccggctgaagcgcgtcctcgtgcgtgttttggcggggagcggtcgcgaggggcagcgttggtttttttccagtcacacagaaacttcatacaaaa
v104	ggagcggtcgcgaggggcagcgttggtttttttccagtcacacagaaacttcatacaaaatacaaccttttaaaattacttcagattttttagatacacaaaatataatatggagcagtt
v105	tacaaccttttaaaattacttcagattttttagatacacaaaatataatatggagcagtttgctgtcgaagtaaaaggtacgtttgcggtaaaagaaagatatgtggtaccagtcaattc
v106	tgctgtcgaagtaaaaggtacgtttgcggtaaaagaaagatatgtggtaccagtcaattcaatgtataaaagatacgctattgtgtatttactatgagatgagctattgtgtttttttac
v107	aatgtataaaagatacgctattgtgtatttactatgagatgagctattgtgtttttttacaaaacaattatttatcttacatattttaagtgatattaatataatgacaaataacagttt
v108	aaaacaattatttatcttacatattttaagtgatattaatataatgacaaataacagtttcaacttaccttttgtaagtaatttaacaggttatgtgaagatatttcgtggtttgacgtt
v109	caacttaccttttgtaagtaatttaacaggttatgtgaagatatttcgtggtttgacgttcctttcacagacctgtcagagaaactcctccacagacagagccattcagacttggatgaa
v110	cctttcacagacctgtcagagaaactcctccacagacagagccattcagacttggatgaagtgattgattccctcttcaaggagattttaactctagatgaagctgcaaaactacaggat
v111	gtgattgattccctcttcaaggagattttaactctagatgaagctgcaaaactacaggattcacaggtgtggaaaatacacttcttttgaaatctacggaagcccccagggatcttgtag
v112	tcacaggtgtggaaaatacacttcttttgaaatctacggaagcccccagggatcttgtagcgttgtgttttgaagacatgacgtctttattttgttctcgacataaatatatattatttc
v113	cgttgtgttttgaagacatgacgtctttattttgttctcgacataaatatatattatttcgtattttaagttaacatcttacacagaaatcaggtaattgtggttcaatatttaataatt
v114	gtattttaagttaacatcttacacagaaatcaggtaattgtggttcaatatttaataatttagttgtttttgtagctggaggaaatcgccatccagttgtggaactgggctgtcaccaaa
v115	tagttgtttttgtagctggaggaaatcgccatccagttgtggaactgggctgtcaccaaacgtgttggcacctcaattacagaagagcagaaggccaaaggtctgtccttgtattagtct
v116	cgtgttggcacctcaattacagaagagcagaaggccaaaggtctgtccttgtattagtcttttgttttattaactttaatataaattagattttttttaaataataatacatgtattaat
v117	tttgttttattaactttaatataaattagattttttttaaataataatacatgtattaattaggcctaataattataattaataatgattttacttgcctgtattaagtatctatttaat
v118	taggcctaataattataattaataatgattttacttgcctgtattaagtatctatttaatactgttgggggtttcaatctgtagtctgggaaatgtagaaatgtttaataaattaaaata
v119	actgttgggggtttcaatctgtagtctgggaaatgtagaaatgtttaataaattaaaataattggtcaatgtagttaatacaattttaaacatgtttaaattagccttttatggacgcac
v120	attggtcaatgtagttaatacaattttaaacatgtttaaattagccttttatggacgcacaaatgaacatactagcaggagcggacttaatcaataatcaaagttagcagccgcctaggg
v121	aaatgaacatactagcaggagcggacttaatcaataatcaaagttagcagccgcctagggccccagggaattatgggtccctgaccaatgccaagaagcctatattaatcatatatctcg
v122	ccccagggaattatgggtccctgaccaatgccaagaagcctatattaatcatatatctcgtttatacattttttaaatcatatgttgtaaaatctgtgtatagagtctgttcaaataaaa
v123	tttatacattttttaaatcatatgttgtaaaatctgtgtatagagtctgttcaaataaaataacattgctcagtgaaaatgaacggctgccgattcacaaacagcaattattcagttaac
v124	taacattgctcagtgaaaatgaacggctgccgattcacaaacagcaattattcagttaacttaaatgatcgtgaattaaatttgttaaaacttttttatttacttatatcaaaatctttt
v125	ttaaatgatcgtgaattaaatttgttaaaacttttttatttacttatatcaaaatcttttcaccaaaatggctcatttagtttaaatagttgcaaattacttgttgtttttttttatttg
v126	caccaaaatggctcatttagtttaaatagttgcaaattacttgttgtttttttttatttgtgaatgtattacatttaattttaaataaaaaagaaaaagcttccagtaaatataaaaata
v127	tgaatgtattacatttaattttaaataaaaaagaaaaagcttccagtaaatataaaaatatagaaaatatacttttttatatactttttatatatatttatttatttaaatactttaaca
v128	tagaaaatatacttttttatatactttttatatatatttatttatttaaatactttaacatgctgtttatttacaataataataatctacagagaaaaaaaatgtataagagaatgtttt
v129	tgctgtttatttacaataataataatctacagagaaaaaaaatgtataagagaatgttttgagtttcagtgctagggccccatacccagaattgcttagggcccctgaatcactaaatcc
v130	gagtttcagtgctagggccccatacccagaattgcttagggcccctgaatcactaaatccagtatatattttaatttaatgccatgtcaccaattaaagctattgtcatggcaagaacat
v131	agtatatattttaatttaatgccatgtcaccaattaaagctattgtcatggcaagaacatttcagttacaagtatccaatcaaatatgaacaaaaatttgtacataaattaaataagatg
v132	ttcagttacaagtatccaatcaaatatgaacaaaaatttgtacataaattaaataagatgtttagtgtttaaccaagtctagttttaaaatgtcttaaaactttgcgtgagattttaggt
v133	tttagtgtttaaccaagtctagttttaaaatgtcttaaaactttgcgtgagattttaggttgtatttcatacaatttgttattttccaatgcatcccactcctcttgccacttatttaaa
v134	tgtatttcatacaatttgttattttccaatgcatcccactcctcttgccacttatttaaaatgtaaacattgataaaatgtctcatctctggcatttgttcaccacttgtttcaaagcat
v135	atgtaaacattgataaaatgtctcatctctggcatttgttcaccacttgtttcaaagcatccttagcagccacatcagctcactcatttcctgaaagtacctcgagatggtaccttcgat
v136	ccttagcagccacatcagctcactcatttcctgaaagtacctcgagatggtaccttcgataaacaagaatctctagttttctttcttgcttttacttttacttccttaatactcaagtac
v137	aaacaagaatctctagttttctttcttgcttttacttttacttccttaatactcaagtacaattttaatggagtacttttttacttttactcaagtaagattctagccagatacttttac
v138	aattttaatggagtacttttttacttttactcaagtaagattctagccagatacttttacttttaattgagtaaaattttccctaagtacttgtactttcacttgagtaaaatttttgag
v139	ttttaattgagtaaaattttccctaagtacttgtactttcacttgagtaaaatttttgagtactttttacacctctgctcgaccatatgggagagctcccaacgcgttggatgcatagct
v140	tactttttacacctctgctcgaccatatgggagagctcccaacgcgttggatgcatagcttgagtattctatagtgtcacctaaatagcttggcgtaatcatggtcatagctgtttcctg
v141	tgagtattctatagtgtcacctaaatagcttggcgtaatcatggtcatagctgtttcctgtgtgaaattgttatccgctcacaattccacacaacatacgagccggaagcataaagtgta
v142	tgtgaaattgttatccgctcacaattccacacaacatacgagccggaagcataaagtgtaaagcctggggtgcctaatgagtgagctaactcacattaattgcgttgcgctcactgcccg
v143	aagcctggggtgcctaatgagtgagctaactcacattaattgcgttgcgctcactgcccgctttccagtcgggaaacctgtcgtgccagctgcattaatgaatcggccaacgcgcgggga
v144	ctttccagtcgggaaacctgtcgtgccagctgcattaatgaatcggccaacgcgcggggagaggcggtttgcgtattgggcgctcttccgcttcctcgctcactgactcgctgcgctcgg
v145	gaggcggtttgcgtattgggcgctcttccgcttcctcgctcactgactcgctgcgctcggtcgttcggctgcggcgagcggtatcagctcactcaaaggcggtaatacggttatccacag
v146	tcgttcggctgcggcgagcggtatcagctcactcaaaggcggtaatacggttatccacagaatcaggggataacgcaggaaagaacatgtgagcaaaaggccagcaaaaggccaggaacc
v147	aatcaggggataacgcaggaaagaacatgtgagcaaaaggccagcaaaaggccaggaaccgtaaaaaggccgcgttgctggcgtttttccataggctccgcccccctgacgagcatcaca
v148	gtaaaaaggccgcgttgctggcgtttttccataggctccgcccccctgacgagcatcacaaaaatcgacgctcaagtcagaggtggcgaaacccgacaggactataaagataccaggcgt
v149	aaaatcgacgctcaagtcagaggtggcgaaacccgacaggactataaagataccaggcgtttccccctggaagctccctcgtgcgctctcctgttccgaccctgccgcttaccggatacc
v150	ttccccctggaagctccctcgtgcgctctcctgttccgaccctgccgcttaccggatacctgtccgcctttctcccttcgggaagcgtggcgctttctcatagctcacgctgtaggtatc
v151	tgtccgcctttctcccttcgggaagcgtggcgctttctcatagctcacgctgtaggtatctcagttcggtgtaggtcgttcgctccaagctgggctgtgtgcacgaaccccccgttcagc
v152	tcagttcggtgtaggtcgttcgctccaagctgggctgtgtgcacgaaccccccgttcagcccgaccgctgcgccttatccggtaactatcgtcttgagtccaacccggtaagacacgact
v153	ccgaccgctgcgccttatccggtaactatcgtcttgagtccaacccggtaagacacgacttatcgccactggcagcagccactggtaacaggattagcagagcgaggtatgtaggcggtg
v154	tatcgccactggcagcagccactggtaacaggattagcagagcgaggtatgtaggcggtgctacagagttcttgaagtggtggcctaactacggctacactagaagaacagtatttggta
v155	ctacagagttcttgaagtggtggcctaactacggctacactagaagaacagtatttggtatctgcgctctgctgaagccagttaccttcggaaaaagagttggtagctcttgatccggca
v156	tctgcgctctgctgaagccagttaccttcggaaaaagagttggtagctcttgatccggcaaacaaaccaccgctggtagcggtggtttttttgtttgcaagcagcagattacgcgcagaa
v157	aacaaaccaccgctggtagcggtggtttttttgtttgcaagcagcagattacgcgcagaaaaaaaggatctcaagaagatcctttgatcttttctacggggtctgacgctcagtggaacg
v158	aaaaaggatctcaagaagatcctttgatcttttctacggggtctgacgctcagtggaacgaaaactcacgttaagggattttggtcatgagattatcaaaaaggatcttcacctagatcc
v159	aaaactcacgttaagggattttggtcatgagattatcaaaaaggatcttcacctagatccttttaaattaaaaatgaagttttaaatcaatctaaagtatatatgagtaaacttggtctg
v160	ttttaaattaaaaatgaagttttaaatcaatctaaagtatatatgagtaaacttggtctgacagttaccaatgcttaatcagtgaggcacctatctcagcgatctgtctatttcgttcat
v161	acagttaccaatgcttaatcagtgaggcacctatctcagcgatctgtctatttcgttcatccatagttgcctgactccccgtcgtgtagataactacgatacgggagggcttaccatctg
v162	ccatagttgcctgactccccgtcgtgtagataactacgatacgggagggcttaccatctggccccagtgctgcaatgataccgcgagacccacgctcaccggctccagatttatcagcaa
v163	gccccagtgctgcaatgataccgcgagacccacgctcaccggctccagatttatcagcaataaaccagccagccggaagggccgagcgcagaagtggtcctgcaactttatccgcctcca
v164	taaaccagccagccggaagggccgagcgcagaagtggtcctgcaactttatccgcctccatccagtctattaattgttgccgggaagctagagtaagtagttcgccagttaatagtttgc
v165	tccagtctattaattgttgccgggaagctagagtaagtagttcgccagttaatagtttgcgcaacgttgttgccattgctacaggcatcgtggtgtcacgctcgtcgtttggtatggctt
v166	gcaacgttgttgccattgctacaggcatcgtggtgtcacgctcgtcgtttggtatggcttcattcagctccggttcccaacgatcaaggcgagttacatgatcccccatgttgtgcaaaa
v167	cattcagctccggttcccaacgatcaaggcgagttacatgatcccccatgttgtgcaaaaaagcggttagctccttcggtcctccgatcgttgtcagaagtaagttggccgcagtgttat
v168	aagcggttagctccttcggtcctccgatcgttgtcagaagtaagttggccgcagtgttatcactcatggttatggcagcactgcataattctcttactgtcatgccatccgtaagatgct
v169	cactcatggttatggcagcactgcataattctcttactgtcatgccatccgtaagatgcttttctgtgactggtgagtactcaaccaagtcattctgagaatagtgtatgcggcgaccga
v170	tttctgtgactggtgagtactcaaccaagtcattctgagaatagtgtatgcggcgaccgagttgctcttgcccggcgtcaatacgggataataccgcgccacatagcagaactttaaaag
v171	gttgctcttgcccggcgtcaatacgggataataccgcgccacatagcagaactttaaaagtgctcatcattggaaaacgttcttcggggcgaaaactctcaaggatcttaccgctgttga
v172	tgctcatcattggaaaacgttcttcggggcgaaaactctcaaggatcttaccgctgttgagatccagttcgatgtaacccactcgtgcacccaactgatcttcagcatcttttactttca
v173	gatccagttcgatgtaacccactcgtgcacccaactgatcttcagcatcttttactttcaccagcgtttctgggtgagcaaaaacaggaaggcaaaatgccgcaaaaaagggaataaggg
v174	ccagcgtttctgggtgagcaaaaacaggaaggcaaaatgccgcaaaaaagggaataagggcgacacggaaatgttgaatactcatactcttcctttttcaatattattgaagcatttatc
v175	cgacacggaaatgttgaatactcatactcttcctttttcaatattattgaagcatttatcagggttattgtctcatgagcggatacatatttgaatgtatttagaaaaataaacaaatag
v176	agggttattgtctcatgagcggatacatatttgaatgtatttagaaaaataaacaaataggggttccgcgcacatttccccgaaaagtgccacctgatgcggtgtgaaataccgcacaga
v177	gggttccgcgcacatttccccgaaaagtgccacctgatgcggtgtgaaataccgcacagatgcgtaaggagaaaataccgcatcaggaaattgtaagcgttaatattttgttaaaattcg
v178	tgcgtaaggagaaaataccgcatcaggaaattgtaagcgttaatattttgttaaaattcgcgttaaatttttgttaaatcagctcattttttaaccaataggccgaaatcggcaaaatcc
v179	cgttaaatttttgttaaatcagctcattttttaaccaataggccgaaatcggcaaaatcccttataaatcaaaagaatagaccgagatagggttgagtgttgttccagtttggaacaaga
v180	cttataaatcaaaagaatagaccgagatagggttgagtgttgttccagtttggaacaagagtccactattaaagaacgtggactccaacgtcaaagggcgaaaaaccgtctatcagggcg
v181	gtccactattaaagaacgtggactccaacgtcaaagggcgaaaaaccgtctatcagggcgatggcccactacgtgaaccatcaccctaatcaagttttttggggtcgaggtgccgtaaag
v182	atggcccactacgtgaaccatcaccctaatcaagttttttggggtcgaggtgccgtaaagcactaaatcggaaccctaaagggagcccccgatttagagcttgacggggaaagccggcga
v183	cactaaatcggaaccctaaagggagcccccgatttagagcttgacggggaaagccggcgaacgtggcgagaaaggaagggaagaaagcgaaaggagcgggcgctagggcgctggcaagtg
v184	acgtggcgagaaaggaagggaagaaagcgaaaggagcgggcgctagggcgctggcaagtgtagcggtcacgctgcgcgtaaccaccacacccgccgcgcttaatgcgccgctacagggcg
v185	tagcggtcacgctgcgcgtaaccaccacacccgccgcgcttaatgcgccgctacagggcgcgtccattcgccattcaggctgcgcaactgttgggaagggcgatcggtgcgggcctcttc
v186	cgtccattcgccattcaggctgcgcaactgttgggaagggcgatcggtgcgggcctcttcgctattacgccagctggcgaaagggggatgtgctgcaaggcgattaagttgggtaacgcc
v187	attacgccagctggcgaaagggggatgtgctgcaaggcgattaagttgggtaacgccagggttttcccagtcacgacgttgtaaaacgacggccagtgaattgtaatacgactcactata
