# Supplementary material for: Molecular and Cellular Characterization of a Zebrafish Optic Pathway Tumor Line Implicates Glia-Derived Progenitors in Tumorigenesis
Source: PLoS One. 2014 Dec 8;9(12):e114888. doi: 10.1371/journal.pone.0114888 (PMC4259487; doi:10.1371/journal.pone.0114888)
Supplement: S2 Table — Ilumina Paired End Reads from Custom SureSelect Target Enrichment of Tol2<flk1:RFP>is18 transgene integration site. (XLSX) [file pone.0114888.s011.xlsx]

## Sheet: Table S2 and S3
Table S2. Ilumina Paired End Reads from Custom SureSelect Target Enrichment of Tol2<flk1:RFP>is18 transgene integration site
Genomic DNA SureSelect Indexed Library	Tol2<flk1:RFP>is18 Fish Generation and ID	Tissue	No. Paired End Reads/Library
Dr is18 1	F2#3 female	muscle	1519937
Dr is18 2	F3#35 female	tumor	4790568
Dr is18 3	F3#35 female	muscle	6396525
Dr is18 4	F4#1 female	tumor	10262541
Dr is18 5	F4#1 female	muscle	23644059
