# Supplementary material for: Molecular and Cellular Characterization of a Zebrafish Optic Pathway Tumor Line Implicates Glia-Derived Progenitors in Tumorigenesis
Source: PLoS One. 2014 Dec 8;9(12):e114888. doi: 10.1371/journal.pone.0114888 (PMC4259487; doi:10.1371/journal.pone.0114888)
Supplement: S3 Table — Candidate Tol2<flk1:RFP>is18 transgene integration locations. (XLSX) [file pone.0114888.s012.xlsx]

## Sheet: Table S2 and S3
Table S3. CandidateTol2<flk1:RFP>is18 transgene integration locations
Chromosome	Genomic Position of Paired End Reads *	No. Paired End Reads	Confirmation of Transgene-Genomic Junction by PCR#
Dr 3	24212813 - 24212885	81	+
Dr 17	53841392 – 53841417	11	-
Dr 20	4645321 – 4645510	9	-
Dr 24	11726450 - 11726500	17	-
* 75 bp Paired End reads mapping to a unique, non-repetitive sequenc of the genome and the Tol2<flk1:RFP>is18 transgene.
# PCR results presented in Supplemental Figure S1 C.
