# Supplementary material for: Molecular and Cellular Characterization of a Zebrafish Optic Pathway Tumor Line Implicates Glia-Derived Progenitors in Tumorigenesis
Source: PLoS One. 2014 Dec 8;9(12):e114888. doi: 10.1371/journal.pone.0114888 (PMC4259487; doi:10.1371/journal.pone.0114888)
Supplement: S4 Table — Primers for genotyping and qRT-PCR. (XLSX) [file pone.0114888.s013.xlsx]

## Sheet: Sheet1
Table S4. Primers for genotyping and qRT-PCR
Marker	Zebrafish gene ID	Forward Primer	Reverse Primer
cbx1a Sequence Tagged Site	-	5' TTGTTGCTGTTGATGAACTGTTAG 3'	5' CAGGCAATCAAAGATCACTTCATAG 3'
chromosome 3 integration site	-	5' GGCATCAGTATTGGTGAGTACATGA 3'	5' GAAAGTGTGTTTAAGCAGTGCTATTTG 3'
G39247	UniSTS: 82394	5' TTTGGAAGCAGGTGTTACCC 3'	5' TGCTCTTCCACAGAAGGACA 3'
is18 transgene	-	5' CTCAAGTAAGATTCTAGCCAGATACT 3'	5' AGCGCAATTCAATTGGTTTGGTAATAG 3'
Z5197	UniSTS: 29532	5' CCAATCTGCAAATGTCACCAGG 3'	5' TGTGCACAGCCGTTCCTACA 3'
Z7419	UniSTS: 204934	5' TGAAGTTCAAATCAGACGTCAG 3'	5' GCTTTCATTGTGGTCAGGGT 3'
Z7486	UniSTS: 34408	5' CGAGCAGTTACATCACAGGC 3'	5' CACGCATGTGCAGCGTTACA 3'
Gene
actb2	ENSDARG00000037870_actb2	5' CGAGCTGTCTTCCCATCCA 3'	5' TCACCAACGTAGCTGTCTTTCTG 3'
ajap1	ENSDARG00000038655_ajap1	5' GATCATCACCATCACTGTGTCC 3'	5' TTTCTCTGATGGCTGCTGTG 3'
ascl1a	ENSDARG00000038386_ascl1a	5' ATGAACTCTATGGCCGGTTC 3'	5' TAAGTTTCCTTTTACGAACGCTC 3'
atf3	ENSDARG00000007823_atf3	5' CAGCAGCAAAATGTCGGAAC 3'	5' GCTGCTTTTGGTTCTTCAGC 3'
bysl	ENSDARG00000001057_bysl	5' CTTCTACAATCTGGTGCTGCTG 3'	5' GAGCAGGATCCCTTTGAACC 3'
hbegfa	ENSDARG00000075121_hbegfa	5' ATTTCTCTCTGCCGGTGAAG 3'	5' TGCTTGTGAAACCTGAGTGC 3'
insm1a	ENSDARG00000091756_insm1a	5' AGGTCTACCCGTGCAAATACTG 3'	5' GGCATCTGAAGCAGGATCAC 3'
