# Supplementary material for: Molecular and Cellular Characterization of a Zebrafish Optic Pathway Tumor Line Implicates Glia-Derived Progenitors in Tumorigenesis
Source: PLoS One. 2014 Dec 8;9(12):e114888. doi: 10.1371/journal.pone.0114888 (PMC4259487; doi:10.1371/journal.pone.0114888)
Supplement: S5 Table — Alternatively spliced isoforms of lincRNAis18 RT-PCR products. (XLSX) [file pone.0114888.s014.xlsx]

## Sheet: Nest Final
Table S5. Alternatively spliced isoforms of nested lincRNAis18 RT-PCR products
Isoform	Sequence
Exons 2-8	GACAGACTCTGGCACAATCTCTGGACGTCGTCTCGGCTGAAGCTCCGCCATGCCTCCTCAGCCTGACTCTACACGATCAATACACAGGAGCTGGAGAGACAGCATTTCATACCAGCACTTTGAGGATGAAGAAGGGAGGGACAGAGGAGCAAATAAAGGAGTGACACAGCAAAAGGAGGGGAAAAAAGAGGAAGTTGTAAAATGACAACAAACATCAAGGAGCCCCACTTGACCACCGGGGTGAGAGGATGGAGACTGTGGGTCACAGAAAGCCAGAGCAGGGGCAGCGTGCCAGAGGCTGGAGATGGTAGCAGGAATGCTAATGGAGCCATAACCACCACTAATACCTTTAACAGCATCCTGGCAGAGCTCCTCAAGCCAGGCCTCTTAATCTCAGTT…
Exons 2-8	GACAGACTCTGGCACAATCTCTGGACGTCGTCTCGGCTGAAGCTCCGCCATGCCTCCTCAGCCTGACTCTACACGATCAATACACAGGAGCTGGAGAAACAGCATTTCATACCAGCACTTTGAGGATGAAGAAGGGAGGGACAGAGGAGCAAATAAAGGAGTGACACAGCAAAAGGAGGGGAAAAAAGAGGAAGTTGTAAAATGACAACAAACATCAAGGAGCCCCACTTGACCACCGGGGTGAGAGGATGGAGACTGTGGGTCACAGAAAGCCAGAGCAGGGGCAGCGTGCCAGAGGCTGGAGATGGTAGCAGGAATGCTAATGGAGCCATAACCACCACTAATACCTTTAACAGCATCCTGGCAGAGCTCCTCAAGCCAGGCCTCTTAATCTCAGTT…	*
Exons 2-8	GACAGACTCTGGCACAATCTCTGGACGTCGTCTCGGCTGAAGCTCCGCCATGCCTCCTCAGCCTGACTCTACACGATCAATACACAGGAGCTGGAGAAACAGGTCAGCTGATGCGCTTCCACATTTCATACCAGCACTTTGAGGATGAAGAAGGGAGGGACAGAGGAGCAAATAAAGGAGTGACACAGCAAAAGGAGGGGAAAAAAGAGGAAGTTGTAAAATGACAACAAACATCAAGGAGCCCCACTTGACCACCGGGGTGAGAGGATGGAGACTGTGGGTCACAGAAAGCCAGAGCAGGGGCAGCGTGCCAGAGGCTGGAGATGGTAGCAGGAATGCTAATGGAGCCATAACCACCACTAATACCTTTAACAGCATCCTGGCAGAGCTCCTCAAGCC…	*^
Exons 2, 6, 7, 8	GACAGACTCTGGCACAATCTCTGGACGTCGTCTCGGCTGAAGCTCCGCCATGCCTCCTCAGCCTGACTCTACACGATCAATACACAGGAGCTGGAGAAACAGCTCCTCAAGCCAGGCCTCTTAATCTCAGTTCTGGAAGCTGGCTTATTTCCTTGACCCACCACCCTTCCTCTTTGTCGTCACTTGAGTAGCTGATGTGCGGCCGGAGCCCTCCCCACTCATATCATCAAAAAGGAAGCTGGTGAAAAATGAAACGACGCCAACAACAGTGGATTACAGTGGACTAACAGATTTTATGATTTCCTGAATAAATCTGTAAAAGTCTCTTATTTGGTCATGAGGAGAAAAAGTGACCAATTTCAGGTCCATTTGGACATGGAGTGACACGTAAATTCTGTA…
Exons 2, 6, 7, 8	GACAGACTCTGGCACAATCTCTGGACGTCGTCTCGGCTGAAGCTCCGCCATGCCTCCTCAGCCTGACTCTACACGATCAATACACAGGAGCTGGAGAAACAGCTCCTCAAGCCAGGCCTCTTAATCTCAGTTCTGGAAGCTGGCTTATTTCCTTGACCCACCACCCTTCCTCTTTGTCGTCACTTGAGTAGCTGATGTGCGGCCGGAGCCCTCCCCACTCATATCATCAAAAAGGAAGCTGGTGAAAAATGAAACGAAACACGGACGCCAACAACAGTGGATTACAGTGGACTAACAGATTTTATGATTTCCTGAATAAATCTGTAAAAGTCTCTTATTTGGTCATGAGGAGAAAAAGTGACCAATTTCAGGTCCATTTGGACATGGAGTGACACGTAA…	*
Exons 2, 6, 7, 8	GACAGACTCTGGCACAATCTCTGGACGTCGTCTCGGCTGAAGCTCCGCCATGCCTCCTCAGCCTGACTCTACACGATCAATACACAGGAGCCGGAGAAACAGGTCAGCTGATGCGCTTCCACTCCTCAAGCCAGGCCTCTTAATCTCAGTTCTGGAAGCTGGCTTATTTCCTTGACCCACCACCCTTCCTCTTTGTCGTCACTTGAGTAGCTGATGTGCGGCCGGAGCCCTCCCCACTCATATCATCAAAAAGGAAGCTGGTGAAAAATGAAACGACGCCAACAACAGTGGATTACAGTGGACTAACAGATTTTATGATTTCCTGAATGAATCTGTAAAAGTCTCTTATTTGGTCATGAGGAGAAAAAGTGACCAATTTCAGGTCCATTTGGACATGGA…	^
Exons 2, 6, 7, 8	GACAGACTNTGGCACAATCTCTGGACGTCGTCTNGGCTGAAGCTCCGCCATGCCTCCTCAGCCTGACTNTACACGATCAATACACAGGAGCTGGAGAAACAGCTCCTCAAGCCAGGCCTCTTAATNTCAGTTCTGGAAGCTGGCTTATTTCCTTGACCCACCACCCTTCCTCTTNGTCGTCACTTGAGTAGCTGATGTGCGGCCGGAGCCCTCCCCACTCATATCATCAAAAAGGAAGNTGGTGAAAAATGAAACGACGCCAACAACAGTGGATTACAGTGGACTAACAGATTTTATGATTTCCTGAATAAATCTGTAAAAGTCTCTTATTTGGTCATGAGGAGAAAAAGTGACCAATTTCAGGTCCATTTGGACATGGAGTGACACGTAAATTCTGTA…	#
Exons 2, 241271554-24127218, 6, 7, 8	GACAGACTCTGGCACAATCTCTGGACGTCGTCTCGGCTGAAGCTCCGCCATGCCTCCTCAGCCTGACTCTACACGATCAATACACAGGAGCTGGAGAAACAGATGATTCCATTTATAAGTGATTTAAGTCATTGCAGAGATGTATGGCTGCAGTCCTCCAAGCTTATCTCCTCAAGCCAGGCCTCTTAATCTCAGTTCTGGAAGCTGGCTTATTTCCTTGACCCACCACCCTTCCTCTTTGTCGTCACTTGAGTAGCTGATGTGCGGCCGGAGCCCTCCCCACTCATATCATCAAAAAGGAAGCTGGTGAAAAATGAAACGACGCCAACAACAGTGGATTACAGTGGACTAACAGATTTTATGATTTCCTGAATAAATCTGTAAAAGTCTCTTATTTGG…
Exons 2, 24127154-24127218, 6, 7, 8	GACAGACTCTGGCACAATCTCTGGACGTCGTCTCGGCTGAGGCTCCGCCATGCCTCCTCAGCCTGACTCTACACGATCAATACACAGGAGCTGGAGAAACAGATGATTTCATTTATAAGTGATTTAAGTCATTGCAGAGATGTATGGCTGCAGTCCTCCAAGCTTATCTCCTCAAGCCAGGCCTCTTAATCTCAGTTCTGGAAGCTGGCTTATTTCCTTGACCCACCACCCTTCCTCTTTGTCGTCACTTGAGTAGCTGATGTGCGGCCGGAGCCCTCCCCACTCATATCATCAAAAAGGAAGCTGGTGAAAAATGAAACGAAACACAGACGCCAACAACAGTGGATTACAGTGGACTAACAGATTTTATGATTTCCTGAATAAATCTGTAAAAGTCTC…	*
Exons 2, 6, 8	GACAGACTCTGGCACAATCTCTGGACGTCGTCTCGGCTGAAGCTCCGCCATGCCTCCTCAGCCTGACTCTACACGATCAATACACAGGAGCTGGAGAAACAGCTCCTCAAGCCAGGCCTCTTAATCTCAGTTCTGGAAGCTGGCTTATTTCCTTGACCCACCACCCTTCCTCTTTGTCGTCACTTGAGTAGCTGATGTGCGACGCCAACAACAGTGGATTACAGTGGACTAACAGATTTTATGATTTCCTGAATAAATCTGTAAAAGTCTCTTATTTGGTCATGAGGAGAAAAAGTGACCAATTTCAGGTCCATTTGGACATGGAGTGACACGTAAATTCTGTATAGACATTCTGTACGTTCCCCCGAGCGTGGAGTTTATGTGAGTAGTCA
Exons 2, 7, 8	GACAGACTCTGGCACAATCTCTGGACGTCGTCTCGGCTGAAGCTCCGCCATGCCTCCTCAGCCTGACTCTACACGATCAATACACAGGAGCTGGAGAAACAGGCCGGAGCCCTCCCCACTCATATCATCAAAAAGGAAGCTGGTGAAAAATGAAACGACGCCAACAACAGTGGATTACAGTGGACTAACAGATTTTATGATTTCCTGAATAAATCTGTAAAAGTCTCTTATTTGGTCATGAGGAGAAAAAGTGACCAATTTCAGGTCCATTTGGACATGGAGTGACACGTAAATTCTGTATAGACATTCTGTACGTTCCCCCGAGCGTGGAGTTTATGTGAGTATGTCA
Exons 2, 5, 6, 7, 8	GACCAGACTCTGGCACAATCTCTGGACGTCGTCTCGGCTGAAGCTCCGCCATGCCTCCTCAGCCTGACTCTACACGATCAATACACAGGAGCTGGAGAAACAGGGCAGCGTGCCAGAGGCTGGAGATGGTAGCAGGAATGCTAATGGAGCCATAACCACCACTAATACCTTTAACAGCATCCTGGCAGAGCTCCTCAAGCCAGGCCTCTTAATCTCAGTTCTGGAAGCTGGCTTATTTCCTTGACCCACCACCCTTCCTCTTTGTCGTCACTTGAGTAGCTGATGTGCGGCCGGAGCCCTCCCCACTCATATCATCAAAAAGGAAGCTGGTGAAAAATGAAACGACGCCAACAACAGTGGATTACAGTGGACTAACAGATTTTATGATTTCCTGAATAA…
Exons 2, 3, 4, 5, 8	GACAGACTCTGGCACAATCTCTGGACGTCGTCTCGGCTGAAGCTCCGCCATGCCTCCTCAGCCTGACTCTACACGATCAATACACAGGAGCTGGAGAAACAGCATTTCATACCAGCACTTTGAGGATGAAGAAGGGAGGGACAGAGGAGCAAATAAAGGAGTGACACAGCAAAAGGAGGGGAAAAAAGAGGAAGTTGTAAAATGACAACAAACATCAAGGAGCCCCACTTGACCACCGGGGTGAGAGGATGGAGACTGTGGGTCACAGAAAGCCAGAGCAGGGGCAGCGTGCCAGAGGCTGGAGATGGTAGCAGGAATGCTAATGGAGCCATAACCACCACTAATACCTTTAACAGCATCCTGGCAGAGACGCCAACAACAGTGGATTACAGTGGACTA…	#
Exons 2, 3, 4, 5, 6, 8	GACAGACTCTGGCNCNNTCTCNGGACGTCGTCTCGGCTGAAGCTCCGCCATGCCTCCTCAGCCTGACTCTACACGATCAATACACAGGAGCTGGAGAAACAGCATTTCATACCAGCACTTTGAGGATGAAGAAGGGAGGGACAGAGGAGCAAATAAAGGAGTGACACAGCAAAAGGAGGGGAAAAAAGAGGAAGTTGTAAAATGACAACAAACATCAAGGAGCCCCACTTGACCACCAGGGTGAGAGGATGGAGACTGTGGGTCACAGAAAGCCAGAGCAGGGGCAGCGTGCCAGAGGCTGGAGATGGTAGCAGGAATGCTAATGGAGCCATAACCACCACTAATACCTTTAACAGCATCCTGGCAGAGCTCCTCAAGCCAGGCCTCTTAATCTCAGTT…
	* Use of alternative splice acceptor 8 bp upstream (5' end) of exon 8
	^ Use of alternative splice donor 19 bp downstream (3' end) of exon 2
	# 4 bp deletion

## Sheet: Unnest Final
Table S5. Alternatively spliced isoforms of unnested lncRNAis18 RT-PCR products
Isoform	Sequence
Exons 1-8	NAACAGTTTCCTGAACACGCCAACGCNNNNTNNNNGCTGCTGACGATCACAAGATATGGTGTTGATCCAGCACTCCGTTGACTGAAATGATGATGAGACAGACTCTGGCACAATCTCTGGACGTCGTCTCGGCTGAAGCTCCGCCATGCCTCCTCAGCCTGACTCTACACGATCAATACACAGGAGCTGGAGAAACAGCATTTCATACCAGCACTTTGAGGATGAAGAAGGGAGGGACAGAGGAGCAAATAAAGGAGTGACACAGCAAAAGGAGGGGAAAAAAGAGGAAGTTGTAAAATGACAACAAACATCAAGGAGCCCCACTTGACCACCGGGGTGAGAGGATGGAGACTGTGGGTCACAGAAAGCCAGAGCAGGGGCAGCGTGCCAGAGGCTGGA…
Exons 1-8	CAACAGTTTCCTGAACACGCCAACGCTCACTGTCTGCTGCTGACGATCACAAGATATGGTGTTGATCCAGCACTCCGTTGACTGAAATGATGATGAGACAGACTCTGGCACAATCTCTGGACGTCGTCTCGGCTGAAGCTCCGCCATGCCTCCTCAGCCTGACTCTACACGATCAATACACAGGAGCTGGAGAAACAGCATTTCATACCAGCACTTTGAGGATGAAGAAGGGAGGGACAGAGGAGCAAATAAAGGAGTGACACAGCAAAAGGAGGGGAAAAAAGAGGAAGTTGTAAAATGACAACAAACATCAAGGAGCCCCACTTGACCACCGGGGTGAGAGGATGGAGACTGTGGGTCACAGAAAGCCAGAGCAGGGGCAGCGTGCCAGAGGCTGGA…	#
Exons 1, 2, 6, 7, 8	CAACAGTTTCCTGAACACGCCAACGCTCACTGTCTGCTGCTGACGATCACAAGATATGGTGTTGATCCAGCACTCCGTTGACTGAAATGATGATGAGACAGACTCTGGCACAATCTCTGGACGTCGTCTCGGCTGAAGCTCCGCCATGCCTCCTCAGCCTGACTCTACACGATCAATACACAGGAGCTGGAGAAACAGCTCCTCAAGCCAGGCCTCTTAATCTCAGTTCTGGAAGCTGGCTTATTTCCTTGACCCACCACCCTTCCTCTTTGTCGTCACTTGAGTAGCTGATGTGCGGCCGGAGCCCTCCCCACTCATATCATCAAAAAGGAAGCTGGTGAAAAATGAAACGACGCCAACAACAGTGGATTACAGTGGACTAACAGATTTTATGATTTC…
Exons 1, 2, 6, 7, 8	CAACAGTTTCCTGAACACGCCAACGCTCACTGTCTGCTGCTGACGATCACAAGATATGGTGTTGATCCAGCACTCCGTTGACTGAAATGATGATGAGACAGACTCTGGCACAATCTCTGGACGTCGTCTCGGCTGAAGCTCCGCCATGCCTCCTCAGCCTGACTCTACACGATCAATACACAGGAGCTGGAGAAACAGCTCCTCAAGCCAGGCCTCTTAATCTCAGTTCTGGAAGCTGGCTTATTTCCTTGACCCACCACCCTTCCTCTTTGTCGTCACTTGAGTAGCTGATGTGCGGCCGGAGCCCTCCCCACTCATATCATCAAAAAGGAAGCTGGTGAAAAATGAAACGAAACACAGACGCCAACAACAGTGGATTACAGTGGACTAACAGATTTT…	*#
Exons 1, 2, 6, 7, 8	CAACAGTTTCCTGAACACGCCAACGCTCACTGTCTGCTGCTGACGATCACAAGATATGGTGTTGATCCAGCACTCCGTTGACTGAAATGATGATGAGACAGACTCTGGCACAATCTCTGGACGTCGTCTCGGCTGAAGCTCCGCCATGCCTCCTCAGCCTGACTCTACACGATCAATACACAGGAGCTGGAGAAACAGGTCAGCTGATGCGCTTCCACTCCTCAAGCCAGGCCTCTTAATCTCAGTTCTGGAAGCTGGCTTATTTCCTTGACCCACCACCCTTCCTCTTTGTCGTCACTTGAGTAGCTGATGTGCGGCCGGAGCCCTCCCCACTCATATCATCAAAAAGGAAGCTGGTGAAAAATGAAACGACGCCAACAACAGTGGATTACAGTGGAC…	^#
Exons 1, 2, 7, 8	CAACAGTTTCCTGAACACGCCAACGCTCACTGTCTGCTGCTGACGATCACAAGATATGGTGTTGATCCAGCACTCCGTTGACTGAAATGATGATGAGACAGACTCTGGCACAATCTCTGGACGTCGTCTCGGCTGAAGCTCCGCCATGCCTCCTCAGCCTGACTCTACACGATCAATACACAGGAGCTGGAGAAACAGGCCGGAGCCCTCCCCACTCATATCATCAAAAAGGAAGCTGGTGAAAAATGAAACGACGCCAACAACAGTGGATTACAGTGGACTAACAGATTTTATGATTTCCTGAATAAATCTGTAAAAGTCTCTTATTTGGTCATGAGGAGAAAAAGTGACCAATTTCAGGTCCATTTGGACATGGAGTGACACGTAAATTCTGTATAG…	#
Ex 1, 2, 3, 4, 5, 7, 8	CAACAGTTTCCTGAACACGCCAACGCTCACTGTCTGCTGCTGACGATCACAAGATATGGTGTTGATCCAGCACTCCGTTGACTGAAATGATGATGAGACAGACTCTGGCACAATCTCTGGACGTCGTCTCGGCTGAAGCTCCGCCATGCCTCCTCAGCCTGACTCTACACGATCAATACACAGGAGCTGGAGAAACAGCATTTCATACCAGCACTTTGAGGATGAAGAAGGGAGGGACAGAGGAGCAAATAAAGGAGTGACACAGCAAAAGGAGGGGAAAAAAGAGGAAGTTGTAAAATGACAACAAACATCAAGGAGCCCCACTTGACCACCGGGGTGAGAGGATGGAGACTGTGGGTCACAGAAAGCCAGAGCAGGGGCAGCGTGCCAGAGGCTGGA…
Exons 1, 2, 3, 4, 5, 6 ,8	CAACAGTTTCCTGAACACGCCAACGCTCACTGTCTGCTACTGACGATCACAAGATATGGTGTTGATCCAGCACTCCGTTGACTGAAATGATGATGAGACAGACTCTGGCACAATCTCTGGACGTCGTCTCGGCTGAAGCTCCGCCATGCCTCCTCAGCCTGACTCTACACGATCAATACACAGGAGCTGGAGAAACAGCATTTCATACCAGCACTTTGAGGATGAAGAAGGGAGGGACAGAGGAGCAAATAAAGGAGTGACACAGCAAAAGGAGGGGAAAAAAGAGGAAGTTGTAAAATGACAACAAACATCAAGGAGCCCCACTTGACCACCAGGGTGAGAGGATGGAGACTGTGGGTCACAGAAAGCCAGAGCAGGGGCAGCGTGCCAGAGGCTGGA…
Exons 1, 2, 3, 4, 5, 6, 8	CAACAGTTTCCTGAACACGCCAACGCTCACTGTCTGCTGCTGACGATCACAAGATATGGTGTTGATCCAGCACTCCGTTGACTGAAATGATGATGAGACAGACTCTGGCACAATCTCTGGACGTCGTCTCGGCTGAAGCTCCGCCATGCCTCCTCAGCCTGACTCTACACGATCAATACACAGGAGCTGGAGAAACAGCATTTCATACCAGCACTTTGAGGATGAAGAAGGGAGGGACAGAGGAGCAAATAAAGGAGTGACACAGCAAAAGGAGGGGAAAAAAGAGGAAGTTGTAAAATGACAACAAACATCAAGGAGCCCCACTTGACCACCGGGGTGAGAGGATGGAGACTGTGGGTCACAGAAAGCCAGAGCAGGGGCAGCGTGCCAGAGGCTGGA…	*
Exons 1, 2, 4, 5, 6, 8	CAACAGTTTCCTGAACACGCCAACGCNCNNTGTCTGCTGCTGACGATCACAAGATATGGTGTTGATCCAGCACTCCGTTGACTGAAATGATGATGAGACAGACTCTGGCACAATCTCTGGACGTCGTCTCGGCTGAAGCTCCGCCATGCCTCCTCAGCCTGACTCTACACGATCAATACACAGGAGCTGGAGAAACAGGAAGTTGTAAAATGACAACAAACATCAAGGAGCCCCACTTGACCACCGGGGTGAGAGGATGGAGACTGTGGGTCACAGAAAGCCAGAGCAGGGGCAGCGTGCCAGAGGCTGGAGATGGTAGCAGGAATGCTAATGGAGCCATAACCACCACTAATACCTTTAACAGCATCCTGGCAGAGCTCCTCAAGCCAGGCCTCTTAA…
Exon 1, 24336257-24336415, 2, 6, 7,8.	CAACAGTTTCCTGAACACGCCAACGCTCACTGTCTGCTGCTGACGATCACAAGGGGTCATCTGCCGGCCACGGCGGCAGAGAGGTCAGTCTGCGGCCCCGGTTCATCTCTCGGTCAACATCAGGTCACTTTTTGGTCAACATCAGTGGTGTGTTCAAGACCCCGAAGCCATGATGATGGGTCAGTTGGTCGGTGGGTTTCATCAAAGTCCAGATATGGTGTTGATCCAGCACTCCGTTGACTGAAATGATGATGAGACAGACTCTGGCACAATCTCTGGACGTCGTCTCGGCTGAAGCTCCGCCATGCCTCCTCAGCGTGACTCTACACGATCAATACACAGGAGCTGGAGAAACAGCTCCTCAAGCCAGGCCTCTTAATCTCAGTTCTGGAAGCTGGC…	#
	* Use of alternative splice acceptor 8 bp upstream (5' end) of exon 8
	^ Use of alternative splice donor 19 bp downstream (3' end) of exon 2
	# 4 bp deletion
