# Supplementary material for: Molecular and Cellular Characterization of a Zebrafish Optic Pathway Tumor Line Implicates Glia-Derived Progenitors in Tumorigenesis
Source: PLoS One. 2014 Dec 8;9(12):e114888. doi: 10.1371/journal.pone.0114888 (PMC4259487; doi:10.1371/journal.pone.0114888)
Supplement: S6 Table — Illumina Hi-Seq RNA-Seq data from zebrafish wild type retina, Tg(flk1:RFP)is18/+ pretumor retina and Tg(flk1:RFP)is18/+ tumor tissue. (XLSX) [file pone.0114888.s015.xlsx]

## Sheet: RNA-Seq Illumina
Table S6. Illumina Hi-Seq RNA-Seq data from zebrafish wildtype retina,Tg(flk1:RFP)is18/+ pretumor retina and Tg(flk1:RFP)is18/+ tumor tissue
Sample*	Mbases of Sequence#	No. of Reads	% of reads =>Q30	Mean Quality Score
MM01 tumor retina is18/+	42, 232	422324454	98.83	35.49
MM02 pre-tumor retina is18/+	44, 484	444838528	89.63	35.16
MM03 normal retina +/+	43, 651	436511378	89.75	35.21
* Total RNA was isolated from retina or tumor tissue dissected from age-matched 6 month old wildtype or heterozygous lncRNAis18/+ siblings.
# RNA-Seq libraries were prepared and 100bp paired-end sequenced in individual lanes on an Illumina HiSeq instrument at the Genome Sequencing and Analysis Core Resource, Duke Institute for Genome Sciences and Policy, Duke University.
