# Supplementary material for: Molecular and Cellular Characterization of a Zebrafish Optic Pathway Tumor Line Implicates Glia-Derived Progenitors in Tumorigenesis
Source: PLoS One. 2014 Dec 8;9(12):e114888. doi: 10.1371/journal.pone.0114888 (PMC4259487; doi:10.1371/journal.pone.0114888)
Supplement: S7 Table — All mapped reads from RNA-Seq of wild type, Tg(flk1:RFP)is18/+ pretumor and Tg(flk1:RFP)is18/+ tumor retinal tissue. (XLSX) [file pone.0114888.s016.xlsx]

## Sheet: RNASeq all mapped reads
			MM03	MM02	MM01		Significance of fold change between samples (p value)
Zebrafish Gene ID	Zebrafish Gene Symbol	Zebrafish Gene ID and Gene Symbol	Read # Wildtype retina +/+	Read # Pre-tumor retina is18/+	Read # Tumor retina is18/+	Wildtype -> Pretumor	Pretumor -> Tumor	Wildtype -> Tumor
		no_feature	113242423	97866458	79820664	1.99e-199	1.99e-199	1.99e-199
ENSDARG00000002968	a1cf	ENSDARG00000002968_a1cf	10	26	45	-0.011331	-0.0319271	-2.05726e-06			-0.00849989	-0.0227288	-1.99836e-06
ENSDARG00000056314	a2ml	ENSDARG00000056314_a2ml	149	12	31	3.09213e-31	-0.00540157	1.05247e-19			5.59141e-31	-0.00418552	1.54964e-19
ENSDARG00000019547	aaas	ENSDARG00000019547_aaas	11811	10183	12356	4.98477e-28	-1.64325e-47	-0.000465966			8.57357e-28	-3.66399e-47	-0.000393992
ENSDARG00000012468	aacs	ENSDARG00000012468_aacs	3158	3300	2379	-0.0793228	2.01933e-34	1.1533e-25			-0.0534066	3.82853e-34	1.90664e-25
ENSDARG00000063621	AADACL2	ENSDARG00000063621_AADACL2	509	297	113	7.72573e-14	3.65364e-20	6.40719e-61			9.86587e-14	5.43894e-20	1.63566e-60
ENSDARG00000044802	aadacl4	ENSDARG00000044802_aadacl4	28	66	22	-0.00011112	2.87938e-06	0.479888			-9.78905e-05	2.7738e-06	0.275572
ENSDARG00000011410	AADAT	ENSDARG00000011410_AADAT	1233	869	759	2.06904e-15	0.00688528	1.7772e-26			2.75943e-15	0.00528415	2.99047e-26
ENSDARG00000075299	AAED1	ENSDARG00000075299_AAED1	121	144	147	-0.176439	-0.906695	-0.126574			-0.112178	-0.4735	-0.0824023
ENSDARG00000041170	aagab	ENSDARG00000041170_aagab	2052	1508	2002	7.62976e-20	-7.75255e-17	0.44155			1.12974e-19	-1.07089e-16	0.256093
ENSDARG00000077686	AAK1	ENSDARG00000077686_AAK1	660	588	497	0.0444097	0.00626348	1.84094e-06			0.0310236	0.00482738	1.78938e-06
ENSDARG00000011855	AAK1	ENSDARG00000011855_AAK1	4820	3326	1452	8.39004e-62	4.7238e-166	1.99e-199			2.15811e-61	2.2117e-165	1.04589e-198
ENSDARG00000028435	AAMDC	ENSDARG00000028435_AAMDC	2868	2303	2083	4.13038e-15	0.00094147	6.01237e-29			5.46301e-15	0.000777601	1.051e-28
ENSDARG00000045019	aamp	ENSDARG00000045019_aamp	8511	9153	8266	-1.41009e-06	1.88518e-11	0.0595846			-1.37904e-06	2.24273e-11	0.0409149
ENSDARG00000036567	aanat1	ENSDARG00000036567_aanat1	6907	6764	3846	0.224557	1.08725e-178	4.99118e-194			0.139843	5.36999e-178	2.593e-193
ENSDARG00000079802	aanat2	ENSDARG00000079802_aanat2	46766	12914	36809	1.99e-199	-1.99e-199	1.99e-199	arylalkylamine N-acetyltransferase		1.04589e-198	-1.04589e-198	1.04589e-198
ENSDARG00000018658	aar2	ENSDARG00000018658_aar2	992	899	1240	0.0343473	-1.74758e-13	-1.66465e-07			0.0243655	-2.21063e-13	-1.69548e-07
ENSDARG00000069142	aars	ENSDARG00000069142_aars	3546	5930	9307	-9.37101e-134	-4.72898e-166	-1.99e-199			-3.83215e-133	-2.21611e-165	-1.04589e-198
ENSDARG00000071240	aars2	ENSDARG00000071240_aars2	1779	1776	1373	0.973242	7.31775e-13	5.06346e-13			0.490004	9.09109e-13	6.31089e-13
ENSDARG00000015747	aarsd1	ENSDARG00000015747_aarsd1	1073	866	1163	2.83504e-06	-4.6173e-11	-0.0597908			2.73642e-06	-5.41125e-11	-0.0410519
ENSDARG00000022730	aasdh	ENSDARG00000022730_aasdh	384	364	275	0.487263	0.00048973	2.4861e-05			0.279241	0.000413317	2.27906e-05
ENSDARG00000037501	AASDHPPT	ENSDARG00000037501_AASDHPPT	761	960	863	-1.77149e-06	0.0245224	-0.0121775			-1.72267e-06	0.0177139	-0.00910301
ENSDARG00000051816	aass	ENSDARG00000051816_aass	4096	3385	2394	2.12259e-16	5.94869e-39	4.21932e-100			2.89893e-16	1.19697e-38	1.4391e-99
ENSDARG00000025467	aatf	ENSDARG00000025467_aatf	607	654	1101	-0.195165	-9.70368e-27	-3.00675e-33			-0.123008	-1.63719e-26	-5.60931e-33
ENSDARG00000078222	aatka	ENSDARG00000078222_aatka	12125	17946	10351	-1.99e-199	1.99e-199	2.64337e-32			-1.04589e-198	1.04589e-198	4.85128e-32
ENSDARG00000077477	aatkb	ENSDARG00000077477_aatkb	13991	13396	14672	0.000331196	-2.70083e-14	-5.89872e-05			0.000282917	-3.48763e-14	-5.28856e-05
ENSDARG00000006031	abat	ENSDARG00000006031_abat	7944	31745	24046	-1.99e-199	1.99e-199	-1.99e-199			-1.04589e-198	1.04589e-198	-1.04589e-198
ENSDARG00000074749	abca12	ENSDARG00000074749_abca12	487	547	756	-0.0664812	-7.73081e-09	-2.3304e-14			-0.0452815	-8.34651e-09	-3.01519e-14
ENSDARG00000074635	abca1a	ENSDARG00000074635_abca1a	9001	30163	39217	-1.99e-199	-1.99e-199	-1.99e-199			-1.04589e-198	-1.04589e-198	-1.04589e-198
ENSDARG00000079009	abca1b	ENSDARG00000079009_abca1b	643	1521	5092	-1.51854e-81	-1.99e-199	-1.99e-199			-4.58283e-81	-1.04589e-198	-1.04589e-198
ENSDARG00000013500	abca2	ENSDARG00000013500_abca2	10662	12263	15067	-4.02269e-26	-1.35376e-64	-8.94711e-167			-6.71912e-26	-3.5639e-64	-4.20504e-166
ENSDARG00000075490	ABCA3	ENSDARG00000075490_ABCA3	4362	3968	7179	1.65661e-05	-1.99e-199	-5.74092e-153			1.53529e-05	-1.04589e-198	-2.54671e-152
ENSDARG00000062661	ABCA4	ENSDARG00000062661_ABCA4	68837	81392	35531	-1.99e-199	1.99e-199	1.99e-199			-1.04589e-198	1.04589e-198	1.04589e-198
ENSDARG00000057169	abca4a	ENSDARG00000057169_abca4a	43077	45843	10538	-1.78859e-20	1.99e-199	1.99e-199			-2.68263e-20	1.04589e-198	1.04589e-198
ENSDARG00000074041	abca5	ENSDARG00000074041_abca5	3190	2960	3123	0.00349557	-0.0377827	0.406161			0.00275731	-0.0266541	0.237555
ENSDARG00000061591	abcb10	ENSDARG00000061591_abcb10	1376	1116	1103	2.07111e-07	0.798928	4.54294e-08			2.10537e-07	0.424967	4.75578e-08
ENSDARG00000011573	abcb11a	ENSDARG00000011573_abcb11a	201	289	174	-8.14715e-05	1.01271e-07	0.179313			-7.23946e-05	1.04161e-07	0.113902
ENSDARG00000070078	abcb11b	ENSDARG00000070078_abcb11b	93	58	48	0.00548246	0.382126	0.00018818			0.00424561	0.225046	0.000163299
ENSDARG00000036787	abcb3l1	ENSDARG00000036787_abcb3l1	50	694	2041	-5.38207e-146	-1.55639e-152	-1.99e-199			-2.3218e-145	-6.90474e-152	-1.04589e-198
ENSDARG00000010936	abcb4	ENSDARG00000010936_abcb4	590	1263	947	-3.6404e-56	1.92233e-11	-7.4101e-20			-8.89498e-56	2.2776e-11	-1.09738e-19
ENSDARG00000021787	abcb5	ENSDARG00000021787_abcb5	12	10	3	0.831812	0.0922852	0.0351562			0.439658	0.0615855	0.0248914
ENSDARG00000074254	ABCB6	ENSDARG00000074254_ABCB6	241	203	304	0.0789808	-8.38843e-06	-0.00785455			0.053188	-7.89091e-06	-0.00598684
ENSDARG00000063297	abcb6	ENSDARG00000063297_abcb6	3054	1844	1209	1.5336e-67	1.09701e-30	2.46585e-181			4.14734e-67	1.97561e-30	1.22721e-180
ENSDARG00000062795	abcb7	ENSDARG00000062795_abcb7	2671	2306	2838	2.44497e-07	-1.2616e-13	-0.0253082			2.4726e-07	-1.59862e-13	-0.0182558
ENSDARG00000056672	abcb8	ENSDARG00000056672_abcb8	4678	3350	2611	7.5551e-50	1.06009e-21	3.94694e-131			1.73135e-49	1.63054e-21	1.59387e-130
ENSDARG00000056200	abcb9	ENSDARG00000056200_abcb9	2887	2993	1553	-0.170895	8.65761e-103	2.19492e-90			-0.108844	3.00019e-102	7.02029e-90
ENSDARG00000059874	ABCC1	ENSDARG00000059874_ABCC1	10340	5830	3270	1.99e-199	1.20114e-160	1.99e-199			1.04589e-198	5.5032e-160	1.04589e-198
ENSDARG00000077988	ABCC10	ENSDARG00000077988_ABCC10	2890	2836	2754	0.483674	0.278637	0.0723293			0.277426	0.169437	0.0489937
ENSDARG00000013050	abcc12	ENSDARG00000013050_abcc12	867	1162	1019	-6.22869e-11	0.00235343	-0.000503801			-7.26717e-11	0.00188354	-0.000424793
ENSDARG00000062519	abcc13	ENSDARG00000062519_abcc13	2380	4515	6874	-4.86308e-148	-5.89764e-109	-1.99e-199			-2.11249e-147	-2.1252e-108	-1.04589e-198
ENSDARG00000014031	abcc2	ENSDARG00000014031_abcc2	642	1672	1940	-4.39359e-105	-8.80775e-06	-2.35596e-150			-1.54251e-104	-8.27705e-06	-1.0356e-149
ENSDARG00000077243	ABCC3	ENSDARG00000077243_ABCC3	7834	7927	5048	-0.463662	5.17165e-142	5.31113e-134			-0.267159	2.19464e-141	2.17362e-133
ENSDARG00000058953	abcc4	ENSDARG00000058953_abcc4	3265	3529	2697	-0.00141713	5.22618e-26	2.00092e-13			-0.00115521	8.72649e-26	2.52133e-13
ENSDARG00000061233	abcc5	ENSDARG00000061233_abcc5	96741	91472	36723	5.9831e-34	1.99e-199	1.99e-199			1.1265e-33	1.04589e-198	1.04589e-198
ENSDARG00000094901	ABCC6	ENSDARG00000094901_ABCC6	21	62	42	-7.50532e-06	0.0619263	-0.0111414			-7.07954e-06	0.0424342	-0.00836467
ENSDARG00000009582	ABCC6	ENSDARG00000009582_ABCC6	452	400	402	0.0805361	-0.971834	0.0935339			0.054176	-0.490004	0.0623499
ENSDARG00000016750	abcc6a	ENSDARG00000016750_abcc6a	1150	997	439	0.00103198	3.66629e-50	1.834e-73			0.000849612	8.43317e-50	5.20504e-73
ENSDARG00000051879	abcc8	ENSDARG00000051879_abcc8	4137	3863	5521	0.00226922	-6.26216e-66	-3.96181e-45			0.00181844	-1.67396e-65	-8.60847e-45
ENSDARG00000015985	abcc9	ENSDARG00000015985_abcc9	4844	5637	3181	-9.95252e-15	1.21065e-152	2.20766e-77			-1.30267e-14	5.35947e-152	6.47187e-77
ENSDARG00000074876	abcd1	ENSDARG00000074876_abcd1	432	498	430	-0.0329975	0.0277966	0.972832			-0.0234531	0.0199535	0.490004
ENSDARG00000087347	ABCD2	ENSDARG00000087347_ABCD2	88	110	132	-0.135391	-0.176916	-0.0036456			-0.0877358	-0.112467	-0.00287171
ENSDARG00000059409	ABCD2	ENSDARG00000059409_ABCD2	84	140	83	-0.000222217	0.000164052	1			-0.000191998	0.000142981	0.490004
ENSDARG00000015167	abcd3a	ENSDARG00000015167_abcd3a	4304	4495	4387	-0.0428054	0.256224	-0.379079			-0.0299677	0.157058	-0.223391
ENSDARG00000002947	abcd3b	ENSDARG00000002947_abcd3b	2893	1732	1300	6.47559e-66	4.49102e-15	8.00589e-137			1.73254e-65	5.93068e-15	3.32356e-136
ENSDARG00000061770	ABCD4	ENSDARG00000061770_ABCD4	1928	1213	1154	1.73824e-37	0.233196	1.59559e-44			3.4371e-37	0.144629	3.4537e-44
ENSDARG00000007216	abce1	ENSDARG00000007216_abce1	8985	9478	13763	-0.000293283	-9.63754e-175	-1.99e-199			-0.000251488	-4.66619e-174	-1.04589e-198
ENSDARG00000031795	abcf1	ENSDARG00000031795_abcf1	3493	4417	7552	-2.75864e-25	-1.41301e-182	-1.99e-199			-4.54341e-25	-7.04262e-182	-1.04589e-198
ENSDARG00000052331	ABCF2	ENSDARG00000052331_ABCF2	3373	3373	1508	1	8.01189e-161	8.01189e-161			0.490004	3.67614e-160	3.67614e-160
ENSDARG00000038785	abcf2a	ENSDARG00000038785_abcf2a	10309	6608	7628	1.9316e-179	-1.29433e-17	2.08106e-89			9.52234e-179	-1.81591e-17	6.62498e-89
ENSDARG00000089705	ABCF3	ENSDARG00000089705_ABCF3	1119	855	1202	3.06577e-09	-2.06157e-14	-0.0887204			3.37e-09	-2.67133e-14	-0.059368
ENSDARG00000063475	abcg1	ENSDARG00000063475_abcg1	23000	27678	9700	-5.12502e-96	1.99e-199	1.99e-199			-1.70613e-95	1.04589e-198	1.04589e-198
ENSDARG00000043037	abcg2a	ENSDARG00000043037_abcg2a	465	845	418	-5.29845e-26	9.9733e-34	0.121567			-8.84248e-26	1.87228e-33	0.0796071
ENSDARG00000079361	abcg2b	ENSDARG00000079361_abcg2b	46	116	68	-3.66978e-08	0.000496616	-0.0487247			-3.85694e-08	0.000418965	-0.0338708
ENSDARG00000058574	abcg2c	ENSDARG00000058574_abcg2c	90	161	164	-8.73508e-06	-0.911686	-3.99985e-06			-8.21296e-06	-0.47585	-3.8231e-06
ENSDARG00000016818	abcg2d	ENSDARG00000016818_abcg2d	244	337	381	-0.000131143	-0.108485	-4.73173e-08			-0.000115031	-0.07167	-4.95143e-08
ENSDARG00000061047	abcg4a	ENSDARG00000061047_abcg4a	1280	1940	2122	-2.18294e-31	-0.00450622	-1.33016e-47			-3.95369e-31	-0.00351683	-2.97538e-47
ENSDARG00000078068	abcg4b	ENSDARG00000078068_abcg4b	1223	725	300	1.01297e-29	3.33926e-41	3.60309e-132			1.78643e-29	6.92498e-41	1.46e-131
ENSDARG00000063078	abcg5	ENSDARG00000063078_abcg5	38	28	17	0.267812	0.135156	0.0064558			0.163397	0.0876037	0.00496707
ENSDARG00000063059	abcg8	ENSDARG00000063059_abcg8	6	6	13	1	-0.167068	-0.167068			0.490004	-0.106586	-0.106586
ENSDARG00000071341	abch1	ENSDARG00000071341_abch1	121	79	109	0.00363494	-0.0341477	0.468334			0.00286368	-0.0242295	0.269652
ENSDARG00000076435	ABHD10	ENSDARG00000076435_ABHD10	750	609	664	0.000144216	-0.130122	0.0237593			0.000126168	-0.0845834	0.0171962
ENSDARG00000075627	abhd10b	ENSDARG00000075627_abhd10b	428	674	840	-1.25617e-13	-2.19055e-05	-2.3951e-31			-1.59862e-13	-2.01243e-05	-4.3499e-31
ENSDARG00000069501	abhd11	ENSDARG00000069501_abhd11	1985	1625	933	2.23314e-09	5.28262e-43	3.42118e-86			2.46319e-09	1.11732e-42	1.06543e-85
ENSDARG00000071004	abhd12	ENSDARG00000071004_abhd12	6939	6412	3460	5.29072e-06	8.15801e-197	1.99e-199			5.02526e-06	4.27891e-196	1.04589e-198
ENSDARG00000092071	ABHD12B	ENSDARG00000092071_ABHD12B	18	59	38	-3.05505e-06	0.0417293	-0.0104548			-2.94331e-06	0.0292533	-0.0078699
ENSDARG00000069828	ABHD12B	ENSDARG00000069828_ABHD12B	20	65	44	-1.02988e-06	0.0549088	-0.00368996			-1.01393e-06	0.0378872	-0.00290535
ENSDARG00000059209	abhd13	ENSDARG00000059209_abhd13	560	410	396	1.64157e-06	0.647047	1.26223e-07			1.59906e-06	0.354895	1.29375e-07
ENSDARG00000058367	abhd14a	ENSDARG00000058367_abhd14a	1646	1818	1145	-0.0036615	2.6472e-35	2.31719e-21			-0.00288368	5.08064e-35	3.54474e-21
ENSDARG00000023880	ABHD14B	ENSDARG00000023880_ABHD14B	90	163	117	-5.20009e-06	0.00705369	-0.0704853			-4.9418e-06	0.00540811	-0.0478265
ENSDARG00000079748	ABHD15	ENSDARG00000079748_ABHD15	383	357	45	0.358094	2.2185e-61	6.45541e-68			0.212477	5.68534e-61	1.75705e-67
ENSDARG00000078929	abhd16a	ENSDARG00000078929_abhd16a	7451	5197	5684	9.59402e-90	-3.1636e-06	9.88602e-54			3.06245e-89	-3.03688e-06	2.36392e-53
ENSDARG00000025797	abhd2a	ENSDARG00000025797_abhd2a	770	804	309	-0.405537	2.60966e-51	5.96028e-46			-0.237205	6.06979e-51	1.30696e-45
ENSDARG00000045804	abhd2b	ENSDARG00000045804_abhd2b	1159	553	919	1.95305e-49	-1.14619e-21	1.53299e-07		abhydrolase domain containing 2b	4.44588e-49	-1.76729e-21	1.56552e-07
ENSDARG00000018809	abhd3	ENSDARG00000018809_abhd3	1144	978	659	0.000338944	3.16275e-15	1.9043e-30			0.000289341	4.19228e-15	3.40081e-30
ENSDARG00000025122	abhd4	ENSDARG00000025122_abhd4	3939	3986	2508	-0.605348	1.11631e-75	1.57213e-71			-0.33574	3.23839e-75	4.39992e-71
ENSDARG00000078831	ABHD5	ENSDARG00000078831_ABHD5	49	38	35	0.283607	0.815121	0.155656			0.172172	0.432058	0.0998173
ENSDARG00000076874	abhd5	ENSDARG00000076874_abhd5	190	118	136	4.84971e-05	-0.286098	0.00326976			4.36897e-05	-0.173598	0.00258578
ENSDARG00000060756	abhd6a	ENSDARG00000060756_abhd6a	435	424	489	0.732978	-0.0341101	-0.0811774			0.394862	-0.0242061	-0.0545775
ENSDARG00000070894	abhd6b	ENSDARG00000070894_abhd6b	1540	1505	802	0.537802	4.03454e-49	3.08479e-53			0.30265	9.15639e-49	7.32003e-53
ENSDARG00000079719	ABHD8	ENSDARG00000079719_ABHD8	121	131	132	-0.570837	-1	-0.529632			-0.318944	-0.490004	-0.298481
ENSDARG00000076620	ABHD8	ENSDARG00000076620_ABHD8	2892	1839	555	3.10077e-53	1.12408e-159	1.99e-199			7.36709e-53	5.11022e-159	1.04589e-198
ENSDARG00000010155	abi1a	ENSDARG00000010155_abi1a	8033	7004	4412	5.00249e-17	4.98732e-131	1.99e-199			6.94152e-17	2.01286e-130	1.04589e-198
ENSDARG00000062991	abi1b	ENSDARG00000062991_abi1b	549	722	1375	-1.35414e-06	-9.72529e-47	-1.83103e-81			-1.32155e-06	-2.15356e-46	-5.51388e-81
ENSDARG00000014875	ABI2	ENSDARG00000014875_ABI2	3088	3326	3075	-0.00308051	0.00177722	0.878512			-0.00244152	0.00143731	0.460913
ENSDARG00000058207	ABI2	ENSDARG00000058207_ABI2	6422	6128	3576	0.00890736	1.37383e-149	1.56802e-180			0.00675463	5.99103e-149	7.77847e-180
ENSDARG00000063283	ABI3	ENSDARG00000063283_ABI3	42	34	32	0.422191	0.902158	0.295413			0.246133	0.471412	0.178489
ENSDARG00000060072	ABI3	ENSDARG00000060072_ABI3	1687	2225	800	-8.03326e-18	1.01474e-153	3.81459e-72			-1.13619e-17	4.49306e-153	1.07323e-71
ENSDARG00000071095	abi3bp	ENSDARG00000071095_abi3bp	822	219	158	1.3451e-82	0.00196116	8.1735e-109			4.09983e-82	0.00157987	2.94028e-108
ENSDARG00000062156	ABI3BP	ENSDARG00000062156_ABI3BP	647	777	363	-0.000624732	3.72161e-35	3.1293e-19			-0.000523022	7.1202e-35	4.57338e-19
ENSDARG00000035187	abl1	ENSDARG00000035187_abl1	4577	4634	7736	-0.55956	-6.76962e-173	-3.81541e-180			-0.313218	-3.25049e-172	-1.89031e-179
ENSDARG00000013841	abl2	ENSDARG00000013841_abl2	4560	3922	3004	4.52197e-12	2.59615e-28	5.40576e-72			5.47943e-12	4.49973e-28	1.52148e-71
ENSDARG00000060149	ablim1a	ENSDARG00000060149_ablim1a	17382	8648	3084	1.99e-199	1.99e-199	1.99e-199	actin binding LIM protein 1a		1.04589e-198	1.04589e-198	1.04589e-198
ENSDARG00000045064	ablim1b	ENSDARG00000045064_ablim1b	28063	23494	3945	3.84183e-90	1.99e-199	1.99e-199			1.22881e-89	1.04589e-198	1.04589e-198
ENSDARG00000055223	ABLIM2	ENSDARG00000055223_ABLIM2	3435	2995	1760	4.33116e-08	2.01713e-72	1.92428e-121			4.53877e-08	5.70272e-72	7.40882e-121
ENSDARG00000088168	ablim3	ENSDARG00000088168_ablim3	3427	3189	788	0.00356786	1.99e-199	1.99e-199			0.0028124	1.04589e-198	1.04589e-198
ENSDARG00000087298	ABLIM3	ENSDARG00000087298_ABLIM3	8371	6658	1585	2.05649e-44	1.99e-199	1.99e-199			4.44013e-44	1.04589e-198	1.04589e-198
ENSDARG00000029772	ABLIM3	ENSDARG00000029772_ABLIM3	8572	8916	867	-0.00949067	1.99e-199	1.99e-199			-0.00717421	1.04589e-198	1.04589e-198
ENSDARG00000019207	abo	ENSDARG00000019207_abo	70	119	206	-0.000449581	-1.6047e-06	-1.0295e-16			-0.000380557	-1.56118e-06	-1.41925e-16
ENSDARG00000061355	abp1	ENSDARG00000061355_abp1	17	20	23	-0.742829	-0.760792	-0.42959			-0.399526	-0.40768	-0.249791
ENSDARG00000038583	ABRA	ENSDARG00000038583_ABRA	10	11	13	-1	-0.83882	-0.677639			-0.490004	-0.442745	-0.36944
ENSDARG00000087388	ABRA	ENSDARG00000087388_ABRA	1802	1436	213	1.35328e-10	1.99e-199	1.99e-199			1.55621e-10	1.04589e-198	1.04589e-198
ENSDARG00000033854	abrab	ENSDARG00000033854_abrab	9	5	12	0.42395	-0.143463	-0.663624			0.246854	-0.0925755	-0.362733
ENSDARG00000042876	abracl	ENSDARG00000042876_abracl	522	610	2137	-0.00968451	-3.0204e-197	-1.99e-199			-0.00731368	-1.5861e-196	-1.04589e-198
ENSDARG00000043666	ABT1	ENSDARG00000043666_ABT1	59	76	148	-0.168259	-1.72447e-06	-5.21366e-10			-0.107305	-1.6752e-06	-5.88169e-10
ENSDARG00000063354	ABTB1	ENSDARG00000063354_ABTB1	3356	2735	2089	1.85032e-15	1.39911e-20	1.43997e-66			2.46875e-15	2.10259e-20	3.87004e-66
ENSDARG00000059751	ABTB2	ENSDARG00000059751_ABTB2	593	610	655	-0.644598	-0.21603	-0.084176			-0.353646	-0.135077	-0.0564965
ENSDARG00000062000	ABTB2	ENSDARG00000062000_ABTB2	433	686	484	-3.87333e-14	3.85068e-09	-0.0986556			-4.9785e-14	4.21078e-09	-0.0655432
ENSDARG00000004687	acaa1	ENSDARG00000004687_acaa1	1823	1966	2781	-0.0210484	-2.32246e-32	-1.72765e-45			-0.0153323	-4.26708e-32	-3.7775e-45
ENSDARG00000038881	acaa2	ENSDARG00000038881_acaa2	1562	2326	2823	-1.21518e-34	-4.59493e-12	-7.63039e-82			-2.31789e-34	-5.56374e-12	-2.30651e-81
ENSDARG00000078512	acaca	ENSDARG00000078512_acaca	24063	18492	12017	4.84748e-161	1.99e-199	1.99e-199			2.22837e-160	1.04589e-198	1.04589e-198
ENSDARG00000061994	acacb	ENSDARG00000061994_acacb	4548	6698	2200	-7.39105e-92	1.99e-199	2.66544e-183			-2.3948e-91	1.04589e-198	1.33614e-182
ENSDARG00000045411	acad11	ENSDARG00000045411_acad11	94	170	300	-3.37744e-06	-2.12887e-09	-3.50592e-26			-3.24357e-06	-2.35429e-09	-5.87096e-26
ENSDARG00000042658	acad8	ENSDARG00000042658_acad8	2951	2706	2974	0.00117617	-0.00039508	-0.775024			0.000964223	-0.000335682	-0.414125
ENSDARG00000055620	acad9	ENSDARG00000055620_acad9	919	858	1386	0.154618	-5.29871e-29	-2.04648e-22			0.0992067	-9.27542e-29	-3.20102e-22
ENSDARG00000088357	acadl	ENSDARG00000088357_acadl	2852	4524	5293	-4.89177e-85	-8.81735e-15	-1.89849e-163			-1.51059e-84	-1.15621e-14	-8.8e-163
ENSDARG00000038900	acadm	ENSDARG00000038900_acadm	8209	9444	7762	-1.51979e-20	1.17693e-37	0.000416468			-2.28133e-20	2.33567e-37	0.000353219
ENSDARG00000030781	acads	ENSDARG00000030781_acads	533	627	962	-0.00629803	-4.10802e-17	-7.43187e-29			-0.00485309	-5.718e-17	-1.29778e-28
ENSDARG00000076780	acadsb	ENSDARG00000076780_acadsb	6940	6312	5470	5.10278e-08	9.09555e-15	8.51099e-40			5.33072e-08	1.19253e-14	1.73137e-39
ENSDARG00000016687	acadvl	ENSDARG00000016687_acadvl	5063	7965	10028	-1.08729e-143	-1.9277e-53	-1.99e-199			-4.66139e-143	-4.59699e-53	-1.04589e-198
ENSDARG00000035891	acana	ENSDARG00000035891_acana	110	75	73	0.0122206	0.934525	0.00761527			0.00913357	0.486302	0.00581662
ENSDARG00000045799	acanb	ENSDARG00000045799_acanb	8	51	1	-9.05237e-09	2.35367e-14	0.0390625			-9.74264e-09	3.04043e-14	0.0274811
ENSDARG00000056346	acap1	ENSDARG00000056346_acap1	81	92	107	-0.447178	-0.32099	-0.067971			-0.258994	-0.192512	-0.0462449
ENSDARG00000060783	ACAP2	ENSDARG00000060783_ACAP2	727	844	738	-0.0034134	0.00827281	-0.793898			-0.00269521	0.00628924	-0.422701
ENSDARG00000056478	ACAP2	ENSDARG00000056478_ACAP2	3985	3301	3140	1.17114e-15	0.0461829	1.36956e-23			1.56974e-15	0.0322031	2.18557e-23
ENSDARG00000075990	acap3a	ENSDARG00000075990_acap3a	29966	25890	15267	1.09858e-66	1.99e-199	1.99e-199			2.95952e-66	1.04589e-198	1.04589e-198
ENSDARG00000039386	acap3b	ENSDARG00000039386_acap3b	40163	16911	15874	1.99e-199	1.05053e-08	1.99e-199	ArfGAP with coiled-coil, ankyrin repeat and PH domains 3b		1.04589e-198	1.12749e-08	1.04589e-198
ENSDARG00000045888	acat1	ENSDARG00000045888_acat1	7791	6501	6923	3.85299e-27	-0.000279092	8.69952e-13			6.53918e-27	-0.000239671	1.07817e-12
ENSDARG00000007127	acat2	ENSDARG00000007127_acat2	2978	2086	3236	3.81268e-36	-2.56538e-56	-0.00111149			7.38927e-36	-6.28776e-56	-0.000912804
ENSDARG00000024602	ACBD3	ENSDARG00000024602_ACBD3	42	120	274	-6.79787e-10	-5.76998e-15	-7.03859e-43			-7.64643e-10	-7.5993e-15	-1.4877e-42
ENSDARG00000042623	acbd3	ENSDARG00000042623_acbd3	2947	2518	4044	6.93384e-09	-9.07463e-80	-2.06996e-39			7.49678e-09	-2.69795e-79	-4.19128e-39
ENSDARG00000027070	acbd4	ENSDARG00000027070_acbd4	253	196	164	0.00815086	0.102159	1.52697e-05			0.00619909	0.0677339	1.41751e-05
ENSDARG00000034883	acbd5a	ENSDARG00000034883_acbd5a	1010	894	989	0.008384	-0.0302669	0.65465			0.00637074	-0.0216339	0.35844
ENSDARG00000058410	acbd5b	ENSDARG00000058410_acbd5b	5348	4231	1908	3.4946e-30	1.99e-199	1.99e-199			6.22345e-30	1.04589e-198	1.04589e-198
ENSDARG00000039456	acbd6	ENSDARG00000039456_acbd6	2495	1832	1986	6.53449e-24	-0.0132707	3.03257e-14			1.04805e-23	-0.00987952	3.90841e-14
ENSDARG00000094730	acbd7	ENSDARG00000094730_acbd7	6976	8163	12055	-5.20331e-22	-6.76223e-166	-1.99e-199			-8.04528e-22	-3.16399e-165	-1.04589e-198
ENSDARG00000052124	accs	ENSDARG00000052124_accs	2118	1967	2615	0.0189186	-1.02757e-21	-5.34691e-13			0.0138571	-1.58466e-21	-6.66851e-13
ENSDARG00000078055	acd	ENSDARG00000078055_acd	5188	4051	2037	2.61679e-32	1.57887e-149	1.99e-199			4.81501e-32	6.90773e-149	1.04589e-198
ENSDARG00000079166	ace	ENSDARG00000079166_ace	147	242	601	-1.67912e-06	-5.28361e-36	-6.24282e-66			-1.63715e-06	-1.0215e-35	-1.66873e-65
ENSDARG00000016918	ace2	ENSDARG00000016918_ace2	36	47	27	-0.272269	0.0265168	0.313503			-0.165858	0.0190854	0.188294
ENSDARG00000010347	acer1	ENSDARG00000010347_acer1	73	76	104	-0.869923	-0.043871	-0.0238638			-0.457052	-0.0306676	-0.0172639
ENSDARG00000077782	ACER2	ENSDARG00000077782_ACER2	600	856	424	-2.08826e-11	4.78823e-34	4.21115e-08			-2.47591e-11	9.03575e-34	4.41449e-08
ENSDARG00000093366	ACER3	ENSDARG00000093366_ACER3	897	1109	883	-2.41451e-06	4.50139e-07	0.757993			-2.3304e-06	4.50336e-07	0.406381
ENSDARG00000031796	ache	ENSDARG00000031796_ache	21163	13157	12909	1.99e-199	0.12603	1.99e-199	acetylcholinesterase		1.04589e-198	0.0820854	1.04589e-198
ENSDARG00000054290	acin1a	ENSDARG00000054290_acin1a	28147	21342	23204	1.99e-199	-1.15283e-18	1.28857e-105			1.04589e-198	-1.65937e-18	4.54916e-105
ENSDARG00000026842	acin1b	ENSDARG00000026842_acin1b	27327	25422	18226	1.11786e-16	1.99e-199	1.99e-199			1.54211e-16	1.04589e-198	1.04589e-198
ENSDARG00000055652	ACLY	ENSDARG00000055652_ACLY	3896	2789	1316	7.08547e-42	2.12555e-119	1.99e-199			1.48219e-41	8.14235e-119	1.04589e-198
ENSDARG00000017738	aclya	ENSDARG00000017738_aclya	12923	13866	10383	-8.60621e-09	3.95012e-111	3.11041e-62			-9.27684e-09	1.43942e-110	8.03164e-62
ENSDARG00000062549	acmsd	ENSDARG00000062549_acmsd	42	40	30	0.912157	0.281979	0.194505			0.476028	0.171246	0.122605
ENSDARG00000036092	acn9	ENSDARG00000036092_acn9	1914	1236	1184	9.42558e-34	0.299863	1.51438e-39			1.77141e-33	0.180978	3.0633e-39
ENSDARG00000026376	aco1	ENSDARG00000026376_aco1	1655	1977	2424	-9.83434e-08	-1.71275e-11	-1.70168e-33			-1.01457e-07	-2.03228e-11	-3.18044e-33
ENSDARG00000007294	aco2	ENSDARG00000007294_aco2	47006	31363	29805	1.99e-199	3.04898e-10	1.99e-199			1.04589e-198	3.47271e-10	1.04589e-198
ENSDARG00000058229	acot11a	ENSDARG00000058229_acot11a	61	65	66	-0.789396	-1	-0.722787			-0.420943	-0.490004	-0.39056
ENSDARG00000042122	acot11b	ENSDARG00000042122_acot11b	40	50	27	-0.342833	0.0116727	0.142071			-0.204347	0.00874306	0.0917819
ENSDARG00000054534	ACOT12	ENSDARG00000054534_ACOT12	89	103	109	-0.348171	-0.731387	-0.17678			-0.207069	-0.394131	-0.112388
ENSDARG00000061728	acot13	ENSDARG00000061728_acot13	1145	741	1343	1.21708e-20	-4.01663e-40	-7.76829e-05			1.83436e-20	-8.21868e-40	-6.91092e-05
ENSDARG00000018653	acot7	ENSDARG00000018653_acot7	1303	1297	1177	0.921888	0.0167175	0.0120555			0.480582	0.0123153	0.00901473
ENSDARG00000014138	acot8	ENSDARG00000014138_acot8	491	678	697	-5.00072e-08	-0.627391	-2.48925e-09			-5.22782e-08	-0.345385	-2.74388e-09
ENSDARG00000058352	acot9.1	ENSDARG00000058352_acot9.1	1632	1400	1940	2.70375e-05	-9.04512e-21	-2.75097e-07			2.46673e-05	-1.36458e-20	-2.7794e-07
ENSDARG00000058390	acot9.2	ENSDARG00000058390_acot9.2	180	158	250	0.253315	-6.08952e-06	-0.000855965			0.155433	-5.7644e-06	-0.000709398
ENSDARG00000014727	acox1	ENSDARG00000014727_acox1	9974	11435	9240	-1.82078e-23	1.15214e-52	1.23127e-07			-2.89843e-23	2.71577e-52	1.26344e-07
ENSDARG00000038865	acox3	ENSDARG00000038865_acox3	1390	1123	1245	1.09004e-07	-0.0128827	0.00501804			1.12267e-07	-0.00960421	0.00389982
ENSDARG00000020149	acoxl	ENSDARG00000020149_acoxl	695	581	706	0.00154942	-0.000542324	-0.789352			0.00125817	-0.000455948	-0.420938
ENSDARG00000076486	acp1	ENSDARG00000076486_acp1	2055	1661	2242	1.09748e-10	-1.39221e-20	-0.00454161			1.2724e-10	-2.08775e-20	-0.00354295
ENSDARG00000007244	ACP2	ENSDARG00000007244_ACP2	2950	2671	3865	0.000208315	-1.51047e-49	-1.4292e-28			0.000180308	-3.44762e-49	-2.48537e-28
ENSDARG00000019763	acp5a	ENSDARG00000019763_acp5a	457	191	484	4.40389e-26	-3.10278e-30	-0.396686			7.34892e-26	-5.53335e-30	-0.232553
ENSDARG00000008921	acp5b	ENSDARG00000008921_acp5b	36	73	72	-0.000505033	1	-0.000684229			-0.000425793	0.490004	-0.000571196
ENSDARG00000040064	acp6	ENSDARG00000040064_acp6	1921	1204	1553	7.08262e-38	-3.21563e-11	4.59652e-10			1.40518e-37	-3.7909e-11	5.20294e-10
ENSDARG00000040644	acpl2	ENSDARG00000040644_acpl2	2164	2082	1614	0.213835	1.45162e-14	3.63521e-19			0.133839	1.88869e-14	5.31076e-19
ENSDARG00000057716	acrc	ENSDARG00000057716_acrc	110	138	289	-0.0862313	-2.20526e-13	-1.20394e-19			-0.0578001	-2.78368e-13	-1.76875e-19
ENSDARG00000062077	ACSBG1	ENSDARG00000062077_ACSBG1	0	0	1	1	-1	-1			0.490004	-0.490004	-0.490004
ENSDARG00000004094	acsbg2	ENSDARG00000004094_acsbg2	4245	5083	9598	-4.24199e-18	-1.99e-199	-1.99e-199			-6.03875e-18	-1.04589e-198	-1.04589e-198
ENSDARG00000061201	acsf2	ENSDARG00000061201_acsf2	24	58	25	-0.000221964	0.000378342	-1			-0.000191793	0.000321876	-0.490004
ENSDARG00000059503	ACSF3	ENSDARG00000059503_ACSF3	974	871	879	0.017541	-0.867115	0.0289577			0.0128892	-0.455843	0.0207456
ENSDARG00000030514	acsl1	ENSDARG00000030514_acsl1	121	141	108	-0.24041	0.0423524	0.427851			-0.148709	0.0296731	0.248882
ENSDARG00000003854	ACSL1	ENSDARG00000003854_ACSL1	192	328	412	-2.6285e-09	-0.00225803	-2.01817e-19			-2.89572e-09	-0.00180971	-2.96457e-19
ENSDARG00000032079	acsl3a	ENSDARG00000032079_acsl3a	381	383	180	-0.971143	7.44562e-18	1.38336e-17			-0.490004	1.05485e-17	1.94126e-17
ENSDARG00000014674	acsl3b	ENSDARG00000014674_acsl3b	4501	3367	4832	1.74018e-37	-4.17414e-59	-0.000634895			3.4371e-37	-1.04766e-58	-0.000531325
ENSDARG00000004078	acsl4a	ENSDARG00000004078_acsl4a	5112	5747	10011	-1.15882e-09	-1.99e-199	-1.99e-199			-1.29439e-09	-1.04589e-198	-1.04589e-198
ENSDARG00000010752	acsl4l	ENSDARG00000010752_acsl4l	1000	1359	1158	-1.52568e-13	6.65059e-05	-0.000722122			-1.93617e-13	5.93698e-05	-0.000602119
ENSDARG00000075931	acsl5	ENSDARG00000075931_acsl5	119	64	24	5.82388e-05	2.37265e-05	2.49104e-16			5.21901e-05	2.1729e-05	3.39831e-16
ENSDARG00000060317	ACSL6	ENSDARG00000060317_ACSL6	6796	4343	5793	2.29373e-120	-4.03258e-47	4.06318e-19			8.79141e-120	-8.96334e-47	5.91674e-19
ENSDARG00000004880	acsm3	ENSDARG00000004880_acsm3	58	96	66	-0.00274857	0.0224057	-0.529769			-0.00218714	0.0162666	-0.298549
ENSDARG00000044142	acss1	ENSDARG00000044142_acss1	1191	1689	1247	-1.63165e-20	3.51998e-16	-0.265317			-2.44513e-20	4.78665e-16	-0.162082
ENSDARG00000037781	acss2	ENSDARG00000037781_acss2	5484	5030	5824	9.93464e-06	-2.63529e-14	-0.00143173			9.30555e-06	-3.41096e-14	-0.00116664
ENSDARG00000032218	acss3	ENSDARG00000032218_acss3	2766	1246	1444	2.92585e-130	-0.000144753	1.1104e-93			1.17726e-129	-0.000126626	3.64194e-93
ENSDARG00000036371	acta1a	ENSDARG00000036371_acta1a	1565	3341	5111	-6.7649e-145	-4.15242e-83	-1.99e-199			-2.90645e-144	-1.26564e-82	-1.04589e-198
ENSDARG00000055618	acta1b	ENSDARG00000055618_acta1b	630	1869	4411	-1.8374e-141	-1.99e-199	-1.99e-199			-7.79363e-141	-1.04589e-198	-1.04589e-198
ENSDARG00000045180	acta2	ENSDARG00000045180_acta2	315	1785	910	-1.99e-199	9.95798e-65	-2.57183e-67			-1.04589e-198	2.63295e-64	-6.95773e-67
ENSDARG00000037746	actb1	ENSDARG00000037746_actb1	28480	68122	149092	-1.99e-199	-1.99e-199	-1.99e-199			-1.04589e-198	-1.04589e-198	-1.04589e-198
ENSDARG00000037870	actb2	ENSDARG00000037870_actb2	57866	116320	195111	-1.99e-199	-1.99e-199	-1.99e-199			-1.04589e-198	-1.04589e-198	-1.04589e-198
ENSDARG00000057911	ACTC1	ENSDARG00000057911_ACTC1	120	174	134	-0.00194433	0.0261073	-0.414728			-0.00156702	0.018809	-0.242181
ENSDARG00000042535	actc1a	ENSDARG00000042535_actc1a	16	26	26	-0.164149	1	-0.164149			-0.104836	0.490004	-0.104836
ENSDARG00000037840	actc1b	ENSDARG00000037840_actc1b	129	326	411	-9.68695e-21	-0.0019536	-2.81291e-35			-1.46006e-20	-0.00157402	-5.38599e-35
ENSDARG00000070828	actl6a	ENSDARG00000070828_actl6a	7994	7220	12368	3.64756e-10	-1.99e-199	-1.99e-199			4.14408e-10	-1.04589e-198	-1.04589e-198
ENSDARG00000034107	actl6b	ENSDARG00000034107_actl6b	657	581	1341	0.0329995	-5.88031e-69	-9.54972e-54			0.0234537	-1.61312e-68	-2.28339e-53
ENSDARG00000007219	actn1	ENSDARG00000007219_actn1	1808	2761	1975	-2.29178e-45	2.85912e-30	-0.00694842			-4.99287e-45	5.1062e-30	-0.0053315
ENSDARG00000090343	ACTN2	ENSDARG00000090343_ACTN2	171	179	157	-0.708338	0.251906	0.472932			-0.383592	0.154643	0.272032
ENSDARG00000071090	actn2	ENSDARG00000071090_actn2	5981	4558	628	9.25557e-44	1.99e-199	1.99e-199			1.97922e-43	1.04589e-198	1.04589e-198
ENSDARG00000013755	actn3a	ENSDARG00000013755_actn3a	149	126	213	0.184524	-2.66141e-06	-0.000903771			0.116813	-2.56614e-06	-0.000747604
ENSDARG00000001431	actn3b	ENSDARG00000001431_actn3b	731	758	1152	-0.500456	-1.80933e-19	-2.49468e-22			-0.284056	-2.65913e-19	-3.88083e-22
ENSDARG00000091114	ACTN4	ENSDARG00000091114_ACTN4	1139	1342	1992	-4.95877e-05	-1.73127e-29	-5.39911e-53			-4.465e-05	-3.04909e-29	-1.27991e-52
ENSDARG00000011611	actr1	ENSDARG00000011611_actr1	15721	14312	25718	4.42221e-16	-1.99e-199	-1.99e-199			5.99258e-16	-1.04589e-198	-1.04589e-198
ENSDARG00000038432	actr10	ENSDARG00000038432_actr10	8140	6889	7437	1.93459e-24	-4.8609e-06	1.84778e-08			3.12649e-24	-4.62573e-06	1.96618e-08
ENSDARG00000052438	actr2a	ENSDARG00000052438_actr2a	2171	2790	4690	-1.55749e-18	-5.16968e-108	-1.99e-199			-2.24341e-18	-1.85103e-107	-1.04589e-198
ENSDARG00000070076	actr2b	ENSDARG00000070076_actr2b	1650	1934	2957	-2.25011e-06	-1.04436e-48	-1.28496e-83			-2.17889e-06	-2.35191e-48	-3.91925e-83
ENSDARG00000076772	ACTR3	ENSDARG00000076772_ACTR3	4241	6104	10604	-2.90295e-75	-1.99e-199	-1.99e-199			-8.36475e-75	-1.04589e-198	-1.04589e-198
ENSDARG00000008790	ACTR3B	ENSDARG00000008790_ACTR3B	1136	1038	594	0.0374661	2.60444e-28	2.65906e-39			0.0264404	4.49973e-28	5.37791e-39
ENSDARG00000012995	actr5	ENSDARG00000012995_actr5	1090	926	1386	0.000281081	-9.9492e-22	-2.93143e-09			0.000241328	-1.53139e-21	-3.21958e-09
ENSDARG00000021370	actr6	ENSDARG00000021370_actr6	1167	920	1344	7.00987e-08	-4.83896e-19	-0.000442051			7.27835e-08	-7.04092e-19	-0.000374356
ENSDARG00000067944	actr8	ENSDARG00000067944_actr8	1727	1569	2485	0.00623543	-3.22368e-47	-1.34063e-31			0.00480637	-7.16914e-47	-2.43661e-31
ENSDARG00000018968	acvr1b	ENSDARG00000018968_acvr1b	4130	5474	8006	-7.03401e-43	-5.64114e-106	-1.99e-199			-1.48568e-42	-1.99524e-105	-1.04589e-198
ENSDARG00000052142	ACVR1B	ENSDARG00000052142_ACVR1B	6249	5893	3034	0.00127324	1.99e-199	1.99e-199			0.00104124	1.04589e-198	1.04589e-198
ENSDARG00000086172	ACVR1C	ENSDARG00000086172_ACVR1C	4405	4859	485	-2.50821e-06	1.99e-199	1.99e-199			-2.42429e-06	1.04589e-198	1.04589e-198
ENSDARG00000014986	acvr1l	ENSDARG00000014986_acvr1l	242	264	333	-0.350539	-0.00534141	-0.000169612			-0.208329	-0.00414116	-0.000147663
ENSDARG00000079944	ACVR2A	ENSDARG00000079944_ACVR2A	2334	1690	1420	3.05376e-24	1.38944e-06	1.05253e-50			4.92522e-24	1.36006e-06	2.42761e-50
ENSDARG00000011188	acvr2a	ENSDARG00000011188_acvr2a	3154	2826	2075	2.34072e-05	7.03554e-27	1.31752e-50			2.14625e-05	1.19156e-26	3.04841e-50
ENSDARG00000044422	acvr2b	ENSDARG00000044422_acvr2b	61	92	49	-0.0150202	0.000368175	0.294234			-0.0111235	0.000313473	0.177849
ENSDARG00000041516	ACVR2B	ENSDARG00000041516_ACVR2B	722	651	601	0.058834	0.16608	0.000962688			0.0404371	0.106024	0.000794538
ENSDARG00000018179	acvrl1	ENSDARG00000018179_acvrl1	339	2020	1358	-1.99e-199	3.74993e-30	-3.27783e-144			-1.04589e-198	6.68385e-30	-1.40629e-143
ENSDARG00000038475	acy1	ENSDARG00000038475_acy1	763	1606	980	-1.71649e-68	4.80212e-35	-2.21688e-07			-4.70078e-68	9.17258e-35	-2.25463e-07
ENSDARG00000093003	acy3.1	ENSDARG00000093003_acy3.1	760	667	738	0.014845	-0.0617933	0.587433			0.0109981	-0.0423462	0.326835
ENSDARG00000005525	acy3.2	ENSDARG00000005525_acy3.2	345	192	123	4.01959e-11	0.000120321	1.99209e-25			4.7175e-11	0.000105778	3.28512e-25
ENSDARG00000060126	acyp1	ENSDARG00000060126_acyp1	855	795	809	0.146345	-0.745499	0.269954			0.094245	-0.400815	0.164576
ENSDARG00000086271	ACYP2	ENSDARG00000086271_ACYP2	92	118	137	-0.0842538	-0.259615	-0.00355012			-0.0565446	-0.159013	-0.00279871
ENSDARG00000003113	ada	ENSDARG00000003113_ada	3186	2471	1887	1.98824e-21	9.19873e-19	5.17194e-75			3.04394e-21	1.33016e-18	1.48808e-74
ENSDARG00000089181	ADAD1	ENSDARG00000089181_ADAD1	108	159	84	-0.00215468	1.72359e-06	0.0966834			-0.00173004	1.6752e-06	0.0643131
ENSDARG00000075906	ADAD2	ENSDARG00000075906_ADAD2	16	15	25	1	-0.15386	-0.211024			0.490004	-0.0987462	-0.132198
ENSDARG00000012986	adal	ENSDARG00000012986_adal	677	569	692	0.00242184	-0.000585889	-0.705164			0.00193669	-0.000491497	-0.382019
ENSDARG00000053468	adam10a	ENSDARG00000053468_adam10a	7392	9319	8721	-2.60362e-50	8.77584e-06	-1.21201e-25			-5.98454e-50	8.2495e-06	-2.00495e-25
ENSDARG00000015502	adam10b	ENSDARG00000015502_adam10b	6249	6717	9442	-4.10104e-05	-2.36949e-102	-3.14083e-144			-3.70823e-05	-8.18066e-102	-1.34658e-143
ENSDARG00000079204	adam11	ENSDARG00000079204_adam11	2247	2651	2114	-8.33636e-09	7.66545e-15	0.0456107			-8.99408e-09	1.00736e-14	0.0318215
ENSDARG00000079068	ADAM12	ENSDARG00000079068_ADAM12	1384	1046	1168	7.53053e-12	-0.0101081	2.05928e-05			9.05588e-12	-0.00761869	1.89576e-05
ENSDARG00000089213	adam15	ENSDARG00000089213_adam15	6762	2305	1750	1.99e-199	2.94919e-18	1.99e-199	a disintegrin and metalloproteinase domain 15;type I transmembrane glycoproteins with exracellular metalloprotease and EGF-like domains		1.04589e-198	4.21666e-18	1.04589e-198
ENSDARG00000043213	adam17a	ENSDARG00000043213_adam17a	3305	4258	4737	-5.85927e-28	-4.62716e-07	-1.28145e-57			-1.00777e-27	-4.63156e-07	-3.17362e-57
ENSDARG00000093093	adam17b	ENSDARG00000093093_adam17b	5155	6161	1727	-3.26584e-21	1.99e-199	1.99e-199			-4.98075e-21	1.04589e-198	1.04589e-198
ENSDARG00000067545	adam19b	ENSDARG00000067545_adam19b	911	933	2374	-0.624829	-4.74361e-143	-1.33063e-148			-0.344233	-2.02026e-142	-5.79409e-148
ENSDARG00000060532	ADAM22	ENSDARG00000060532_ADAM22	4045	5065	7298	-1.16637e-26	-4.0894e-90	-1.99e-199			-1.97159e-26	-1.30859e-89	-1.04589e-198
ENSDARG00000074197	ADAM23	ENSDARG00000074197_ADAM23	16336	8389	6869	1.99e-199	8.23957e-35	1.99e-199			1.04589e-198	1.56974e-34	1.04589e-198
ENSDARG00000062323	adam23a	ENSDARG00000062323_adam23a	7304	7122	6905	0.131808	0.0681773	0.000840373			0.0856184	0.0463707	0.000697072
ENSDARG00000035514	adam28	ENSDARG00000035514_adam28	19	37	101	-0.0222414	-4.75024e-08	-1.0754e-14			-0.0161521	-4.97166e-08	-1.41214e-14
ENSDARG00000059693	ADAM33	ENSDARG00000059693_ADAM33	1226	1134	1398	0.0610163	-1.68397e-07	-0.000839891			0.041852	-1.71524e-07	-0.000696703
ENSDARG00000001452	adam8a	ENSDARG00000001452_adam8a	73	509	2163	-2.03926e-81	-1.99e-199	-1.99e-199			-6.1436e-81	-1.04589e-198	-1.04589e-198
ENSDARG00000057644	adam8b	ENSDARG00000057644_adam8b	720	947	3746	-2.9638e-08	-1.99e-199	-1.99e-199			-3.12317e-08	-1.04589e-198	-1.04589e-198
ENSDARG00000010070	adam9	ENSDARG00000010070_adam9	3339	3657	7777	-0.000150287	-1.99e-199	-1.99e-199			-0.000131304	-1.04589e-198	-1.04589e-198
ENSDARG00000041566	adamts1	ENSDARG00000041566_adamts1	1750	1816	1275	-0.276377	2.08526e-22	5.83344e-18			-0.168143	3.26293e-22	8.27639e-18
ENSDARG00000075188	adamts10	ENSDARG00000075188_adamts10	1247	1548	641	-1.34807e-08	4.85955e-86	8.05133e-45			-1.44211e-08	1.51262e-85	1.74398e-44
ENSDARG00000067549	ADAMTS12	ENSDARG00000067549_ADAMTS12	793	487	1048	1.07476e-17	-2.19256e-47	-3.04791e-09			1.50985e-17	-4.88595e-47	-3.34825e-09
ENSDARG00000076270	adamts13	ENSDARG00000076270_adamts13	143	97	57	0.00358738	0.00158767	1.02991e-09			0.00282742	0.00128795	1.15132e-09
ENSDARG00000078494	ADAMTS14	ENSDARG00000078494_ADAMTS14	3018	3612	1108	-3.15452e-13	1.99e-199	1.99e-199			-3.94999e-13	1.04589e-198	1.04589e-198
ENSDARG00000033544	ADAMTS15	ENSDARG00000033544_ADAMTS15	168	104	96	0.000124973	0.620729	1.10577e-05			0.00010974	0.343067	1.03737e-05
ENSDARG00000029124	adamts15a	ENSDARG00000029124_adamts15a	157	221	363	-0.00116536	-4.55311e-09	-8.09975e-20			-0.000955614	-4.96164e-09	-1.19846e-19
ENSDARG00000074646	ADAMTS16	ENSDARG00000074646_ADAMTS16	1349	1068	879	1.18715e-08	2.00989e-05	2.00046e-23			1.2747e-08	1.85067e-05	3.18275e-23
ENSDARG00000075555	ADAMTS17	ENSDARG00000075555_ADAMTS17	591	555	345	0.301183	2.59734e-12	7.99708e-16			0.181713	3.17625e-12	1.07769e-15
ENSDARG00000001999	adamts18	ENSDARG00000001999_adamts18	4788	6767	3139	-5.55877e-76	1.99e-199	4.88215e-77			-1.61168e-75	1.04589e-198	1.42523e-76
ENSDARG00000091328	ADAMTS2	ENSDARG00000091328_ADAMTS2	897	1161	532	-6.43226e-09	7.9961e-54	3.60124e-22			-6.96612e-09	1.91354e-53	5.5893e-22
ENSDARG00000074281	ADAMTS20	ENSDARG00000074281_ADAMTS20	354	1122	317	-4.59952e-93	1.54272e-105	0.164551			-1.50338e-92	5.42766e-105	0.105087
ENSDARG00000075930	adamts22	ENSDARG00000075930_adamts22	2260	2135	1550	0.0614099	5.38896e-22	1.04899e-30			0.042107	8.33609e-22	1.88618e-30
ENSDARG00000060127	ADAMTS3	ENSDARG00000060127_ADAMTS3	1431	1269	585	0.00193991	5.68243e-58	1.94905e-81			0.00156374	1.41257e-57	5.87352e-81
ENSDARG00000041982	ADAMTS6	ENSDARG00000041982_ADAMTS6	1878	712	477	3.66327e-120	9.90224e-12	1.57429e-195			1.40348e-119	1.18597e-11	8.19767e-195
ENSDARG00000058252	ADAMTS8	ENSDARG00000058252_ADAMTS8	227	137	101	2.76515e-06	0.0230846	2.78068e-12			2.67016e-06	0.0167305	3.39221e-12
ENSDARG00000007709	adamts8a	ENSDARG00000007709_adamts8a	37	58	120	-0.0396082	-3.89939e-06	-1.99606e-11			-0.0278485	-3.73004e-06	-2.37059e-11
ENSDARG00000077778	adamts9	ENSDARG00000077778_adamts9	489	441	306	0.123224	8.85302e-07	8.9958e-11			0.0806101	8.74089e-07	1.04437e-10
ENSDARG00000074033	adamtsl2	ENSDARG00000074033_adamtsl2	64	70	103	-0.66595	-0.0147383	-0.00315764			-0.363837	-0.0109232	-0.00250044
ENSDARG00000027903	ADAMTSL3	ENSDARG00000027903_ADAMTSL3	1516	1293	1096	2.78028e-05	6.01656e-05	2.10619e-16			2.53831e-05	5.39113e-05	2.88536e-16
ENSDARG00000063407	ADAMTSL4	ENSDARG00000063407_ADAMTSL4	2687	6046	3125	-1.99e-199	1.99e-199	-9.76099e-09			-1.04589e-198	1.04589e-198	-1.04962e-08
ENSDARG00000052118	ADAMTSL5	ENSDARG00000052118_ADAMTSL5	3196	1588	904	1.01175e-121	3.88728e-43	1.99e-199			3.90348e-121	8.24549e-43	1.04589e-198
ENSDARG00000055439	adamtsl7	ENSDARG00000055439_adamtsl7	72	118	270	-0.00104265	-8.0616e-15	-4.4229e-28			-0.000858109	-1.05771e-14	-7.61624e-28
ENSDARG00000086306	ADAP1	ENSDARG00000086306_ADAP1	48	54	371	-0.620768	-2.97118e-59	-6.1024e-63			-0.343067	-7.47044e-59	-1.58512e-62
ENSDARG00000070565	ADAP2	ENSDARG00000070565_ADAP2	142	320	885	-7.44752e-17	-1.163e-61	-9.74039e-132			-1.02982e-16	-2.97901e-61	-3.941e-131
ENSDARG00000012389	adar	ENSDARG00000012389_adar	14756	10522	10139	6.5148e-157	0.00786705	3.08142e-189			2.93252e-156	0.00599612	1.57013e-188
ENSDARG00000041609	adarb1a	ENSDARG00000041609_adarb1a	11899	14740	3362	-6.07861e-68	1.99e-199	1.99e-199			-1.65418e-67	1.04589e-198	1.04589e-198
ENSDARG00000003544	adarb1b	ENSDARG00000003544_adarb1b	3754	3712	2933	0.63514	1.23639e-21	1.01446e-23			0.349103	1.90448e-21	1.61574e-23
ENSDARG00000071823	ADARB2	ENSDARG00000071823_ADARB2	3297	2438	1967	7.33383e-30	1.35921e-12	9.60497e-76			1.2998e-29	1.67482e-12	2.77685e-75
ENSDARG00000061348	adat1	ENSDARG00000061348_adat1	1451	1151	1132	4.41269e-09	0.706389	3.73433e-10			4.81125e-09	0.382643	4.23399e-10
ENSDARG00000041944	adat2	ENSDARG00000041944_adat2	2457	2773	2063	-1.3186e-05	1.72238e-24	4.94119e-09			-1.22796e-05	2.78961e-24	5.38023e-09
ENSDARG00000005640	adat3	ENSDARG00000005640_adat3	419	475	516	-0.0657849	-0.203832	-0.00167783			-0.0448379	-0.128059	-0.00135905
ENSDARG00000062561	adck1	ENSDARG00000062561_adck1	1861	1914	1624	-0.397364	1.16616e-06	6.35688e-05			-0.232921	1.14861e-06	5.68787e-05
ENSDARG00000073923	ADCK2	ENSDARG00000073923_ADCK2	1211	1206	1075	0.935156	0.00647705	0.00473873			0.486582	0.00498322	0.00368945
ENSDARG00000032426	ADCK3	ENSDARG00000032426_ADCK3	259	320	542	-0.0125817	-3.76704e-14	-7.44292e-24			-0.00939005	-4.8507e-14	-1.1929e-23
ENSDARG00000020123	adck3	ENSDARG00000020123_adck3	8044	8824	5290	-1.98347e-09	2.10756e-196	1.59063e-126			-2.19112e-09	1.10423e-195	6.29036e-126
ENSDARG00000011955	adck4	ENSDARG00000011955_adck4	3703	2488	2303	4.80412e-54	0.00784657	1.68309e-73			1.15021e-53	0.00598101	4.78135e-73
ENSDARG00000075405	adck5	ENSDARG00000075405_adck5	750	597	682	3.38799e-05	-0.0187994	0.0766017			3.08152e-05	-0.0137726	0.0517051
ENSDARG00000068890	adcy1a	ENSDARG00000068890_adcy1a	693	588	408	0.00364717	1.29437e-08	7.49877e-18			0.00287288	1.37961e-08	1.06181e-17
ENSDARG00000088634	adcy1b	ENSDARG00000088634_adcy1b	7623	5255	1093	3.69386e-97	1.99e-199	1.99e-199			1.23536e-96	1.04589e-198	1.04589e-198
ENSDARG00000058392	adcy2a	ENSDARG00000058392_adcy2a	1999	1670	3058	6.00884e-08	-8.45928e-92	-2.01611e-50			6.25967e-08	-2.74034e-91	-4.65506e-50
ENSDARG00000014588	adcy2b	ENSDARG00000014588_adcy2b	1288	1314	1070	-0.624069	6.32567e-07	7.75687e-06			-0.344233	6.29451e-07	7.30941e-06
ENSDARG00000077145	ADCY3	ENSDARG00000077145_ADCY3	15056	19084	4683	-1.46814e-105	1.99e-199	1.99e-199			-5.18194e-105	1.04589e-198	1.04589e-198
ENSDARG00000017437	adcy3b	ENSDARG00000017437_adcy3b	99	116	65	-0.275154	0.000184738	0.00975607			-0.167469	0.000160406	0.00736515
ENSDARG00000091342	adcy5	ENSDARG00000091342_adcy5	969	1019	812	-0.271774	1.44221e-06	0.000216688			-0.165587	1.40771e-06	0.000187388
ENSDARG00000061445	adcy6a	ENSDARG00000061445_adcy6a	2804	2897	1714	-0.223041	1.32933e-68	1.33782e-59			-0.138979	3.6368e-68	3.38113e-59
ENSDARG00000027797	adcy6b	ENSDARG00000027797_adcy6b	2817	2543	1628	0.000191731	7.97787e-46	7.18972e-72			0.000166298	1.74805e-45	2.01961e-71
ENSDARG00000060070	adcy7	ENSDARG00000060070_adcy7	2440	3249	1633	-7.31022e-27	2.04087e-120	8.57622e-37			-1.2368e-26	7.8341e-120	1.68078e-36
ENSDARG00000031783	adcy8	ENSDARG00000031783_adcy8	1198	1498	1523	-8.20001e-09	-0.662369	-5.01988e-10			-8.8457e-09	-0.36223	-5.67171e-10
ENSDARG00000069419	ADCY9	ENSDARG00000069419_ADCY9	1541	1984	1807	-9.03536e-14	0.00425047	-4.60172e-06			-1.15195e-13	0.00332541	-4.38336e-06
ENSDARG00000004015	adcyap1a	ENSDARG00000004015_adcyap1a	559	502	491	0.0855266	0.751003	0.0386207			0.0573497	0.403409	0.0272025
ENSDARG00000027740	adcyap1b	ENSDARG00000027740_adcyap1b	1044	1671	7074	-1.55905e-33	-1.99e-199	-1.99e-199			-2.92016e-33	-1.04589e-198	-1.04589e-198
ENSDARG00000053724	ADCYAP1R1	ENSDARG00000053724_ADCYAP1R1	2581	1897	421	1.51087e-24	1.99e-199	1.99e-199			2.45216e-24	1.04589e-198	1.04589e-198
ENSDARG00000029989	adcyap1r1a	ENSDARG00000029989_adcyap1r1a	249	167	160	6.79737e-05	0.740097	1.2568e-05			6.06781e-05	0.398306	1.17374e-05
ENSDARG00000022682	add1	ENSDARG00000022682_add1	9450	8914	7988	7.87114e-05	1.10414e-12	1.74583e-28			6.99783e-05	1.35913e-12	3.03766e-28
ENSDARG00000074581	add2	ENSDARG00000074581_add2	12110	11217	5429	5.18361e-09	1.99e-199	1.99e-199			5.63561e-09	1.04589e-198	1.04589e-198
ENSDARG00000040874	add3a	ENSDARG00000040874_add3a	7606	10597	4468	-2.61477e-109	1.99e-199	2.57135e-181			-9.41606e-109	1.04589e-198	1.27673e-180
ENSDARG00000056250	add3b	ENSDARG00000056250_add3b	579	1023	281	-8.00632e-29	2.87405e-99	1.42754e-24			-1.39836e-28	9.74303e-99	2.32306e-24
ENSDARG00000005595	adgb	ENSDARG00000005595_adgb	49	21	15	0.00109324	0.405032	2.43645e-05			0.000898182	0.236937	2.23507e-05
ENSDARG00000080010	adh5	ENSDARG00000080010_adh5	2203	3786	10706	-5.75658e-94	-1.99e-199	-1.99e-199			-1.89257e-93	-1.04589e-198	-1.04589e-198
ENSDARG00000091211	adh8a	ENSDARG00000091211_adh8a	49	80	106	-0.00800766	-0.0665004	-5.44445e-06			-0.00609673	-0.0452912	-5.16402e-06
ENSDARG00000024278	adh8b	ENSDARG00000024278_adh8b	1077	1499	471	-9.31073e-17	2.17469e-124	9.4277e-55			-1.28447e-16	8.49369e-124	2.27271e-54
ENSDARG00000053518	adhfe1	ENSDARG00000053518_adhfe1	959	1307	1122	-2.8007e-13	0.000187664	-0.000381016			-3.51577e-13	0.000162882	-0.000324069
ENSDARG00000020448	adi1	ENSDARG00000020448_adi1	5420	9730	8532	-1.99e-199	7.92845e-19	-3.71046e-154			-1.04589e-198	1.14803e-18	-1.65362e-153
ENSDARG00000056411	adipoql	ENSDARG00000056411_adipoql	11	19	15	-0.200488	0.607591	-0.557197			-0.126126	0.336548	-0.312014
ENSDARG00000062228	adipoql2	ENSDARG00000062228_adipoql2	225	370	363	-2.99218e-09	0.824632	-1.38651e-08			-3.28414e-09	0.436401	-1.48415e-08
ENSDARG00000002912	adipor1a	ENSDARG00000002912_adipor1a	11504	13544	9299	-5.06456e-38	1.67939e-174	8.18248e-53			-1.00595e-37	8.12234e-174	1.93584e-52
ENSDARG00000042717	adipor1b	ENSDARG00000042717_adipor1b	4838	5455	6946	-1.25123e-09	-6.35047e-41	-2.29996e-84			-1.39355e-09	-1.31214e-40	-7.0789e-84
ENSDARG00000058688	adipor2	ENSDARG00000058688_adipor2	8142	9173	4714	-4.87876e-15	1.99e-199	1.99e-199			-6.44073e-15	1.04589e-198	1.04589e-198
ENSDARG00000018258	ADK	ENSDARG00000018258_ADK	1105	841	981	2.36111e-09	-0.00112255	0.00706526			2.60374e-09	-0.000921682	0.00541675
ENSDARG00000039429	adka	ENSDARG00000039429_adka	722	873	778	-0.000170962	0.0206714	-0.155556			-0.000148796	0.0150679	-0.0997618
ENSDARG00000015263	ADM	ENSDARG00000015263_ADM	164	1442	2322	-1.99e-199	-5.68787e-47	-1.99e-199			-1.04589e-198	-1.26318e-46	-1.04589e-198
ENSDARG00000069027	ADM	ENSDARG00000069027_ADM	43	1561	929	-1.99e-199	4.93076e-37	-1.99e-199			-1.04589e-198	9.68905e-37	-1.04589e-198
ENSDARG00000045708	adm2a	ENSDARG00000045708_adm2a	24	655	308	-8.15018e-161	1.75165e-29	-5.47948e-64			-3.73992e-160	3.08345e-29	-1.43915e-63
ENSDARG00000078875	adm2b	ENSDARG00000078875_adm2b	41	53	244	-0.256442	-1.90501e-30	-2.49675e-36			-0.157182	-3.41854e-30	-4.86064e-36
ENSDARG00000025372	admp	ENSDARG00000025372_admp	332	271	177	0.0144822	1.0383e-05	6.04218e-12			0.0107412	9.73608e-06	7.28632e-12
ENSDARG00000074293	adnp	ENSDARG00000074293_adnp	5324	4519	4375	5.12837e-16	0.129432	5.76146e-22			6.94267e-16	0.0841648	8.90533e-22
ENSDARG00000062002	ADNP	ENSDARG00000062002_ADNP	9044	8160	10828	1.65489e-11	-9.93794e-84	-1.02297e-36			1.96199e-11	-3.04531e-83	-1.99483e-36
ENSDARG00000060937	adnp2a	ENSDARG00000060937_adnp2a	260	224	202	0.111535	0.308935	0.00793596			0.0734665	0.185814	0.00604539
ENSDARG00000028431	adnp2b	ENSDARG00000028431_adnp2b	7949	6457	7732	1.71509e-35	-9.89081e-27	0.0845339			3.3064e-35	-1.66887e-26	0.0567274
ENSDARG00000042827	adoa	ENSDARG00000042827_adoa	1412	1930	2503	-3.22075e-19	-7.76957e-18	-7.61056e-69			-4.70339e-19	-1.09965e-17	-2.08524e-68
ENSDARG00000053571	adob	ENSDARG00000053571_adob	2803	3564	4273	-1.48582e-21	-1.21399e-15	-8.9113e-69			-2.28416e-21	-1.62252e-15	-2.43982e-68
ENSDARG00000070056	ADORA1	ENSDARG00000070056_ADORA1	80	98	65	-0.20246	0.011961	0.244884			-0.127264	0.00894589	0.151258
ENSDARG00000075694	adora1	ENSDARG00000075694_adora1	228	150	165	7.08324e-05	-0.430269	0.00172815			6.31108e-05	-0.250134	0.00139862
ENSDARG00000033706	adora2aa	ENSDARG00000033706_adora2aa	209	182	111	0.188483	3.98891e-05	4.65597e-08			0.119117	3.61167e-05	4.87912e-08
ENSDARG00000058488	adora2ab	ENSDARG00000058488_adora2ab	33	80	35	-1.14616e-05	3.28443e-05	-0.903597			-1.07366e-05	2.98359e-05	-0.472079
ENSDARG00000002533	adora2b	ENSDARG00000002533_adora2b	461	199	75	7.15232e-25	3.93351e-14	9.07349e-69			1.16771e-24	5.05392e-14	2.48345e-68
ENSDARG00000063525	adpgk	ENSDARG00000063525_adpgk	3104	2409	1299	8.03489e-21	3.17261e-75	1.38491e-167			1.21202e-20	9.13995e-75	6.49951e-167
ENSDARG00000062785	adpgk2	ENSDARG00000062785_adpgk2	433	420	232	0.68119	1.65233e-13	5.49081e-15			0.371104	2.08631e-13	7.23648e-15
ENSDARG00000040712	adprh	ENSDARG00000040712_adprh	805	1110	2273	-3.37135e-12	-1.38138e-90	-2.02981e-160			-4.10072e-12	-4.43069e-90	-9.30379e-160
ENSDARG00000041589	adprhl1	ENSDARG00000041589_adprhl1	114	135	88	-0.204903	0.00199947	0.0783199			-0.12869	0.0016096	0.0527932
ENSDARG00000019338	adprhl2	ENSDARG00000019338_adprhl2	4087	3052	4178	1.49822e-34	-4.07657e-40	-0.322185			2.84722e-34	-8.3395e-40	-0.193168
ENSDARG00000026090	adprm	ENSDARG00000026090_adprm	630	925	1342	-7.56332e-14	-1.92456e-18	-5.70897e-59			-9.65191e-14	-2.75606e-18	-1.43242e-58
ENSDARG00000028725	ADRA1A	ENSDARG00000028725_ADRA1A	394	459	315	-0.0283697	2.5461e-07	0.00336813			-0.0203454	2.58123e-07	0.00266066
ENSDARG00000027638	adra1ab	ENSDARG00000027638_adra1ab	69	30	36	0.00011094	-0.538583	0.00165902			9.77483e-05	-0.303029	0.00134418
ENSDARG00000011317	ADRA1B	ENSDARG00000011317_ADRA1B	88	88	61	1	0.0328218	0.0328218			0.490004	0.0233413	0.0233413
ENSDARG00000041173	adra1bb	ENSDARG00000041173_adra1bb	279	270	162	0.732813	2.29199e-07	2.76952e-08			0.394796	2.32424e-07	2.92571e-08
ENSDARG00000024101	ADRA1D	ENSDARG00000024101_ADRA1D	104	97	36	0.67225	1.1926e-07	7.60086e-09			0.366898	1.22307e-07	8.20855e-09
ENSDARG00000040841	adra2a	ENSDARG00000040841_adra2a	298	326	441	-0.279746	-3.73169e-05	-1.61228e-07			-0.170056	-3.38156e-05	-1.64523e-07
ENSDARG00000041008	ADRA2B	ENSDARG00000041008_ADRA2B	31	20	9	0.16078	0.0614283	0.000679548			0.10287	0.0421094	0.000567455
ENSDARG00000019819	adra2b	ENSDARG00000019819_adra2b	428	297	217	1.29441e-06	0.000481412	7.20447e-17			1.26369e-06	0.000406651	9.95674e-17
ENSDARG00000069669	adra2c	ENSDARG00000069669_adra2c	184	154	216	0.114572	-0.00148411	-0.121033			0.0753844	-0.00120756	-0.0793205
ENSDARG00000091277	adra2da	ENSDARG00000091277_adra2da	78	183	242	-6.76619e-11	-0.00484361	-1.08211e-20			-7.88782e-11	-0.00376904	-1.62518e-20
ENSDARG00000054667	adra2db	ENSDARG00000054667_adra2db	51	42	96	0.406924	-4.93732e-06	-0.00025724			0.237934	-4.69956e-06	-0.000221406
ENSDARG00000007490	adrb1	ENSDARG00000007490_adrb1	86	222	87	-5.16908e-15	9.24544e-15	-1			-6.81957e-15	1.21193e-14	-0.490004
ENSDARG00000088851	adrb1	ENSDARG00000088851_adrb1	294	742	79	-2.94907e-45	6.32402e-136	3.12827e-30			-6.42426e-45	2.61321e-135	5.58636e-30
ENSDARG00000088124	adrb2a	ENSDARG00000088124_adrb2a	360	602	420	-5.67092e-15	1.37646e-08	-0.0345731			-7.4692e-15	1.47364e-08	-0.0245171
ENSDARG00000054510	adrb2b	ENSDARG00000054510_adrb2b	60	49	57	0.338185	-0.496754	0.853408			0.201822	-0.28381	0.449607
ENSDARG00000053646	adrb3a	ENSDARG00000053646_adrb3a	103	81	45	0.121353	0.00170949	2.09687e-06			0.0795133	0.00138394	2.03615e-06
ENSDARG00000052919	adrb3b	ENSDARG00000052919_adrb3b	17	13	11	0.584665	0.83882	0.344928			0.32543	0.442745	0.20528
ENSDARG00000013007	adrbk2	ENSDARG00000013007_adrbk2	7888	8095	4238	-0.10321	1.99e-199	1.99e-199			-0.0684075	1.04589e-198	1.04589e-198
ENSDARG00000058560	adrm1b	ENSDARG00000058560_adrm1b	3826	3766	6358	0.49832	-7.59767e-148	-2.9237e-140			0.28381	-3.30153e-147	-1.23059e-139
ENSDARG00000017049	adsl	ENSDARG00000017049_adsl	1438	1040	1405	1.32615e-15	-1.64466e-13	0.548411			1.78168e-15	-2.07388e-13	0.307866
ENSDARG00000002071	adss	ENSDARG00000002071_adss	2279	1149	793	2.21629e-84	6.57914e-16	7.44981e-165	adenylosuccinate synthase		6.83325e-84	8.88216e-16	3.47413e-164
ENSDARG00000012399	adssl	ENSDARG00000012399_adssl	5156	5200	5815	-0.672626	-4.86202e-09	-3.2998e-10			-0.367092	-5.29466e-09	-3.75388e-10
ENSDARG00000009867	adssl1	ENSDARG00000009867_adssl1	128	94	180	0.026549	-2.26562e-07	-0.0035923			0.0191052	-2.30445e-07	-0.002831
ENSDARG00000086114	ADTRP	ENSDARG00000086114_ADTRP	37	16	26	0.00548634	-0.164149	0.207368			0.00424817	-0.104836	0.130129
ENSDARG00000006901	AEBP1	ENSDARG00000006901_AEBP1	207	373	454	-5.27933e-12	-0.0053731	-3.54737e-22			-6.38247e-12	-0.00416407	-5.51237e-22
ENSDARG00000091726	AEBP1	ENSDARG00000091726_AEBP1	1140	1756	2081	-1.83417e-30	-1.66241e-07	-1.72255e-62			-3.27711e-30	-1.69548e-07	-4.45381e-62
ENSDARG00000006038	aebp2	ENSDARG00000006038_aebp2	1616	1264	1946	5.81288e-11	-1.61102e-33	-3.4615e-08			6.78369e-11	-3.01283e-33	-3.63967e-08
ENSDARG00000021805	aes	ENSDARG00000021805_aes	500	494	558	0.874002	-0.05204	-0.0796564			0.458867	-0.0360347	-0.0536273
ENSDARG00000055284	AFAP1	ENSDARG00000055284_AFAP1	1055	1415	4378	-4.61897e-13	-1.99e-199	-1.99e-199			-5.76817e-13	-1.04589e-198	-1.04589e-198
ENSDARG00000087755	AFAP1L1	ENSDARG00000087755_AFAP1L1	48	36	55	0.229864	-0.0585735	-0.554601			0.142683	-0.0402647	-0.310778
ENSDARG00000006518	AFAP1L1	ENSDARG00000006518_AFAP1L1	66	99	214	-0.0124955	-7.18463e-11	-2.11332e-19			-0.00933165	-8.35653e-11	-3.09542e-19
ENSDARG00000089162	afap1l1a	ENSDARG00000089162_afap1l1a	61	34	69	0.00731312	-0.000727569	-0.539419			0.00559721	-0.000606441	-0.303467
ENSDARG00000056453	afap1l1b	ENSDARG00000056453_afap1l1b	575	1274	3212	-1.06992e-60	-5.13052e-190	-1.99e-199			-2.7245e-60	-2.6239e-189	-1.04589e-198
ENSDARG00000074806	AFAP1L2	ENSDARG00000074806_AFAP1L2	1506	4464	6994	-1.99e-199	-2.03729e-124	-1.99e-199			-1.04589e-198	-7.9874e-124	-1.04589e-198
ENSDARG00000086044	AFF1	ENSDARG00000086044_AFF1	194	422	344	-2.16778e-20	0.00536644	-1.01252e-10			-3.24604e-20	0.00415926	-1.16999e-10
ENSDARG00000052242	AFF2	ENSDARG00000052242_AFF2	1586	1355	1251	2.20375e-05	0.0436043	3.43335e-10			2.02137e-05	0.030487	3.89947e-10
ENSDARG00000001857	aff4	ENSDARG00000001857_aff4	3086	4034	2757	-2.60422e-29	2.17017e-54	1.77013e-05			-4.5678e-29	5.21282e-54	1.63526e-05
ENSDARG00000062272	AFG3L2	ENSDARG00000062272_AFG3L2	8469	6744	5034	1.72649e-44	4.60422e-56	4.87205e-194			3.73256e-44	1.12268e-55	2.531e-193
ENSDARG00000086180	AFMID	ENSDARG00000086180_AFMID	432	442	533	-0.760821	-0.00392514	-0.00127419			-0.407689	-0.00308156	-0.00104194
ENSDARG00000030548	afmid	ENSDARG00000030548_afmid	885	930	1175	-0.301697	-1.01524e-07	-1.7976e-10			-0.181926	-1.05178e-07	-2.06576e-10
ENSDARG00000069249	aftpha	ENSDARG00000069249_aftpha	9343	7979	7649	3.70522e-25	0.00849131	1.24321e-38			6.08767e-25	0.00645082	2.48475e-38
ENSDARG00000071347	aftphb	ENSDARG00000071347_aftphb	3481	3120	1774	9.33463e-06	2.02793e-83	1.13711e-124			8.75398e-06	6.20742e-83	4.4683e-124
ENSDARG00000004889	aga	ENSDARG00000004889_aga	1913	1420	1991	1.37115e-17	-1.3401e-22	-0.217809			1.92741e-17	-2.09861e-22	-0.136141
ENSDARG00000061117	AGAP2	ENSDARG00000061117_AGAP2	330	335	447	-0.876747	-7.01893e-05	-3.06176e-05			-0.460152	-6.25896e-05	-2.78892e-05
ENSDARG00000062123	AGAP9	ENSDARG00000062123_AGAP9	9293	6714	9106	1.08391e-92	-7.02252e-81	0.170286			3.51967e-92	-2.10397e-80	0.108464
ENSDARG00000068050	agbl4	ENSDARG00000068050_agbl4	10355	8262	5597	3.60884e-53	4.47684e-114	1.99e-199			8.57079e-53	1.65783e-113	1.04589e-198
ENSDARG00000045900	agbl5	ENSDARG00000045900_agbl5	6223	5155	6198	1.37124e-23	-1.28852e-22	0.829497			2.18557e-23	-2.02116e-22	0.438711
ENSDARG00000030020	agfg1a	ENSDARG00000030020_agfg1a	1384	1202	919	0.000369938	8.67499e-10	2.96712e-22			0.000314916	9.71212e-10	4.62014e-22
ENSDARG00000019526	agfg1b	ENSDARG00000019526_agfg1b	1853	1407	1781	5.91015e-15	-3.75095e-11	0.238876			7.7809e-15	-4.40528e-11	0.147833
ENSDARG00000060109	aggf1	ENSDARG00000060109_aggf1	2486	2225	2140	0.000151268	0.203573	3.88053e-07			0.000132146	0.127901	3.89443e-07
ENSDARG00000009837	agk	ENSDARG00000009837_agk	3995	2814	3142	1.29849e-46	-2.25364e-05	5.68723e-24			2.87335e-46	-2.0654e-05	9.14225e-24
ENSDARG00000071488	AGL	ENSDARG00000071488_AGL	58	42	33	0.133211	0.355699	0.0114563			0.0864536	0.211164	0.00858885
ENSDARG00000012709	agla	ENSDARG00000012709_agla	8840	16288	14687	-1.99e-199	9.59775e-20	-1.99e-199			-1.04589e-198	1.41812e-19	-1.04589e-198
ENSDARG00000016491	aglb	ENSDARG00000016491_aglb	122	81	245	0.00487027	-2.63752e-20	-1.2932e-10			0.0037893	-3.94206e-20	-1.48853e-10
ENSDARG00000059700	agmat	ENSDARG00000059700_agmat	175	138	137	0.0416953	1	0.0360275			0.0292322	0.490004	0.0254745
ENSDARG00000025595	agmo	ENSDARG00000025595_agmo	917	1392	1237	-4.19839e-23	0.00266228	-5.74823e-12			-6.63872e-23	0.00212086	-6.9424e-12
ENSDARG00000068437	agpat2	ENSDARG00000068437_agpat2	1065	963	861	0.0248864	0.0180115	3.66182e-06			0.0179635	0.0132211	3.50651e-06
ENSDARG00000036549	agpat3	ENSDARG00000036549_agpat3	4163	4663	2276	-1.07869e-07	3.96311e-184	6.25031e-124			-1.11256e-07	1.98574e-183	2.44037e-123
ENSDARG00000069044	agpat4	ENSDARG00000069044_agpat4	274	314	1301	-0.107683	-1.39303e-142	-6.34669e-160			-0.0712079	-5.91343e-142	-2.90163e-159
ENSDARG00000063187	AGPAT5	ENSDARG00000063187_AGPAT5	2442	2546	2459	-0.144723	0.224125	-0.819222			-0.0933179	0.139614	-0.434044
ENSDARG00000019897	AGPAT6	ENSDARG00000019897_AGPAT6	5620	7831	5976	-2.58565e-81	2.99783e-56	-0.000977432			-7.79231e-81	7.3359e-56	-0.000805893
ENSDARG00000016048	agpat9	ENSDARG00000016048_agpat9	181	256	410	-0.000388511	-2.60928e-09	-2.09196e-21			-0.000330284	-2.87396e-09	-3.19611e-21
ENSDARG00000006491	agpat9l	ENSDARG00000006491_agpat9l	200	247	330	-0.0294622	-0.000628522	-1.79398e-08			-0.0210825	-0.000526087	-1.90367e-08
ENSDARG00000042821	agps	ENSDARG00000042821_agps	696	760	811	-0.0986947	-0.207119	-0.00330476			-0.0655645	-0.129993	-0.00261245
ENSDARG00000070480	agr2	ENSDARG00000070480_agr2	13	49	77	-4.81752e-06	-0.0158182	-3.17526e-12			-4.58837e-06	-0.0116817	-3.87272e-12
ENSDARG00000096339	agrn	ENSDARG00000096339_agrn	84	129	113	-0.00249028	0.33494	-0.0457767			-0.00198935	0.200089	-0.0319319
ENSDARG00000079388	agrn	ENSDARG00000079388_agrn	6201	6052	8969	0.181204	-6.51375e-126	-2.16439e-112			0.11486	-2.56749e-125	-7.92856e-112
ENSDARG00000069089	agrp	ENSDARG00000069089_agrp	1	1	0	1	1	1			0.490004	0.490004	0.490004
ENSDARG00000016412	agt	ENSDARG00000016412_agt	179	107	161	2.45252e-05	-0.00116558	0.35657			2.24401e-05	-0.000955777	0.211637
ENSDARG00000006021	agtpbp1	ENSDARG00000006021_agtpbp1	1236	1252	1565	-0.763632	-3.99718e-09	-5.48833e-10			-0.409035	-4.37159e-09	-6.19361e-10
ENSDARG00000018616	agtr1a	ENSDARG00000018616_agtr1a	3	46	31	-6.98107e-11	0.110016	-7.66012e-07			-8.12864e-11	0.0725589	-7.58612e-07
ENSDARG00000045443	agtr1b	ENSDARG00000045443_agtr1b	28	87	101	-3.18413e-08	-0.34309	-6.96873e-11			-3.35088e-08	-0.204488	-8.11725e-11
ENSDARG00000035552	agtr2	ENSDARG00000035552_agtr2	37	293	112	-1.42825e-50	8.93446e-20	-5.79401e-10			-3.30037e-50	1.3201e-19	-6.52646e-10
ENSDARG00000077082	agtrap	ENSDARG00000077082_agtrap	98	176	241	-2.84355e-06	-0.0016914	-4.8412e-15			-2.73642e-06	-0.00136968	-6.38862e-15
ENSDARG00000087194	agxt2	ENSDARG00000087194_agxt2	1058	513	317	9.94738e-44	1.04886e-11	2.34642e-93			2.1262e-43	1.25662e-11	7.69602e-93
ENSDARG00000035544	agxt2l1	ENSDARG00000035544_agxt2l1	84	75	28	0.525924	4.02775e-06	1.1107e-07			0.296568	3.85097e-06	1.14292e-07
ENSDARG00000040566	AGXT2L2	ENSDARG00000040566_AGXT2L2	1099	1327	2281	-3.98909e-06	-2.4254e-57	-1.16863e-93			-3.81423e-06	-6.00671e-57	-3.83812e-93
ENSDARG00000052099	agxta	ENSDARG00000052099_agxta	18	13	14	0.47313	-1	0.596615			0.27206	-0.490004	0.33137
ENSDARG00000018478	agxtb	ENSDARG00000018478_agxtb	474	259	58	1.70246e-15	1.81189e-31	3.46924e-82			2.27097e-15	3.28459e-31	1.05129e-81
ENSDARG00000077530	ahctf1	ENSDARG00000077530_ahctf1	14153	11120	10303	2.73924e-81	2.46295e-08	2.57799e-134			8.24159e-81	2.60404e-08	1.05811e-133
ENSDARG00000005191	ahcy	ENSDARG00000005191_ahcy	3450	5222	16659	-3.37306e-81	-1.99e-199	-1.99e-199			-1.01241e-80	-1.04589e-198	-1.04589e-198
ENSDARG00000056331	ahcyl1	ENSDARG00000056331_ahcyl1	17057	13745	4695	1.53007e-79	1.99e-199	1.99e-199			4.54487e-79	1.04589e-198	1.04589e-198
ENSDARG00000051873	AHCYL2	ENSDARG00000051873_AHCYL2	31	10	17	0.00145049	-0.247789	0.0594634			0.00118122	-0.152868	0.0408408
ENSDARG00000039343	ahcyl2	ENSDARG00000039343_ahcyl2	22394	22974	10472	-0.00655729	1.99e-199	1.99e-199			-0.00504306	1.04589e-198	1.04589e-198
ENSDARG00000044056	ahi1	ENSDARG00000044056_ahi1	4122	5678	3785	-7.89432e-56	8.15154e-85	0.00015734			-1.92054e-55	2.51512e-84	0.000137258
ENSDARG00000061764	ahnak	ENSDARG00000061764_ahnak	6692	21647	21699	-1.99e-199	-0.806477	-1.99e-199			-1.04589e-198	-0.428283	-1.04589e-198
ENSDARG00000020046	ahr1a	ENSDARG00000020046_ahr1a	50	33	30	0.0784196	0.801306	0.0329926			0.0528391	0.426072	0.0234501
ENSDARG00000023537	ahr1b	ENSDARG00000023537_ahr1b	17378	19738	12758	-1.69333e-34	1.99e-199	1.3327e-156			-3.20588e-34	1.04589e-198	5.9802e-156
ENSDARG00000021833	ahr2	ENSDARG00000021833_ahr2	1942	3278	3525	-4.61334e-77	-0.00285583	-5.32122e-103			-1.34712e-76	-0.0022695	-1.84481e-102
ENSDARG00000052618	ahrrb	ENSDARG00000052618_ahrrb	3188	2348	1194	1.34391e-29	4.05056e-85	1.99e-199			2.36557e-29	1.25173e-84	1.04589e-198
ENSDARG00000028664	ahsa1	ENSDARG00000028664_ahsa1	42	51	52	-0.406924	-1	-0.353328			-0.237934	-0.490004	-0.209858
ENSDARG00000011127	ahsa1l	ENSDARG00000011127_ahsa1l	3051	2832	4198	0.00447581	-5.86044e-60	-1.83348e-41			0.00349347	-1.484e-59	-3.80774e-41
ENSDARG00000069293	AHSG	ENSDARG00000069293_AHSG	37	22	15	0.0674446	0.324009	0.00318525			0.0459054	0.194142	0.002521
ENSDARG00000026764	ahsg	ENSDARG00000026764_ahsg	102	483	194	-3.17079e-60	2.4177e-29	-9.77373e-08			-8.04273e-60	4.25339e-29	-1.00857e-07
ENSDARG00000015734	aicda	ENSDARG00000015734_aicda	18	29	9	-0.143865	0.00165805	0.122078			-0.092812	0.00134352	0.0798976
ENSDARG00000014532	aida	ENSDARG00000014532_aida	1408	1544	3335	-0.0129522	-3.18187e-148	-4.1444e-177			-0.00964976	-1.3829e-147	-2.02417e-176
ENSDARG00000009336	aif1l	ENSDARG00000009336_aif1l	4483	3439	5757	8.39395e-32	-2.35094e-130	-2.21315e-36			1.52969e-31	-9.44836e-130	-4.30203e-36
ENSDARG00000077549	AIFM2	ENSDARG00000077549_AIFM2	1410	1178	1275	5.52844e-06	-0.052563	0.00969589			5.2481e-06	-0.0363571	0.00732127
ENSDARG00000062780	AIFM3	ENSDARG00000062780_AIFM3	167	156	135	0.577995	0.240978	0.0742732			0.322493	0.149031	0.0502337
ENSDARG00000007171	aig1	ENSDARG00000007171_aig1	2062	3375	2066	-1.65094e-71	4.98781e-71	-0.962758			-4.62272e-71	1.39272e-70	-0.490004
ENSDARG00000031782	aim1a	ENSDARG00000031782_aim1a	1194	2184	6404	-7.28062e-66	-1.99e-199	-1.99e-199			-1.94502e-65	-1.04589e-198	-1.04589e-198
ENSDARG00000006060	aim1b	ENSDARG00000006060_aim1b	265	165	100	1.62864e-06	7.82327e-05	2.36876e-18			1.58965e-06	6.95438e-05	3.3954e-18
ENSDARG00000005901	AIM1L	ENSDARG00000005901_AIM1L	291	209	80	0.000283618	1.86149e-14	2.85923e-29			0.000243438	2.41487e-14	5.0229e-29
ENSDARG00000036894	AIMP1	ENSDARG00000036894_AIMP1	78	141	132	-2.47841e-05	0.628337	-0.000237165			-2.27047e-05	0.345849	-0.000204573
ENSDARG00000060036	aimp1	ENSDARG00000060036_aimp1	1800	2221	4536	-3.37143e-11	-6.89047e-178	-1.99e-199			-3.96419e-11	-3.3804e-177	-1.04589e-198
ENSDARG00000018903	AIMP2	ENSDARG00000018903_AIMP2	2773	4190	9643	-5.03474e-65	-1.99e-199	-1.99e-199			-1.33285e-64	-1.04589e-198	-1.04589e-198
ENSDARG00000069699	aip	ENSDARG00000069699_aip	7152	7073	10090	0.513115	-7.04469e-118	-2.39297e-111			0.2901	-2.67039e-117	-8.72583e-111
ENSDARG00000075067	AIPL1	ENSDARG00000075067_AIPL1	9151	12438	6417	-3.27708e-111	1.99e-199	6.77025e-107			-1.1961e-110	1.04589e-198	2.40795e-106
ENSDARG00000056784	aire	ENSDARG00000056784_aire	203	196	154	0.763934	0.0282688	0.010969			0.409167	0.0202772	0.00823994
ENSDARG00000038655	ajap1	ENSDARG00000038655_ajap1	3648	4326	613	-3.29975e-14	1.99e-199	1.99e-199			-4.25325e-14	1.04589e-198	1.04589e-198
ENSDARG00000077842	ajuba	ENSDARG00000077842_ajuba	179	368	886	-4.67196e-16	-1.09986e-49	-5.70306e-113			-6.32664e-16	-2.51494e-49	-2.0977e-112
ENSDARG00000001950	AK1	ENSDARG00000001950_AK1	9327	12119	9334	-3.30605e-81	8.78413e-81	-0.964966			-9.94551e-81	2.63017e-80	-0.490004
ENSDARG00000005926	ak2	ENSDARG00000005926_ak2	2158	2695	5580	-1.34055e-14	-1.99e-199	-1.99e-199			-1.74739e-14	-1.04589e-198	-1.04589e-198
ENSDARG00000058226	ak3	ENSDARG00000058226_ak3	1605	2521	740	-2.06519e-46	1.99e-199	7.37097e-73			-4.56293e-46	1.04589e-198	2.08737e-72
ENSDARG00000006546	ak4	ENSDARG00000006546_ak4	1246	3357	2847	-1.99e-199	1.00751e-10	-9.89968e-142			-1.04589e-198	1.16999e-10	-4.19863e-141
ENSDARG00000012555	ak5	ENSDARG00000012555_ak5	2525	2426	1975	0.16368	1.12854e-11	2.52456e-16			0.104578	1.35117e-11	3.43887e-16
ENSDARG00000017739	ak5l	ENSDARG00000017739_ak5l	178	234	360	-0.0066646	-2.64232e-07	-3.30014e-15			-0.00512205	-2.67094e-07	-4.37549e-15
ENSDARG00000019001	ak7a	ENSDARG00000019001_ak7a	191	206	424	-0.482327	-2.46554e-18	-2.77477e-21			-0.27674	-3.53756e-18	-4.22476e-21
ENSDARG00000017023	ak7b	ENSDARG00000017023_ak7b	20	30	55	-0.202639	-0.0088362	-6.49489e-05			-0.12735	-0.00670232	-5.79906e-05
ENSDARG00000030961	ak8	ENSDARG00000030961_ak8	99	74	80	0.0677384	-0.687149	0.178338			0.0460926	-0.373604	0.113298
ENSDARG00000059549	akap10	ENSDARG00000059549_akap10	4062	3290	2993	2.25392e-19	0.000187743	3.56062e-37			3.29791e-19	0.000162946	7.01003e-37
ENSDARG00000075435	akap11	ENSDARG00000075435_akap11	14262	12947	9656	1.61552e-15	1.57528e-106	4.81603e-196			2.16528e-15	5.60836e-106	2.51888e-195
ENSDARG00000055678	akap12b	ENSDARG00000055678_akap12b	233	368	748	-4.05896e-08	-2.14301e-30	-1.52306e-63			-4.26048e-08	-3.82741e-30	-3.97648e-63
ENSDARG00000023868	AKAP13	ENSDARG00000023868_AKAP13	606	547	199	0.0875734	2.28342e-38	1.48628e-48			0.0586442	4.55461e-38	3.36522e-48
ENSDARG00000079358	AKAP13	ENSDARG00000079358_AKAP13	3092	2712	836	6.47328e-07	1.99e-199	1.99e-199			6.43112e-07	1.04589e-198	1.04589e-198
ENSDARG00000003384	akap17a	ENSDARG00000003384_akap17a	707	644	695	0.091604	-0.171788	0.76894			0.0612086	-0.109381	0.411513
ENSDARG00000089802	akap1a	ENSDARG00000089802_akap1a	18	131	84	-2.2754e-22	0.00164332	-2.25699e-11			-3.55729e-22	0.00133219	-2.67394e-11
ENSDARG00000006062	akap1b	ENSDARG00000006062_akap1b	3445	2679	3508	1.26358e-22	-5.50718e-26	-0.457152			1.97449e-22	-9.1891e-26	-0.263759
ENSDARG00000069608	AKAP2	ENSDARG00000069608_AKAP2	6383	5644	3447	1.67817e-11	1.58824e-118	1.59096e-195			1.99747e-11	6.0492e-118	8.30093e-195
ENSDARG00000077295	akap6	ENSDARG00000077295_akap6	7002	6467	21150	4.18695e-06	-1.99e-199	-1.99e-199			3.99992e-06	-1.04589e-198	-1.04589e-198
ENSDARG00000043843	akap7	ENSDARG00000043843_akap7	13873	13169	5281	1.90818e-05	1.99e-199	1.99e-199			1.76124e-05	1.04589e-198	1.04589e-198
ENSDARG00000089073	akap8l	ENSDARG00000089073_akap8l	28822	26641	23058	2.07318e-20	3.78398e-58	1.51575e-141			3.0986e-20	9.41075e-58	6.44044e-141
ENSDARG00000077668	AKAP9	ENSDARG00000077668_AKAP9	7199	3607	2757	1.99e-199	1.59476e-26	1.99e-199	a-kinase anchor protein 9		1.04589e-198	2.67419e-26	1.04589e-198
ENSDARG00000079610	akap9	ENSDARG00000079610_akap9	60269	27217	20334	1.99e-199	1.99e-199	1.99e-199	A kinase (PRKA) anchor protein (yotiao) 9		1.04589e-198	1.04589e-198	1.04589e-198
ENSDARG00000021913	akd1	ENSDARG00000021913_akd1	41	71	103	-0.00589017	-0.0185103	-2.44805e-07			-0.00455023	-0.0135708	-2.48239e-07
ENSDARG00000069037	AKIP1	ENSDARG00000069037_AKIP1	57	131	161	-6.95147e-08	-0.089506	-1.12127e-12			-7.21728e-08	-0.0598654	-1.38357e-12
ENSDARG00000039969	akirin1	ENSDARG00000039969_akirin1	2551	2774	3957	-0.00234504	-2.71445e-47	-1.86787e-68			-0.00187723	-6.03913e-47	-5.1096e-68
ENSDARG00000058729	akirin2	ENSDARG00000058729_akirin2	1738	1761	2593	-0.709956	-1.40006e-36	-9.52271e-39			-0.384406	-2.73293e-36	-1.91056e-38
ENSDARG00000092678	AKNA	ENSDARG00000092678_AKNA	1964	2055	856	-0.155697	1.76462e-112	4.28559e-99			-0.0998414	6.46224e-112	1.45448e-98
ENSDARG00000087110	AKNA	ENSDARG00000087110_AKNA	5601	5853	2578	-0.019007	1.99e-199	1.99e-199			-0.0139211	1.04589e-198	1.04589e-198
ENSDARG00000035257	akr1a1a	ENSDARG00000035257_akr1a1a	37	72	46	-0.00103293	0.02097	-0.379999			-0.000850341	0.0152783	-0.22389
ENSDARG00000052030	akr1a1b	ENSDARG00000052030_akr1a1b	829	971	2242	-0.000884317	-3.24625e-114	-1.19241e-148			-0.000732203	-1.20376e-113	-5.18541e-148
ENSDARG00000006215	akr1b1	ENSDARG00000006215_akr1b1	929	654	2131	5.06607e-12	-3.80551e-181	-2.52133e-107			6.13506e-12	-1.89095e-180	-8.98832e-107
ENSDARG00000016649	AKR7A3	ENSDARG00000016649_AKR7A3	1299	887	1315	1.18115e-18	-6.96997e-20	-0.769233			1.70186e-18	-1.03272e-19	-0.411658
ENSDARG00000074667	akt1s1	ENSDARG00000074667_akt1s1	6167	6596	9781	-0.00015132	-1.65655e-137	-1.39847e-181			-0.000132185	-6.90802e-137	-6.96433e-181
ENSDARG00000011219	akt2	ENSDARG00000011219_akt2	5227	5923	5678	-4.57899e-11	0.0234829	-1.63351e-05			-5.36526e-11	0.0170067	-1.50819e-05
ENSDARG00000026797	akt2l	ENSDARG00000026797_akt2l	882	1260	1481	-3.16867e-16	-2.61932e-05	-3.86367e-35			-4.31549e-16	-2.39537e-05	-7.38625e-35
ENSDARG00000063400	AKT3	ENSDARG00000063400_AKT3	3057	2920	2318	0.0785449	9.31867e-17	6.63139e-24			0.0529177	1.2858e-16	1.06391e-23
ENSDARG00000087205	AKT3	ENSDARG00000087205_AKT3	6081	6146	7031	-0.562727	-1.31957e-14	-1.11955e-16			-0.314795	-1.72204e-14	-1.54211e-16
ENSDARG00000026862	aktip	ENSDARG00000026862_aktip	5302	4132	3632	1.914e-33	1.46944e-08	3.52881e-70			3.56879e-33	1.56806e-08	9.7782e-70
ENSDARG00000044850	AL627305.1	ENSDARG00000044850_AL627305.1	247	211	167	0.101852	0.0268572	9.86912e-05			0.0675411	0.0193099	8.72394e-05
ENSDARG00000093144	AL645691.4	ENSDARG00000093144_AL645691.4	42	30	25	0.194505	0.590053	0.0498001			0.122605	0.328132	0.0345565
ENSDARG00000086255	AL732488.1	ENSDARG00000086255_AL732488.1	93	75	42	0.189505	0.00292812	1.34697e-05			0.119681	0.00232525	1.25492e-05
ENSDARG00000076431	AL732629.1	ENSDARG00000076431_AL732629.1	9350	7063	5867	1.91693e-71	7.22994e-26	7.70941e-177			5.37589e-71	1.20281e-25	3.76365e-176
ENSDARG00000071165	AL772263.1	ENSDARG00000071165_AL772263.1	82	42	35	0.000415854	0.494382	1.65041e-05			0.000352722	0.283021	1.52616e-05
ENSDARG00000086459	AL772300.3	ENSDARG00000086459_AL772300.3	1186	1046	1281	0.00325027	-1.20514e-06	-0.0583973			0.00257108	-1.18668e-06	-0.0401468
ENSDARG00000025311	AL773596.1	ENSDARG00000025311_AL773596.1	0	2	3	-0.5	-1	-0.25			-0.28381	-0.490004	-0.15354
ENSDARG00000056501	AL773596.2	ENSDARG00000056501_AL773596.2	3	8	2	-0.226562	0.109375	1			-0.140882	0.0721622	0.490004
ENSDARG00000089050	AL773596.3	ENSDARG00000089050_AL773596.3	1216	1054	51	0.000723548	1.99e-199	1.99e-199			0.000603281	1.04589e-198	1.04589e-198
ENSDARG00000088736	AL807798.3	ENSDARG00000088736_AL807798.3	633	466	365	5.2597e-07	0.000515014	1.85099e-17			5.24908e-07	0.0004339	2.59409e-17
ENSDARG00000078410	AL831768.1	ENSDARG00000078410_AL831768.1	2	5	4	-0.453125	1	-0.6875			-0.261739	0.490004	-0.373604
ENSDARG00000089951	AL840631.3	ENSDARG00000089951_AL840631.3	1168	1276	462	-0.030414	5.21446e-88	1.61636e-70			-0.0217344	1.64266e-87	4.50133e-70
ENSDARG00000074519	AL840638.1	ENSDARG00000074519_AL840638.1	9190	5006	909	1.99e-199	1.99e-199	1.99e-199			1.04589e-198	1.04589e-198	1.04589e-198
ENSDARG00000089586	AL844567.2	ENSDARG00000089586_AL844567.2	77	1557	685	-1.99e-199	1.54225e-77	-9.76694e-123			-1.04589e-198	4.5134e-77	-3.79227e-122
ENSDARG00000078132	AL844587.2	ENSDARG00000078132_AL844587.2	6047	8332	3252	-3.18436e-81	1.99e-199	1.9714e-187			-9.55724e-81	1.04589e-198	9.96953e-187
ENSDARG00000086055	AL844587.3	ENSDARG00000086055_AL844587.3	7	13	13	-0.263176	1	-0.263176			-0.160947	0.490004	-0.160947
ENSDARG00000095237	AL845295.2	ENSDARG00000095237_AL845295.2	180	136	245	0.0154331	-2.54836e-08	-0.0018724			0.0114138	-2.69745e-08	-0.00151101
ENSDARG00000095357	AL845295.3	ENSDARG00000095357_AL845295.3	2	4	5	-0.6875	-1	-0.453125			-0.373604	-0.490004	-0.261739
ENSDARG00000052758	AL845306.1	ENSDARG00000052758_AL845306.1	16	8	10	0.15159	-0.814529	0.32694			0.0973978	-0.431837	0.195707
ENSDARG00000041007	AL845428.2	ENSDARG00000041007_AL845428.2	8	5	5	0.581055	1	0.581055			0.323778	0.490004	0.323778
ENSDARG00000041823	AL845435.1	ENSDARG00000041823_AL845435.1	34	7	3	2.53208e-05	0.34375	1.23313e-07			2.31464e-05	0.204671	1.26344e-07
ENSDARG00000086437	AL845481.1	ENSDARG00000086437_AL845481.1	60	41	59	0.072757	-0.088626	1			0.0492562	-0.0593059	0.490004
ENSDARG00000037867	AL928657.1	ENSDARG00000037867_AL928657.1	18360	15809	15810	2.47685e-43	-1	2.67765e-43			5.27012e-43	-0.490004	5.69217e-43
ENSDARG00000086291	AL928685.1	ENSDARG00000086291_AL928685.1	46	118	65	-1.75842e-08	0.000109374	-0.0870891			-1.87253e-08	9.63916e-05	-0.0583485
ENSDARG00000092426	AL928685.2	ENSDARG00000092426_AL928685.2	90	191	135	-1.6428e-09	0.00226806	-0.00326406			-1.82078e-09	0.00181759	-0.00258138
ENSDARG00000095454	AL928685.3	ENSDARG00000095454_AL928685.3	104	262	111	-7.45531e-17	3.37512e-15	-0.682493			-1.03116e-16	4.48108e-15	-0.37175
ENSDARG00000054744	AL928851.1	ENSDARG00000054744_AL928851.1	1	1	6	1	-0.125	-0.125			0.490004	-0.0814451	-0.0814451
ENSDARG00000057004	AL928852.1	ENSDARG00000057004_AL928852.1	93	63	61	0.0199457	0.928492	0.012237			0.014568	0.483546	0.00914509
ENSDARG00000030025	AL928870.1	ENSDARG00000030025_AL928870.1	21	91	20	-1.41985e-11	5.25253e-12	1			-1.692e-11	6.34724e-12	0.490004
ENSDARG00000089595	AL928887.4	ENSDARG00000089595_AL928887.4	3	1	1	0.625	1	0.625			0.344233	0.490004	0.344233
ENSDARG00000071353	AL929007.1	ENSDARG00000071353_AL929007.1	95652	65968	27090	1.99e-199	1.99e-199	1.99e-199			1.04589e-198	1.04589e-198	1.04589e-198
ENSDARG00000074684	AL929007.2	ENSDARG00000074684_AL929007.2	376	723	208	-6.57863e-26	2.90538e-67	3.45045e-12			-1.09592e-25	7.87416e-67	4.19668e-12
ENSDARG00000079765	AL929022.2	ENSDARG00000079765_AL929022.2	169	228	206	-0.00355074	0.313437	-0.0628785			-0.00279909	0.188279	-0.0429923
ENSDARG00000091010	AL929029.1	ENSDARG00000091010_AL929029.1	26	16	35	0.164149	-0.0109736	-0.305677			0.104836	-0.00824235	-0.184056
ENSDARG00000090081	AL929092.4	ENSDARG00000090081_AL929092.4	51	22	18	0.000914274	0.635828	8.76865e-05			0.000755749	0.34935	7.77781e-05
ENSDARG00000091226	AL929092.5	ENSDARG00000091226_AL929092.5	3	0	3	0.25	-0.25	1			0.15354	-0.15354	0.490004
ENSDARG00000088625	AL929105.3	ENSDARG00000088625_AL929105.3	0	8	0	-0.0078125	0.0078125	1			-0.00595615	0.00595615	0.490004
ENSDARG00000005626	AL929114.1	ENSDARG00000005626_AL929114.1	1464	186	397	1.99e-199	-1.43356e-18	3.16379e-143		PREDICTED: rho-related GTP-binding protein RhoU-like [Danio rerio]	1.04589e-198	-2.05847e-18	1.34793e-142
ENSDARG00000091833	AL929134.2	ENSDARG00000091833_AL929134.2	877	815	869	0.138061	-0.196504	0.866964			0.089343	-0.123805	0.455777
ENSDARG00000005690	AL929150.1	ENSDARG00000005690_AL929150.1	1482	814	886	1.16726e-44	-0.0850383	9.92501e-35			2.52952e-44	-0.057043	1.88983e-34
ENSDARG00000028276	AL929150.2	ENSDARG00000028276_AL929150.2	203	156	195	0.0150754	-0.0423773	0.725728			0.0111628	-0.0296884	0.39191
ENSDARG00000076517	AL929185.1	ENSDARG00000076517_AL929185.1	16	17	15	-1	0.86005	1			-0.490004	0.452672	0.490004
ENSDARG00000088607	AL929192.2	ENSDARG00000088607_AL929192.2	1	1	1	1	1	1			0.490004	0.490004	0.490004
ENSDARG00000089594	AL929192.5	ENSDARG00000089594_AL929192.5	2	2	3	1	-1	-1			0.490004	-0.490004	-0.490004
ENSDARG00000091430	AL929192.6	ENSDARG00000091430_AL929192.6	2	2	0	1	0.5	0.5			0.490004	0.28381	0.28381
ENSDARG00000088493	AL929195.1	ENSDARG00000088493_AL929195.1	2	2	0	1	0.5	0.5			0.490004	0.28381	0.28381
ENSDARG00000090973	AL929204.1	ENSDARG00000090973_AL929204.1	587	456	889	5.57176e-05	-1.43551e-32	-3.78501e-15			5.00043e-05	-2.65903e-32	-5.01814e-15
ENSDARG00000059891	AL929217.1	ENSDARG00000059891_AL929217.1	1486	1097	511	2.0325e-14	2.77655e-49	7.39468e-110			2.63308e-14	6.32686e-49	2.67368e-109
ENSDARG00000086472	AL929220.1	ENSDARG00000086472_AL929220.1	6	0	1	0.03125	-1	0.125			0.0222739	-0.490004	0.0814451
ENSDARG00000096433	AL929220.2	ENSDARG00000096433_AL929220.2	13	7	3	0.263176	0.34375	0.0212707			0.160947	0.204671	0.015483
ENSDARG00000079366	AL929222.1	ENSDARG00000079366_AL929222.1	3488	4363	5560	-5.38974e-23	-2.75699e-33	-5.10321e-106			-8.50399e-23	-5.14602e-33	-1.8049e-105
ENSDARG00000086813	AL929239.1	ENSDARG00000086813_AL929239.1	8	4	5	0.387695	-1	0.581055			0.227815	-0.490004	0.323778
ENSDARG00000027394	AL929252.1	ENSDARG00000027394_AL929252.1	1100	867	803	1.63298e-07	0.123135	1.05444e-11			1.66516e-07	0.080555	1.25662e-11
ENSDARG00000036152	AL929252.2	ENSDARG00000036152_AL929252.2	546	543	228	0.951677	1.78956e-30	6.35796e-31			0.490004	3.20657e-30	1.14612e-30
ENSDARG00000071779	AL929267.1	ENSDARG00000071779_AL929267.1	9	7	9	0.803619	-0.803619	1			0.426889	-0.426889	0.490004
ENSDARG00000071630	AL929276.1	ENSDARG00000071630_AL929276.1	54	57	18	-0.84955	7.24414e-06	2.56872e-05			-0.44785	6.82974e-06	2.35035e-05
ENSDARG00000089356	AL929276.2	ENSDARG00000089356_AL929276.2	60	129	83	-5.73261e-07	0.00192756	-0.0654308			-5.70821e-07	0.00155402	-0.044604
ENSDARG00000090914	AL929286.1	ENSDARG00000090914_AL929286.1	225	143	57	2.24719e-05	1.02991e-09	8.94078e-25			2.0654e-05	1.15132e-09	1.45688e-24
ENSDARG00000052736	AL929291.1	ENSDARG00000052736_AL929291.1	78	70	36	0.565172	0.00124024	0.000104236			0.316052	0.00101526	9.19736e-05
ENSDARG00000086827	AL929327.3	ENSDARG00000086827_AL929327.3	6	7	15	-1	-0.1338	-0.0783539			-0.490004	-0.0867798	-0.0528006
ENSDARG00000034943	AL929434.1	ENSDARG00000034943_AL929434.1	1261	1344	1902	-0.108121	-1.12054e-22	-3.36705e-30			-0.0714413	-1.75697e-22	-6.01092e-30
ENSDARG00000036460	AL929434.2	ENSDARG00000036460_AL929434.2	102	224	175	-1.19495e-11	0.0161541	-1.36324e-05			-1.42176e-11	0.0119176	-1.26399e-05
ENSDARG00000074087	AL929453.1	ENSDARG00000074087_AL929453.1	178	200	349	-0.28007	-2.08697e-10	-7.96702e-14			-0.170207	-2.3941e-10	-1.01697e-13
ENSDARG00000090312	AL929464.1	ENSDARG00000090312_AL929464.1	1	0	0	1	1	1			0.490004	0.490004	0.490004
ENSDARG00000090767	AL929495.2	ENSDARG00000090767_AL929495.2	71	505	740	-1.19761e-81	-2.90845e-11	-2.81115e-141			-3.62099e-81	-3.43087e-11	-1.1894e-140
ENSDARG00000034598	AL929520.1	ENSDARG00000034598_AL929520.1	26	43	81	-0.0532893	-0.000820259	-9.37447e-08			-0.036827	-0.000680909	-9.68201e-08
ENSDARG00000086485	AL929558.1	ENSDARG00000086485_AL929558.1	12	16	25	-0.571588	-0.211024	-0.047031			-0.319212	-0.132198	-0.0327572
ENSDARG00000087121	AL929558.2	ENSDARG00000087121_AL929558.2	69	88	84	-0.150614	0.819147	-0.257634			-0.0968284	0.43401	-0.157867
ENSDARG00000087586	AL929558.3	ENSDARG00000087586_AL929558.3	16	23	38	-0.336784	-0.0721774	-0.00383826			-0.201047	-0.0489052	-0.00301676
ENSDARG00000087698	AL929558.4	ENSDARG00000087698_AL929558.4	99	83	172	0.266142	-2.6052e-08	-1.08893e-05			0.162562	-2.75965e-08	-1.01915e-05
ENSDARG00000088380	AL929558.5	ENSDARG00000088380_AL929558.5	54	47	96	0.550709	-5.1035e-05	-0.000759503			0.30878	-4.58665e-05	-0.0006318
ENSDARG00000088418	AL929558.6	ENSDARG00000088418_AL929558.6	199	139	152	0.00129712	-0.481838	0.0139617			0.00106021	-0.276476	0.0103696
ENSDARG00000069622	AL935044.1	ENSDARG00000069622_AL935044.1	11	41	62	-3.58879e-05	-0.0482336	-9.08898e-10			-3.25729e-05	-0.0335422	-1.0178e-09
ENSDARG00000077017	AL935044.2	ENSDARG00000077017_AL935044.2	36	23	9	0.117477	0.0200616	6.57466e-05			0.0771539	0.0146463	5.86755e-05
ENSDARG00000090128	AL935125.3	ENSDARG00000090128_AL935125.3	1	5	2	-0.21875	0.453125	-1			-0.136502	0.261739	-0.490004
ENSDARG00000089500	AL935128.1	ENSDARG00000089500_AL935128.1	172	130	229	0.0181631	-1.95014e-07	-0.00510237			0.0133276	-1.98551e-07	-0.0039626
ENSDARG00000024873	AL935174.1	ENSDARG00000024873_AL935174.1	255	211	295	0.0462617	-0.000217696	-0.09623			0.0322568	-0.000188225	-0.0640484
ENSDARG00000079290	AL935181.2	ENSDARG00000079290_AL935181.2	3	2	6	1	-0.289062	-0.507812			0.490004	-0.174954	-0.287429
ENSDARG00000086261	AL935181.3	ENSDARG00000086261_AL935181.3	245	136	121	2.54836e-08	0.382539	8.53153e-11			2.69745e-08	0.225275	9.90519e-11
ENSDARG00000086564	AL935184.1	ENSDARG00000086564_AL935184.1	58	129	130	-2.22436e-07	-1	-1.59921e-07			-2.25463e-07	-0.490004	-1.63547e-07
ENSDARG00000091332	AL935184.2	ENSDARG00000091332_AL935184.2	319	266	206	0.0314723	0.00655251	9.28836e-07			0.022425	0.0050397	9.16612e-07
ENSDARG00000025046	AL935186.1	ENSDARG00000025046_AL935186.1	10	14	56	-0.541256	-4.30283e-07	-6.90141e-09			-0.304347	-4.30707e-07	-7.46476e-09
ENSDARG00000077216	AL935186.2	ENSDARG00000077216_AL935186.2	3	0	3	0.25	-0.25	1			0.15354	-0.15354	0.490004
ENSDARG00000088951	AL935186.6	ENSDARG00000088951_AL935186.6	29	150	92	-7.12133e-21	0.000233143	-7.97708e-09			-1.07586e-20	0.000201216	-8.61115e-09
ENSDARG00000077124	AL935197.2	ENSDARG00000077124_AL935197.2	2495	2849	2129	-1.36162e-06	1.81871e-24	7.8573e-08			-1.33116e-06	2.95024e-24	8.14619e-08
ENSDARG00000077585	AL935293.1	ENSDARG00000077585_AL935293.1	2915	1691	868	1.88746e-73	2.10864e-60	1.99e-199			5.37445e-73	5.36149e-60	1.04589e-198
ENSDARG00000069995	AL935296.1	ENSDARG00000069995_AL935296.1	660	473	448	3.06004e-08	0.42906	2.04639e-10			3.22683e-08	0.249537	2.34894e-10
ENSDARG00000055453	AL953865.1	ENSDARG00000055453_AL953865.1	4	7	14	-0.548828	-0.189247	-0.0308838			-0.307866	-0.11953	-0.0220462
ENSDARG00000055572	AL953907.1	ENSDARG00000055572_AL953907.1	0	1	5	-1	-0.21875	-0.0625			-0.490004	-0.136502	-0.0427462
ENSDARG00000070510	AL953907.2	ENSDARG00000070510_AL953907.2	3	8	17	-0.226562	-0.107752	-0.00257683			-0.140882	-0.0712243	-0.00205483
ENSDARG00000078365	AL953907.3	ENSDARG00000078365_AL953907.3	4	3	2	1	1	0.6875			0.490004	0.490004	0.373604
ENSDARG00000045253	AL954132.1	ENSDARG00000045253_AL954132.1	11	24	3	-0.0409596	4.92334e-05	0.057373			-0.0287383	4.43029e-05	0.0394795
ENSDARG00000063444	AL954132.2	ENSDARG00000063444_AL954132.2	24	26	15	-0.887725	0.117275	0.199591			-0.464958	0.077033	0.125617
ENSDARG00000071841	AL954132.3	ENSDARG00000071841_AL954132.3	20	19	9	1	0.0871585	0.0614283			0.490004	0.0583791	0.0421094
ENSDARG00000087167	AL954132.4	ENSDARG00000087167_AL954132.4	59	30	14	0.00278527	0.0226288	1.01364e-07			0.00221539	0.0164131	1.04161e-07
ENSDARG00000090630	AL954132.5	ENSDARG00000090630_AL954132.5	4	3	5	1	-0.726562	-1			0.490004	-0.39191	-0.490004
ENSDARG00000038891	AL954146.1	ENSDARG00000038891_AL954146.1	68	79	44	-0.40958	0.00204504	0.0293022			-0.23938	0.00164531	0.0209797
ENSDARG00000052517	AL954146.2	ENSDARG00000052517_AL954146.2	30	37	32	-0.463818	0.630456	-0.899076			-0.267215	0.346715	-0.470035
ENSDARG00000090741	AL954146.4	ENSDARG00000090741_AL954146.4	1	3	2	-0.625	1	-1			-0.344233	0.490004	-0.490004
ENSDARG00000023189	AL954173.1	ENSDARG00000023189_AL954173.1	294	85	49	4.54587e-28	0.00237182	1.01597e-43			7.83841e-28	0.00189793	2.17912e-43
ENSDARG00000070380	AL954173.3	ENSDARG00000070380_AL954173.3	816	318	127	6.13028e-51	5.59876e-20	8.41654e-124			1.4202e-50	8.31071e-20	3.28488e-123
ENSDARG00000093139	AL954306.1	ENSDARG00000093139_AL954306.1	73	44	60	0.00934075	-0.140956	0.298071			0.0070693	-0.0911079	0.179953
ENSDARG00000087176	AL954372.2	ENSDARG00000087176_AL954372.2	3134	9041	9616	-1.99e-199	-2.63691e-05	-1.99e-199			-1.04589e-198	-2.41311e-05	-1.04589e-198
ENSDARG00000052626	AL954655.1	ENSDARG00000052626_AL954655.1	1	2	3	-1	-1	-0.625			-0.490004	-0.490004	-0.344233
ENSDARG00000074150	AL954655.2	ENSDARG00000074150_AL954655.2	24	16	43	0.268187	-0.000584364	-0.02712			0.163586	-0.000490251	-0.0194863
ENSDARG00000076196	AL954655.3	ENSDARG00000076196_AL954655.3	13	15	17	-0.850554	-0.86005	-0.584665			-0.448225	-0.452672	-0.32543
ENSDARG00000092719	AL954655.4	ENSDARG00000092719_AL954655.4	3	7	11	-0.34375	-0.480682	-0.057373			-0.204671	-0.275839	-0.0394795
ENSDARG00000093365	AL954655.5	ENSDARG00000093365_AL954655.5	17	20	5	-0.742829	0.00407731	0.0169005			-0.399526	0.00319524	0.0124404
ENSDARG00000094570	AL954655.6	ENSDARG00000094570_AL954655.6	4	11	2	-0.118469	0.0224609	0.6875			-0.0777374	0.0163	0.373604
ENSDARG00000095409	AL954655.7	ENSDARG00000095409_AL954655.7	10	11	13	-1	-0.83882	-0.677639			-0.490004	-0.442745	-0.36944
ENSDARG00000087537	AL954676.1	ENSDARG00000087537_AL954676.1	2	0	1	0.5	-1	1			0.28381	-0.490004	0.490004
ENSDARG00000053731	AL954695.1	ENSDARG00000053731_AL954695.1	1	1	1	1	1	1			0.490004	0.490004	0.490004
ENSDARG00000079925	AL954695.2	ENSDARG00000079925_AL954695.2	1	0	2	1	-0.5	-1			0.490004	-0.28381	-0.490004
ENSDARG00000094127	AL954695.5	ENSDARG00000094127_AL954695.5	9	2	0	0.0654297	0.5	0.00390625			0.044604	0.28381	0.00306699
ENSDARG00000087906	AL954697.2	ENSDARG00000087906_AL954697.2	248	242	91	0.821325	5.85652e-17	5.98476e-18			0.435077	8.12137e-17	8.48737e-18
ENSDARG00000093530	AL954741.1	ENSDARG00000093530_AL954741.1	6384	5674	7667	1.05685e-10	-6.80019e-67	-2.683e-27			1.22706e-10	-1.83247e-66	-4.56332e-27
ENSDARG00000052815	alad	ENSDARG00000052815_alad	1573	1605	2379	-0.582392	-1.08409e-34	-8.6043e-38			-0.32444	-2.0537e-34	-1.70474e-37
ENSDARG00000021059	alas1	ENSDARG00000021059_alas1	9514	8130	14292	2.06792e-25	-1.99e-199	-1.99e-199			3.41626e-25	-1.04589e-198	-1.04589e-198
ENSDARG00000038643	alas2	ENSDARG00000038643_alas2	147	501	549	-4.39001e-46	-0.146897	-2.10041e-55			-9.64172e-46	-0.0945839	-5.09385e-55
ENSDARG00000026531	alcama	ENSDARG00000026531_alcama	1751	3720	6060	-1.78611e-159	-7.36258e-125	-1.99e-199			-8.15612e-159	-2.88972e-124	-1.04589e-198
ENSDARG00000058538	alcamb	ENSDARG00000058538_alcamb	1039	2020	16126	-1.81747e-71	-1.99e-199	-1.99e-199			-5.09744e-71	-1.04589e-198	-1.04589e-198
ENSDARG00000037935	aldh16a1	ENSDARG00000037935_aldh16a1	1344	1642	2610	-5.34256e-08	-3.57672e-50	-1.41427e-91			-5.57508e-08	-8.22739e-50	-4.56322e-91
ENSDARG00000061123	aldh18a1	ENSDARG00000061123_aldh18a1	4457	3871	3904	1.42637e-10	-0.716671	1.5503e-09			1.64683e-10	-0.387597	1.72268e-09
ENSDARG00000053493	aldh1a2	ENSDARG00000053493_aldh1a2	3609	16003	4878	-1.99e-199	1.99e-199	-2.93804e-43			-1.04589e-198	1.04589e-198	-6.24079e-43
ENSDARG00000076933	aldh1a3	ENSDARG00000076933_aldh1a3	3107	2787	2879	3.23687e-05	-0.226681	0.00334284			2.94844e-05	-0.140954	0.00264164
ENSDARG00000077004	aldh1l1	ENSDARG00000077004_aldh1l1	3085	8431	8741	-1.99e-199	-0.0183674	-1.99e-199			-1.04589e-198	-0.0134703	-1.04589e-198
ENSDARG00000070230	ALDH1L2	ENSDARG00000070230_ALDH1L2	2279	4949	4170	-1.99e-199	3.5757e-16	-2.92329e-124			-1.04589e-198	4.86681e-16	-1.1422e-123
ENSDARG00000089924	aldh2a	ENSDARG00000089924_aldh2a	2050	2135	2757	-0.194118	-6.07935e-19	-1.95955e-24			-0.122384	-8.82178e-19	-3.17467e-24
ENSDARG00000037094	aldh2b	ENSDARG00000037094_aldh2b	1390	1303	1326	0.0974557	-0.66788	0.226709			0.0648011	-0.364816	0.140969
ENSDARG00000028259	aldh3a2	ENSDARG00000028259_aldh3a2	345	355	523	-0.733757	-1.57985e-08	-1.65663e-09			-0.395246	-1.68311e-08	-1.84265e-09
ENSDARG00000013839	aldh3b1	ENSDARG00000013839_aldh3b1	101	124	380	-0.142297	-3.08995e-31	-4.42322e-39			-0.0919178	-5.59141e-31	-8.90688e-39
ENSDARG00000038207	aldh4a1	ENSDARG00000038207_aldh4a1	4288	2937	898	3.97971e-57	1.99e-199	1.99e-199			9.8164e-57	1.04589e-198	1.04589e-198
ENSDARG00000076544	aldh5a1	ENSDARG00000076544_aldh5a1	1378	1129	1315	7.15993e-07	-0.000181241	0.232181			7.10374e-07	-0.000157452	0.14406
ENSDARG00000053485	aldh6a1	ENSDARG00000053485_aldh6a1	1603	2239	2601	-9.82404e-25	-2.0876e-07	-7.53718e-54			-1.59937e-24	-2.125e-07	-1.80386e-53
ENSDARG00000018426	aldh7a1	ENSDARG00000018426_aldh7a1	14395	10022	8609	3.4213e-173	4.19229e-25	1.99e-199			1.64355e-172	6.86733e-25	1.04589e-198
ENSDARG00000036776	aldh8a1	ENSDARG00000036776_aldh8a1	112	232	303	-9.09031e-11	-0.00244363	-2.07041e-21			-1.05472e-10	-0.00195361	-3.16579e-21
ENSDARG00000055331	ALDH9A1	ENSDARG00000055331_ALDH9A1	1459	2100	1428	-5.49433e-27	9.1981e-30	0.576619			-9.30795e-27	1.62803e-29	0.32176
ENSDARG00000069100	aldh9a1a	ENSDARG00000069100_aldh9a1a	2236	3229	2535	-2.83626e-41	6.30936e-20	-1.59121e-05			-5.89495e-41	9.35647e-20	-1.47195e-05
ENSDARG00000037061	aldh9a1b	ENSDARG00000037061_aldh9a1b	178	298	300	-4.19469e-08	-0.967386	-2.64134e-08			-4.39414e-08	-0.490004	-2.79089e-08
ENSDARG00000011665	aldoaa	ENSDARG00000011665_aldoaa	43367	105093	93004	-1.99e-199	1.30426e-162	-1.99e-199			-1.04589e-198	6.00519e-162	-1.04589e-198
ENSDARG00000034470	aldoab	ENSDARG00000034470_aldoab	3168	5038	3182	-2.14863e-95	7.92591e-94	-0.87041			-7.12533e-95	2.60371e-93	-0.457275
ENSDARG00000053684	aldob	ENSDARG00000053684_aldob	108	34	75	3.5667e-10	-0.0001073	0.0177636			4.05512e-10	-9.46068e-05	0.0130464
ENSDARG00000057661	aldoca	ENSDARG00000057661_aldoca	423	595	326	-7.79673e-08	5.87444e-19	0.000444405			-8.08469e-08	8.52111e-19	0.000376297
ENSDARG00000019702	aldocb	ENSDARG00000019702_aldocb	127073	186436	112436	-1.99e-199	1.99e-199	9.40525e-197			-1.04589e-198	1.04589e-198	4.93157e-196
ENSDARG00000054963	alg1	ENSDARG00000054963_alg1	2725	2405	2988	8.38123e-06	-2.14241e-15	-0.000526484			7.88171e-06	-2.8514e-15	-0.000443218
ENSDARG00000053917	alg10	ENSDARG00000053917_alg10	1929	1044	1750	5.50033e-60	-5.31078e-41	0.00333374			1.39293e-59	-1.09792e-40	0.00263456
ENSDARG00000031202	ALG11	ENSDARG00000031202_ALG11	1398	1346	1362	0.330257	-0.773162	0.50528			0.197548	-0.413514	0.286428
ENSDARG00000041199	alg12	ENSDARG00000041199_alg12	2917	2091	1962	1.5308e-31	0.0443553	9.89812e-43			2.77922e-31	0.0309933	2.08885e-42
ENSDARG00000054374	alg13	ENSDARG00000054374_alg13	44	28	24	0.0763691	0.677809	0.0205269			0.0515528	0.369472	0.0149688
ENSDARG00000039671	alg14	ENSDARG00000039671_alg14	607	736	730	-0.000473659	0.896107	-0.000841889			-0.000400304	0.468709	-0.000698298
ENSDARG00000070399	alg2	ENSDARG00000070399_alg2	536	652	946	-0.000841191	-1.9821e-13	-1.09724e-26			-0.000697735	-2.49629e-13	-1.85456e-26
ENSDARG00000053155	alg3	ENSDARG00000053155_alg3	1860	1696	1678	0.00625986	0.769779	0.00233773			0.00482469	0.411944	0.00187147
ENSDARG00000061235	alg5	ENSDARG00000061235_alg5	1195	1400	2560	-6.16061e-05	-7.69671e-77	-2.89512e-112			-5.51329e-05	-2.24562e-76	-1.06395e-111
ENSDARG00000017617	alg6	ENSDARG00000017617_alg6	292	242	509	0.0338715	-1.00234e-22	-1.60731e-14			0.0240423	-1.57e-22	-2.09399e-14
ENSDARG00000044627	alg8	ENSDARG00000044627_alg8	1680	1221	1347	1.58198e-17	-0.0136215	1.53827e-09			2.21896e-17	-0.0101263	1.71198e-09
ENSDARG00000012840	alg9	ENSDARG00000012840_alg9	6487	6675	5986	-0.103098	9.59697e-10	7.54816e-06			-0.0683353	1.07434e-09	7.11542e-06
ENSDARG00000095833	alk	ENSDARG00000095833_alk	934	687	587	9.26668e-10	0.00552248	5.08917e-19			1.0377e-09	0.00427507	7.39875e-19
ENSDARG00000071164	ALKBH1	ENSDARG00000071164_ALKBH1	1529	1120	760	1.97715e-15	9.99357e-17	4.36847e-59			2.6406e-15	1.37741e-16	1.09776e-58
ENSDARG00000059856	ALKBH2	ENSDARG00000059856_ALKBH2	238	310	498	-0.00239123	-3.89813e-11	-4.96605e-22			-0.00191309	-4.57843e-11	-7.69331e-22
ENSDARG00000045606	alkbh3	ENSDARG00000045606_alkbh3	726	697	752	0.457941	-0.155991	-0.515522			0.264185	-0.100015	-0.291332
ENSDARG00000052247	ALKBH4	ENSDARG00000052247_ALKBH4	654	484	924	5.20323e-07	-4.04691e-32	-1.13744e-11			5.19047e-07	-7.42156e-32	-1.36295e-11
ENSDARG00000063003	alkbh5	ENSDARG00000063003_alkbh5	2938	4143	2996	-1.18186e-46	4.42575e-42	-0.459331			-2.61e-46	9.28427e-42	-0.264887
ENSDARG00000077253	alkbh6	ENSDARG00000077253_alkbh6	1224	1193	1196	0.541727	-0.967362	0.583114			0.304593	-0.490004	0.324764
ENSDARG00000037906	alkbh7	ENSDARG00000037906_alkbh7	1488	1472	1583	0.782779	-0.0465552	-0.0898223			0.41782	-0.0324528	-0.0600617
ENSDARG00000060256	ALKBH8	ENSDARG00000060256_ALKBH8	490	622	593	-8.39954e-05	0.42182	-0.00192528			-7.45685e-05	0.245933	-0.00155225
ENSDARG00000042562	allc	ENSDARG00000042562_allc	10	14	18	-0.541256	-0.596615	-0.184933			-0.304347	-0.33137	-0.117008
ENSDARG00000074779	ALMS1	ENSDARG00000074779_ALMS1	6887	5744	5847	2.74686e-24	-0.343421	3.18537e-20			4.44331e-24	-0.204671	4.75695e-20
ENSDARG00000069463	alox12	ENSDARG00000069463_alox12	573	776	1098	-3.59224e-08	-1.0603e-13	-3.1699e-38			-3.77502e-08	-1.34784e-13	-6.32256e-38
ENSDARG00000043085	ALOX5	ENSDARG00000043085_ALOX5	16	44	528	-0.000394043	-2.05592e-106	-8.05598e-134			-0.00033484	-7.30794e-106	-3.29748e-133
ENSDARG00000043089	ALOX5	ENSDARG00000043089_ALOX5	33	153	2772	-1.13924e-19	-1.99e-199	-1.99e-199			-1.68091e-19	-1.04589e-198	-1.04589e-198
ENSDARG00000069966	ALOX5	ENSDARG00000069966_ALOX5	207	258	312	-0.0203127	-0.026337	-4.653e-06			-0.0148193	-0.0189638	-4.42917e-06
ENSDARG00000057273	alox5	ENSDARG00000057273_alox5	254	327	545	-0.00278541	-1.50592e-13	-3.1652e-25			-0.00221545	-1.91119e-13	-5.21088e-25
ENSDARG00000054755	alox5ap	ENSDARG00000054755_alox5ap	143	355	280	-7.61779e-22	0.00328684	-2.55106e-11			-1.17553e-21	0.00259867	-3.01251e-11
ENSDARG00000015273	alpi	ENSDARG00000015273_alpi	165	99	117	5.82355e-05	-0.247333	0.00503919			5.21901e-05	-0.152645	0.00391552
ENSDARG00000059741	ALPK1	ENSDARG00000059741_ALPK1	916	906	1393	0.833013	-2.58973e-24	-2.75435e-23			0.440236	-4.18626e-24	-4.36609e-23
ENSDARG00000079637	alpk2	ENSDARG00000079637_alpk2	1590	1321	1268	6.67397e-07	0.306794	1.84785e-09			6.62598e-07	0.184678	2.05034e-09
ENSDARG00000090375	ALPK3	ENSDARG00000090375_ALPK3	89	138	51	-0.00138986	1.8956e-10	0.00166751			-0.0011338	2.1791e-10	0.0013509
ENSDARG00000078989	ALPK3	ENSDARG00000078989_ALPK3	80	352	217	-9.10347e-42	1.66885e-08	-9.07857e-16			-1.8998e-41	1.77801e-08	-1.22139e-15
ENSDARG00000053774	ALPP	ENSDARG00000053774_ALPP	16	11	11	0.442068	1	0.442068			0.256289	0.490004	0.256289
ENSDARG00000075111	als2a	ENSDARG00000075111_als2a	418	358	417	0.0341097	-0.0371444	1			0.0242061	-0.0262244	0.490004
ENSDARG00000076924	als2b	ENSDARG00000076924_als2b	4172	4612	4647	-2.7996e-06	-0.72383	-4.44975e-07			-2.69859e-06	-0.391084	-4.45417e-07
ENSDARG00000019950	als2cr8	ENSDARG00000019950_als2cr8	3775	2708	2649	3.47951e-40	0.428103	5.61229e-45			7.1218e-40	0.249016	1.21738e-44
ENSDARG00000062824	alx1	ENSDARG00000062824_alx1	111	82	153	0.043574	-4.23463e-06	-0.0114817			0.0304693	-4.03664e-06	-0.00860749
ENSDARG00000091086	ALX3	ENSDARG00000091086_ALX3	17	67	50	-3.49588e-08	0.138753	-6.73796e-05			-3.68133e-08	0.0897643	-6.01587e-05
ENSDARG00000088332	alx4a	ENSDARG00000088332_alx4a	42	129	116	-1.74088e-11	0.443353	-3.28836e-09			-2.06727e-11	0.256949	-3.60784e-09
ENSDARG00000077732	alyref	ENSDARG00000077732_alyref	25546	23876	23722	5.97227e-14	0.483096	2.13078e-16			7.64262e-14	0.277138	2.91228e-16
ENSDARG00000004296	ambpl	ENSDARG00000004296_ambpl	144	155	161	-0.563124	-0.778554	-0.359606			-0.314984	-0.415818	-0.213205
ENSDARG00000039878	AMBRA1	ENSDARG00000039878_AMBRA1	1812	1691	1792	0.0425949	-0.090168	0.751634			0.0298362	-0.0602808	0.403718
ENSDARG00000008322	AMBRA1	ENSDARG00000008322_AMBRA1	2314	2187	2280	0.0603556	-0.168654	0.626349			0.041418	-0.107491	0.344888
ENSDARG00000043856	amd1	ENSDARG00000043856_amd1	57063	39832	6047	1.99e-199	1.99e-199	1.99e-199			1.04589e-198	1.04589e-198	1.04589e-198
ENSDARG00000007366	AMDHD1	ENSDARG00000007366_AMDHD1	2782	2510	1910	0.000194492	1.82054e-19	3.01945e-37			0.000168621	2.67361e-19	5.95085e-37
ENSDARG00000021293	amdhd2	ENSDARG00000021293_amdhd2	742	688	1474	0.161026	-2.2032e-65	-2.2534e-55			0.10301	-5.85021e-65	-5.45411e-55
ENSDARG00000020218	amfr	ENSDARG00000020218_amfr	3725	4224	3776	-2.30402e-08	5.76546e-07	-0.563728			-2.43649e-08	5.74728e-07	-0.315302
ENSDARG00000014357	amh	ENSDARG00000014357_amh	60	50	25	0.390927	0.00522824	0.000186799			0.229543	0.00405625	0.000162158
ENSDARG00000079620	amigo1	ENSDARG00000079620_amigo1	6516	6651	5360	-0.242886	4.82745e-32	2.76399e-26			-0.150143	8.84165e-32	4.62362e-26
ENSDARG00000079569	AMIGO3	ENSDARG00000079569_AMIGO3	13400	13475	6409	-0.651694	1.99e-199	1.99e-199			-0.356954	1.04589e-198	1.04589e-198
ENSDARG00000012892	ammecr1	ENSDARG00000012892_ammecr1	3063	2614	1644	2.69849e-09	2.63642e-50	2.33091e-96			2.97146e-09	6.07547e-50	7.76451e-96
ENSDARG00000062947	AMN	ENSDARG00000062947_AMN	7	0	1	0.015625	-1	0.0703125			0.0115435	-0.490004	0.0477233
ENSDARG00000070478	amn1	ENSDARG00000070478_amn1	1937	1582	2154	2.33713e-09	-7.97223e-21	-0.000730693			2.58214e-09	-1.20316e-20	-0.000608783
ENSDARG00000078335	amot	ENSDARG00000078335_amot	434	1142	1203	-1.81863e-73	-0.215326	-1.67829e-83			-5.177e-73	-0.134665	-5.13931e-83
ENSDARG00000019442	AMOTL1	ENSDARG00000019442_AMOTL1	123	108	139	0.357008	-0.0560606	-0.354103			0.21188	-0.0386399	-0.210285
ENSDARG00000061923	amotl2a	ENSDARG00000061923_amotl2a	283	515	340	-1.79047e-16	2.35886e-09	-0.0247805			-2.45169e-16	2.60374e-09	-0.0178923
ENSDARG00000061948	amotl2b	ENSDARG00000061948_amotl2b	2008	3294	1047	-2.22712e-70	1.99e-199	1.07281e-68			-6.18927e-70	1.04589e-198	2.92911e-68
ENSDARG00000033832	ampd1	ENSDARG00000033832_ampd1	223	298	819	-0.00116641	-1.13858e-56	-1.62411e-80			-0.000956438	-2.79824e-56	-4.84112e-80
ENSDARG00000088554	AMPD2	ENSDARG00000088554_AMPD2	4425	6888	3446	-1.78131e-119	1.99e-199	2.5092e-28			-6.80794e-119	1.04589e-198	4.34458e-28
ENSDARG00000029952	ampd2	ENSDARG00000029952_ampd2	19601	21590	4148	-1.15247e-22	1.99e-199	1.99e-199			-1.80357e-22	1.04589e-198	1.04589e-198
ENSDARG00000005800	ampd3a	ENSDARG00000005800_ampd3a	2353	2158	1308	0.00386639	1.31538e-47	1.28508e-67			0.00303809	2.95319e-47	3.49987e-67
ENSDARG00000032469	ampd3b	ENSDARG00000032469_ampd3b	57	79	168	-0.0713532	-1.51851e-08	-6.84523e-14			-0.0483681	-1.62037e-08	-8.75486e-14
ENSDARG00000007663	amph	ENSDARG00000007663_amph	48114	40275	22689	2.09388e-153	1.99e-199	1.99e-199			9.28967e-153	1.04589e-198	1.04589e-198
ENSDARG00000010862	amt	ENSDARG00000010862_amt	631	774	936	-0.000149819	-9.7757e-05	-1.32256e-14			-0.000130911	-8.64667e-05	-1.72204e-14
ENSDARG00000013856	amy2a	ENSDARG00000013856_amy2a	66	75	42	-0.500629	0.00292812	0.0264235			-0.284145	0.00232525	0.0190219
ENSDARG00000089810	AMZ2	ENSDARG00000089810_AMZ2	4	23	25	-0.000310749	-0.885433	-0.000103716			-0.000265945	-0.463956	-9.15301e-05
ENSDARG00000089248	AMZ2	ENSDARG00000089248_AMZ2	67	98	90	-0.019242	0.6098	-0.0787917			-0.0140803	0.33765	-0.0530747
ENSDARG00000075687	anapc1	ENSDARG00000075687_anapc1	2543	2436	3482	0.133029	-3.06064e-42	-9.47268e-34			0.08634	-6.4211e-42	-1.77883e-33
ENSDARG00000090152	anapc10	ENSDARG00000090152_anapc10	503	421	915	0.00767192	-2.07141e-42	-4.1445e-28			0.00585588	-4.35088e-42	-7.13911e-28
ENSDARG00000070333	anapc11	ENSDARG00000070333_anapc11	2213	2029	2295	0.00495209	-5.54954e-05	-0.227655			0.00385044	-4.98332e-05	-0.141507
ENSDARG00000078435	ANAPC13	ENSDARG00000078435_ANAPC13	3030	2868	3443	0.0360367	-4.81668e-13	-3.01375e-07			0.02548	-6.01523e-13	-3.03684e-07
ENSDARG00000060472	ANAPC15	ENSDARG00000060472_ANAPC15	2628	2045	2511	1.53077e-17	-5.3867e-12	0.105619			2.14972e-17	-6.51329e-12	0.0698958
ENSDARG00000013822	anapc16	ENSDARG00000013822_anapc16	2514	4113	4835	-1.26496e-86	-2.4176e-14	-4.72795e-164			-3.93792e-86	-3.12968e-14	-2.19737e-163
ENSDARG00000005832	anapc2	ENSDARG00000005832_anapc2	1585	1402	2502	0.00086527	-3.61419e-70	-6.05657e-47			0.000716884	-9.99905e-70	-1.34467e-46
ENSDARG00000032237	ANAPC4	ENSDARG00000032237_ANAPC4	1298	1535	1882	-9.14823e-06	-3.14148e-09	-3.4845e-25			-8.58859e-06	-3.4454e-09	-5.7151e-25
ENSDARG00000008461	anapc5	ENSDARG00000008461_anapc5	1154	1303	1599	-0.00282098	-4.23598e-08	-2.24381e-17			-0.00224287	-4.44569e-08	-3.13534e-17
ENSDARG00000063005	anapc7	ENSDARG00000063005_anapc7	1347	1241	1374	0.0389977	-0.00982944	-0.618184			0.0274607	-0.00741841	-0.341783
ENSDARG00000088514	and1	ENSDARG00000088514_and1	2297	2936	1019	-1.04276e-18	1.99e-199	9.0514e-112			-1.50177e-18	1.04589e-198	3.3107e-111
ENSDARG00000079302	and2	ENSDARG00000079302_and2	7	7	9	1	-0.803619	-0.803619			0.490004	-0.426889	-0.426889
ENSDARG00000056873	and3	ENSDARG00000056873_and3	160	299	81	-8.56871e-11	1.77181e-30	4.01532e-07			-9.95133e-11	3.1712e-30	4.03319e-07
ENSDARG00000090729	and4	ENSDARG00000090729_and4	8	10	14	-0.814529	-0.541256	-0.286279			-0.431837	-0.304347	-0.173603
ENSDARG00000090922	ANGEL1	ENSDARG00000090922_ANGEL1	2	0	5	0.5	-0.0625	-0.453125			0.28381	-0.0427462	-0.261739
ENSDARG00000077567	ANGEL1	ENSDARG00000077567_ANGEL1	790	949	2486	-0.000149867	-8.30885e-157	-1.99e-199			-0.000130947	-3.74061e-156	-1.04589e-198
ENSDARG00000016743	angel2	ENSDARG00000016743_angel2	456	455	482	1	-0.395679	-0.414354			0.490004	-0.232059	-0.241978
ENSDARG00000030364	angpt1	ENSDARG00000030364_angpt1	584	816	769	-6.11178e-10	0.247906	-5.45006e-07			-6.88063e-10	0.15293	-5.43501e-07
ENSDARG00000053906	angpt2	ENSDARG00000053906_angpt2	97	87	139	0.507127	-0.000659554	-0.00747951			0.287421	-0.000551309	-0.00571827
ENSDARG00000076787	ANGPT4	ENSDARG00000076787_ANGPT4	1127	1734	1942	-5.74269e-30	-0.00063784	-1.9263e-49			-1.01952e-29	-0.00053368	-4.40055e-49
ENSDARG00000003025	ANGPTL1	ENSDARG00000003025_ANGPTL1	398	555	204	-4.09925e-07	2.43775e-38	2.10536e-15			-4.11189e-07	4.87265e-38	2.81194e-15
ENSDARG00000087807	ANGPTL2	ENSDARG00000087807_ANGPTL2	4	2	4	0.6875	-0.6875	1			0.373604	-0.373604	0.490004
ENSDARG00000024030	ANGPTL2	ENSDARG00000024030_ANGPTL2	192	101	76	1.16355e-07	0.0709382	9.4626e-13			1.19297e-07	0.048108	1.17105e-12
ENSDARG00000035859	angptl4	ENSDARG00000035859_angptl4	1801	7584	5035	-1.99e-199	1.12386e-114	-1.99e-199			-1.04589e-198	4.16383e-114	-1.04589e-198
ENSDARG00000056630	angptl5	ENSDARG00000056630_angptl5	3	14	15	-0.0127258	-1	-0.00753784			-0.00949054	-0.490004	-0.00575927
ENSDARG00000020265	angptl6	ENSDARG00000020265_angptl6	22	17	12	0.522397	0.458258	0.121449			0.294841	0.264289	0.0795371
ENSDARG00000092143	ank1	ENSDARG00000092143_ank1	180	179	97	1	9.09638e-07	6.95752e-07			0.490004	8.98275e-07	6.90866e-07
ENSDARG00000059093	ANK1	ENSDARG00000059093_ANK1	2659	2858	1456	-0.00767644	9.07929e-103	1.82968e-79			-0.00585909	3.1454e-102	5.43383e-79
ENSDARG00000074777	ANK1	ENSDARG00000074777_ANK1	6509	5727	6095	1.63069e-12	-0.000736383	0.00023408			2.00296e-12	-0.000613343	0.000202001
ENSDARG00000009026	ANK2	ENSDARG00000009026_ANK2	15976	12171	14683	3.62646e-114	-4.48892e-53	1.58143e-13			1.34423e-113	-1.06525e-52	1.99876e-13
ENSDARG00000043313	ank2b	ENSDARG00000043313_ank2b	5312	5307	2878	0.969036	4.92276e-161	1.33961e-161			0.490004	2.26025e-160	6.16984e-161
ENSDARG00000077582	ank3	ENSDARG00000077582_ank3	1548	1213	731	1.96499e-10	5.58229e-28	6.20957e-67			2.24707e-10	9.59845e-28	1.67421e-66
ENSDARG00000061736	ank3a	ENSDARG00000061736_ank3a	655	503	566	8.85684e-06	-0.0578717	0.011758			8.32275e-06	-0.03981	0.00880284
ENSDARG00000000516	ankar	ENSDARG00000000516_ankar	408	311	243	0.000336904	0.0043772	1.03583e-10			0.000287633	0.00341983	1.20429e-10
ENSDARG00000074485	ankdd1a	ENSDARG00000074485_ankdd1a	360	468	788	-0.000196604	-1.42896e-19	-2.93749e-37			-0.000170412	-2.10514e-19	-5.79414e-37
ENSDARG00000025866	ankdd1b	ENSDARG00000025866_ankdd1b	209	194	214	0.485605	-0.346901	-0.845824			0.278417	-0.206354	-0.446052
ENSDARG00000074494	ANKFN1	ENSDARG00000074494_ANKFN1	158	95	72	8.98296e-05	0.0883757	1.42987e-08			7.95811e-05	0.0591503	1.52619e-08
ENSDARG00000060941	ANKFN1	ENSDARG00000060941_ANKFN1	132	110	51	0.176916	3.82861e-06	1.82944e-09			0.112467	3.66433e-06	2.02848e-09
ENSDARG00000061013	ankfy1	ENSDARG00000061013_ankfy1	4841	4981	8905	-0.160746	-1.99e-199	-1.99e-199			-0.102861	-1.04589e-198	-1.04589e-198
ENSDARG00000071724	ankha	ENSDARG00000071724_ankha	2504	581	122	1.99e-199	1.8402e-72	1.99e-199		ankylosis, progressive homolog a	1.04589e-198	5.19655e-72	1.04589e-198
ENSDARG00000014969	ankhb	ENSDARG00000014969_ankhb	4232	5474	4602	-1.77103e-36	3.87004e-18	-8.61714e-05			-3.44953e-36	5.51626e-18	-7.64901e-05
ENSDARG00000077860	ankhd1	ENSDARG00000077860_ankhd1	20448	22485	21405	-8.48875e-23	2.59225e-07	-2.9621e-06			-1.33441e-22	2.62129e-07	-2.84914e-06
ENSDARG00000060768	ankib1	ENSDARG00000060768_ankib1	2050	2096	3128	-0.484634	-1.8589e-46	-5.29593e-51			-0.277929	-4.10174e-46	-1.22899e-50
ENSDARG00000056921	ankk1	ENSDARG00000056921_ankk1	33	28	12	0.608921	0.016589	0.0024589			0.337203	0.0122252	0.00196518
ENSDARG00000087529	ANKLE1	ENSDARG00000087529_ANKLE1	2709	2103	2535	2.48041e-18	-2.402e-10	0.0168857			3.55175e-18	-2.74255e-10	0.0124319
ENSDARG00000035607	ankle2	ENSDARG00000035607_ankle2	86	96	137	-0.504802	-0.00863839	-0.000775876			-0.286183	-0.00655768	-0.000644997
ENSDARG00000062702	ANKMY1	ENSDARG00000062702_ANKMY1	9	8	19	1	-0.052239	-0.0871585			0.490004	-0.0361595	-0.0583791
ENSDARG00000005948	ankmy2a	ENSDARG00000005948_ankmy2a	1817	1538	1876	1.56946e-06	-7.82322e-09	-0.339871			1.53239e-06	-8.44097e-09	-0.202782
ENSDARG00000093668	ankmy2b	ENSDARG00000093668_ankmy2b	26	25	8	1	0.00455138	0.00293505			0.490004	0.00354982	0.00233025
ENSDARG00000035399	ankra2	ENSDARG00000035399_ankra2	6523	4995	6294	4.5283e-46	-2.14641e-34	0.0440106			9.94683e-46	-4.07261e-34	0.03076
ENSDARG00000037100	ankrd10a	ENSDARG00000037100_ankrd10a	8618	8359	5935	0.0476832	9.34456e-92	4.02338e-110			0.033182	3.02485e-91	1.45671e-109
ENSDARG00000004771	ankrd10b	ENSDARG00000004771_ankrd10b	12723	13965	10370	-3.00491e-14	7.0578e-118	3.97813e-54			-3.87012e-14	2.6777e-117	9.5434e-54
ENSDARG00000051886	ANKRD11	ENSDARG00000051886_ANKRD11	24757	23843	19220	3.44556e-05	4.07657e-110	5.39472e-154			3.13428e-05	1.47831e-109	2.40068e-153
ENSDARG00000052419	ankrd12	ENSDARG00000052419_ankrd12	11001	10748	9275	0.0874844	2.29045e-25	8.08837e-34			0.0585878	3.77562e-25	1.52125e-33
ENSDARG00000061901	ankrd13a	ENSDARG00000061901_ankrd13a	919	939	1200	-0.659377	-1.81828e-08	-1.11977e-09			-0.360749	-1.9348e-08	-1.25029e-09
ENSDARG00000014652	ANKRD13B	ENSDARG00000014652_ANKRD13B	1124	1281	1764	-0.00146241	-2.07743e-18	-7.35427e-33			-0.00119053	-2.98329e-18	-1.36206e-32
ENSDARG00000042444	ankrd13c	ENSDARG00000042444_ankrd13c	7830	7694	9487	0.278573	-1.26362e-42	-2.27853e-36			0.169407	-2.65458e-42	-4.43689e-36
ENSDARG00000076835	ANKRD13D	ENSDARG00000076835_ANKRD13D	3845	3427	3361	1.00155e-06	0.430147	1.2559e-08			9.85002e-07	0.250071	1.34839e-08
ENSDARG00000003822	ankrd16	ENSDARG00000003822_ankrd16	509	411	790	0.00137102	-3.8202e-28	-6.2453e-15			0.00111891	-6.59285e-28	-8.22442e-15
ENSDARG00000075263	ankrd1a	ENSDARG00000075263_ankrd1a	14	36	51	-0.00260217	-0.132902	-4.47522e-06			-0.00207419	-0.0862654	-4.27111e-06
ENSDARG00000076192	ankrd1b	ENSDARG00000076192_ankrd1b	127	307	276	-2.76965e-18	0.214026	-8.78498e-14			-3.96199e-18	0.133947	-1.11913e-13
ENSDARG00000002722	ankrd2	ENSDARG00000002722_ankrd2	18	9	2	0.122078	0.0654297	0.00040245			0.0798976	0.044604	0.000341715
ENSDARG00000002298	ankrd22	ENSDARG00000002298_ankrd22	282	282	386	1	-6.53374e-05	-6.53374e-05			0.490004	-5.83381e-05	-5.83381e-05
ENSDARG00000062103	ankrd24	ENSDARG00000062103_ankrd24	192	187	511	0.837242	-1.21481e-35	-2.63575e-34			0.442235	-2.33015e-35	-4.99488e-34
ENSDARG00000089207	ANKRD27	ENSDARG00000089207_ANKRD27	2045	1936	1799	0.0869376	0.0260455	7.72142e-05			0.0582534	0.0187667	6.8686e-05
ENSDARG00000086326	ANKRD28	ENSDARG00000086326_ANKRD28	410	637	666	-2.35733e-12	-0.437945	-5.70295e-15			-2.88612e-12	-0.254239	-7.50818e-15
ENSDARG00000009023	ankrd28b	ENSDARG00000009023_ankrd28b	3962	3650	3905	0.000363727	-0.00347217	0.527798			0.000309829	-0.00273932	0.297538
ENSDARG00000057159	ankrd29	ENSDARG00000057159_ankrd29	1233	1352	1596	-0.0202755	-7.53667e-06	-9.41542e-12			-0.0147945	-7.10618e-06	-1.1292e-11
ENSDARG00000013015	ANKRD30B	ENSDARG00000013015_ANKRD30B	43048	19805	11603	1.99e-199	1.99e-199	1.99e-199	ankyrin repeat domain 30B		1.04589e-198	1.04589e-198	1.04589e-198
ENSDARG00000052731	ankrd31	ENSDARG00000052731_ankrd31	8	10	1	-0.814529	0.0117187	0.0390625			-0.431837	0.00877415	0.0274811
ENSDARG00000002508	ANKRD33	ENSDARG00000002508_ANKRD33	10709	9819	326	5.43789e-10	1.99e-199	1.99e-199			6.13852e-10	1.04589e-198	1.04589e-198
ENSDARG00000055638	ankrd33aa	ENSDARG00000055638_ankrd33aa	5732	534	306	1.99e-199	3.26278e-15	1.99e-199		ankyrin repeat domain 33Aa; possible role in regulating internalization of membrane proteins	1.04589e-198	4.32261e-15	1.04589e-198
ENSDARG00000058357	ankrd33ba	ENSDARG00000058357_ankrd33ba	10267	7353	5331	3.14764e-107	2.63496e-72	1.99e-199			1.12278e-106	7.41857e-72	1.04589e-198
ENSDARG00000015589	ankrd33bb	ENSDARG00000015589_ankrd33bb	11210	15691	1387	-4.85852e-165	1.99e-199	1.99e-199			-2.26778e-164	1.04589e-198	1.04589e-198
ENSDARG00000076719	ANKRD34A	ENSDARG00000076719_ANKRD34A	901	699	437	4.86927e-07	7.37314e-15	1.89035e-37			4.86662e-07	9.68542e-15	3.7318e-37
ENSDARG00000077086	ankrd34ba	ENSDARG00000077086_ankrd34ba	28	22	11	0.479888	0.0801433	0.0094753			0.275572	0.0539315	0.00716303
ENSDARG00000061641	ankrd34bb	ENSDARG00000061641_ankrd34bb	109	190	973	-3.26287e-06	-4.66864e-127	-5.79652e-174			-3.13151e-06	-1.85153e-126	-2.79643e-173
ENSDARG00000093286	ANKRD34C	ENSDARG00000093286_ANKRD34C	340	252	260	0.000341419	-0.757083	0.0012405			0.000291366	-0.405917	0.00101544
ENSDARG00000056376	ankrd37	ENSDARG00000056376_ankrd37	510	7886	1733	-1.99e-199	1.99e-199	-5.69411e-155			-1.04589e-198	1.04589e-198	-2.54261e-154
ENSDARG00000041350	ANKRD39	ENSDARG00000041350_ANKRD39	369	224	348	2.81184e-09	-2.43952e-07	0.455139			3.09012e-09	-2.4726e-07	0.262716
ENSDARG00000076490	ANKRD40	ENSDARG00000076490_ANKRD40	4600	3500	3602	2.15023e-34	-0.230723	2.98301e-28			4.07261e-34	-0.143196	5.15133e-28
ENSDARG00000078211	ANKRD42	ENSDARG00000078211_ANKRD42	89	74	35	0.272784	0.000237468	1.33916e-06			0.16615	0.0002048	1.3119e-06
ENSDARG00000026028	ankrd44	ENSDARG00000026028_ankrd44	1839	1936	1938	-0.118163	-0.987182	-0.110787			-0.0775862	-0.490004	-0.0730272
ENSDARG00000011326	ankrd45	ENSDARG00000011326_ankrd45	24	29	64	-0.583132	-0.000365795	-2.37265e-05			-0.324764	-0.000311504	-2.1729e-05
ENSDARG00000044328	ANKRD46	ENSDARG00000044328_ANKRD46	1605	1367	1908	1.36419e-05	-3.15723e-21	-3.42671e-07			1.26399e-05	-4.8142e-21	-3.45075e-07
ENSDARG00000015780	ankrd46	ENSDARG00000015780_ankrd46	2521	2052	2010	4.31073e-12	0.520032	3.33724e-14			5.22795e-12	0.293696	4.3036e-14
ENSDARG00000023508	ankrd49	ENSDARG00000023508_ankrd49	147	143	132	0.860202	0.546571	0.401984			0.452739	0.307036	0.2354
ENSDARG00000045666	ANKRD50	ENSDARG00000045666_ANKRD50	2981	2098	4840	2.38579e-35	-1.99e-199	-6.39735e-99			4.58527e-35	-1.04589e-198	-2.16806e-98
ENSDARG00000063576	ANKRD52	ENSDARG00000063576_ANKRD52	534	411	197	7.07176e-05	2.55635e-18	9.43753e-37			6.30232e-05	3.66489e-18	1.84767e-36
ENSDARG00000036826	ankrd52	ENSDARG00000036826_ankrd52	2937	2810	2748	0.0964873	0.41323	0.012645			0.0641954	0.241349	0.00943527
ENSDARG00000055743	ankrd54	ENSDARG00000055743_ankrd54	931	1122	1686	-2.71463e-05	-1.5598e-26	-7.6368e-50			-2.47568e-05	-2.62422e-26	-1.74956e-49
ENSDARG00000053869	ankrd55	ENSDARG00000053869_ankrd55	198	171	365	0.175813	-3.46992e-17	-1.8236e-12			0.111793	-4.83656e-17	-2.23338e-12
ENSDARG00000019135	ankrd5a	ENSDARG00000019135_ankrd5a	29	32	27	-0.798153	0.602923	0.893853			-0.424616	0.334516	0.467689
ENSDARG00000060211	ankrd5b	ENSDARG00000060211_ankrd5b	8	17	32	-0.107752	-0.0443841	-0.000182166			-0.0712243	-0.0310075	-0.000158229
ENSDARG00000057790	ANKRD6	ENSDARG00000057790_ANKRD6	3915	1382	395	1.99e-199	5.36691e-128	1.99e-199	ankyrin repeat domain 6		1.04589e-198	2.13711e-127	1.04589e-198
ENSDARG00000068274	ANKRD65	ENSDARG00000068274_ANKRD65	110	48	172	8.92422e-07	-1.4105e-17	-0.000266546			8.80837e-07	-1.98286e-17	-0.000229197
ENSDARG00000029370	ankrd6b	ENSDARG00000029370_ankrd6b	4010	3347	549	1.13393e-14	1.99e-199	1.99e-199			1.47684e-14	1.04589e-198	1.04589e-198
ENSDARG00000028804	ankrd9	ENSDARG00000028804_ankrd9	1058	1670	218	-7.25815e-32	1.99e-199	1.36334e-132			-1.32517e-31	1.04589e-198	5.5247e-132
ENSDARG00000078901	ANKS1A	ENSDARG00000078901_ANKS1A	1193	705	1249	2.57083e-29	-4.0541e-35	-0.265709			4.51531e-29	-7.74781e-35	-0.16231
ENSDARG00000062396	anks1aa	ENSDARG00000062396_anks1aa	825	764	565	0.132251	5.29586e-08	3.24077e-12			0.0858896	5.53411e-08	3.9441e-12
ENSDARG00000003512	anks1b	ENSDARG00000003512_anks1b	21177	25920	7061	-4.96361e-106	1.99e-199	1.99e-199			-1.75569e-105	1.04589e-198	1.04589e-198
ENSDARG00000038557	ANKS3	ENSDARG00000038557_ANKS3	1044	1267	1471	-3.81159e-06	-0.000103939	-1.6685e-17			-3.64566e-06	-9.17203e-05	-2.34392e-17
ENSDARG00000036846	anks4b	ENSDARG00000036846_anks4b	231	242	129	-0.645705	4.65419e-09	8.42173e-08			-0.354222	5.06813e-09	8.71628e-08
ENSDARG00000041904	ankzf1	ENSDARG00000041904_ankzf1	359	353	667	0.851377	-5.12223e-23	-4.56759e-22			0.448627	-8.08042e-23	-7.078e-22
ENSDARG00000060917	anln	ENSDARG00000060917_anln	144	432	2131	-2.16978e-34	-1.99e-199	-1.99e-199			-4.11029e-34	-1.04589e-198	-1.04589e-198
ENSDARG00000052372	ANO1	ENSDARG00000052372_ANO1	484	373	496	0.000168321	-3.39787e-05	-0.725321			0.000146598	-3.0903e-05	-0.391832
ENSDARG00000027075	ANO1	ENSDARG00000027075_ANO1	1422	1060	1237	3.90587e-13	-0.000238851	0.000357521			4.89035e-13	-0.000205969	0.000304684
ENSDARG00000057736	ANO10	ENSDARG00000057736_ANO10	2764	2801	3139	-0.629395	-1.2215e-05	-1.11923e-06			-0.346198	-1.13743e-05	-1.10055e-06
ENSDARG00000063524	ano2	ENSDARG00000063524_ano2	5752	7096	5905	-1.9256e-32	1.56086e-25	-0.159172			-3.5535e-32	2.57966e-25	-0.101926
ENSDARG00000003210	ANO2	ENSDARG00000003210_ANO2	9605	9617	2668	-0.936761	1.99e-199	1.99e-199			-0.487321	1.04589e-198	1.04589e-198
ENSDARG00000058015	ano3	ENSDARG00000058015_ano3	1910	1815	731	0.123509	1.88151e-105	2.09597e-120			0.0807824	6.6209e-105	8.06367e-120
ENSDARG00000015731	ano5a	ENSDARG00000015731_ano5a	552	772	1409	-1.61791e-09	-7.9672e-43	-4.79001e-86			-1.79912e-09	-1.68317e-42	-1.49109e-85
ENSDARG00000036147	ano5b	ENSDARG00000036147_ano5b	350	649	442	-2.10376e-21	3.97521e-10	-0.00120887			-3.21087e-21	4.51318e-10	-0.000990213
ENSDARG00000061544	ANO6	ENSDARG00000061544_ANO6	332	956	1206	-2.51023e-70	-8.28067e-08	-1.84125e-116			-6.96272e-70	-8.57424e-08	-6.92236e-116
ENSDARG00000029189	ANO7	ENSDARG00000029189_ANO7	80	96	89	-0.258134	0.659237	-0.538427			-0.158158	0.360683	-0.302969
ENSDARG00000077229	ANO8	ENSDARG00000077229_ANO8	1516	1983	1531	-3.0333e-15	2.56742e-14	-0.79979			-4.0217e-15	3.32157e-14	-0.425389
ENSDARG00000076265	ANO8	ENSDARG00000076265_ANO8	6327	4310	1197	1.36278e-85	1.99e-199	1.99e-199			4.21929e-85	1.04589e-198	1.04589e-198
ENSDARG00000079324	ANO9	ENSDARG00000079324_ANO9	52	48	75	0.764353	-0.0186934	-0.050487			0.409362	-0.0136976	-0.0350008
ENSDARG00000076320	ANO9	ENSDARG00000076320_ANO9	69	132	195	-1.04719e-05	-0.000585746	-4.24569e-15			-9.8267e-06	-0.000491389	-5.61871e-15
ENSDARG00000006487	anp32a	ENSDARG00000006487_anp32a	23986	23507	24773	0.0282697	-8.52097e-09	-0.000371077			0.0202772	-9.18309e-09	-0.000315878
ENSDARG00000023330	anp32b	ENSDARG00000023330_anp32b	7503	12593	15709	-1.99e-199	-1.06823e-76	-1.99e-199			-1.04589e-198	-3.11806e-76	-1.04589e-198
ENSDARG00000054804	anp32e	ENSDARG00000054804_anp32e	43877	53301	56436	-1.99e-199	-3.00262e-21	-1.99e-199			-1.04589e-198	-4.5729e-21	-1.04589e-198
ENSDARG00000036809	ANPEP	ENSDARG00000036809_ANPEP	110	92	61	0.231569	0.0150202	0.00022108			0.143702	0.0111235	0.000191061
ENSDARG00000089706	ANPEP	ENSDARG00000089706_ANPEP	331	376	243	-0.0978979	1.00815e-07	0.000274987			-0.065081	1.04161e-07	0.000236267
ENSDARG00000041083	anpepa	ENSDARG00000041083_anpepa	979	773	335	9.43686e-07	2.08277e-40	1.98979e-73			9.31212e-07	4.26786e-40	5.65794e-73
ENSDARG00000075168	anpepb	ENSDARG00000075168_anpepb	24258	18687	13540	1.37255e-159	1.70122e-181	1.99e-199			6.24625e-159	8.45212e-181	1.04589e-198
ENSDARG00000063612	antxr1	ENSDARG00000063612_antxr1	587	781	1874	-1.72721e-07	-1.23069e-102	-1.17162e-155			-1.76546e-07	-4.25603e-102	-5.24221e-155
ENSDARG00000060520	antxr2a	ENSDARG00000060520_antxr2a	609	1392	2618	-3.11679e-70	-1.09355e-84	-1.99e-199			-8.64509e-70	-3.36096e-84	-1.04589e-198
ENSDARG00000063011	antxr2b	ENSDARG00000063011_antxr2b	1127	1257	1199	-0.00822761	0.250069	-0.140961			-0.00625617	0.15358	-0.0911095
ENSDARG00000077383	anxa11a	ENSDARG00000077383_anxa11a	1400	3717	3094	-1.99e-199	4.62849e-14	-3.34672e-144			-1.04589e-198	5.94331e-14	-1.43613e-143
ENSDARG00000002632	anxa11b	ENSDARG00000002632_anxa11b	4954	7553	9096	-3.06686e-120	-5.79942e-33	-1.99e-199			-1.17773e-119	-1.0765e-32	-1.04589e-198
ENSDARG00000013976	anxa13	ENSDARG00000013976_anxa13	7198	9195	15100	-6.31434e-55	-1.99e-199	-1.99e-199			-1.52256e-54	-1.04589e-198	-1.04589e-198
ENSDARG00000026726	anxa1a	ENSDARG00000026726_anxa1a	67	1533	3248	-1.99e-199	-1.14317e-138	-1.99e-199			-1.04589e-198	-4.7694e-138	-1.04589e-198
ENSDARG00000014594	anxa1b	ENSDARG00000014594_anxa1b	71	66	64	0.732684	0.930155	0.605742			0.394738	0.484309	0.335928
ENSDARG00000011168	anxa1c	ENSDARG00000011168_anxa1c	48	54	23	-0.620768	0.00053878	0.00406511			-0.343067	0.000453041	0.00318689
ENSDARG00000003216	anxa2a	ENSDARG00000003216_anxa2a	112	3614	26008	-1.99e-199	-1.99e-199	-1.99e-199			-1.04589e-198	-1.04589e-198	-1.04589e-198
ENSDARG00000053625	anxa2b	ENSDARG00000053625_anxa2b	70	93	55	-0.084543	0.00224436	0.210327			-0.0567304	0.00179926	0.131782
ENSDARG00000009196	anxa3a	ENSDARG00000009196_anxa3a	44	34	23	0.308168	0.18485	0.0139339			0.18539	0.117	0.0103493
ENSDARG00000044254	anxa3b	ENSDARG00000044254_anxa3b	641	2804	6400	-1.99e-199	-1.99e-199	-1.99e-199			-1.04589e-198	-1.04589e-198	-1.04589e-198
ENSDARG00000036456	anxa4	ENSDARG00000036456_anxa4	690	1929	4446	-1.68832e-134	-1.99e-199	-1.99e-199			-6.93875e-134	-1.04589e-198	-1.04589e-198
ENSDARG00000026406	anxa5a	ENSDARG00000026406_anxa5a	76	136	1155	-4.55395e-05	-1.99e-199	-1.99e-199			-4.10565e-05	-1.04589e-198	-1.04589e-198
ENSDARG00000016470	anxa5b	ENSDARG00000016470_anxa5b	248	2661	8331	-1.99e-199	-1.99e-199	-1.99e-199			-1.04589e-198	-1.04589e-198	-1.04589e-198
ENSDARG00000013335	anxa6	ENSDARG00000013335_anxa6	2189	2680	4111	-2.09335e-12	-6.03716e-68	-1.87314e-131			-2.5595e-12	-1.64342e-67	-7.55561e-131
ENSDARG00000053593	ANXA9	ENSDARG00000053593_ANXA9	68	73	63	-0.736356	0.440382	0.726876			-0.396444	0.255513	0.392056
ENSDARG00000014646	AOC2	ENSDARG00000014646_AOC2	92	708	426	-1.4527e-118	4.96391e-17	-2.28718e-52			-5.51771e-118	6.88677e-17	-5.38857e-52
ENSDARG00000020054	aox1	ENSDARG00000020054_aox1	1177	1560	1866	-2.60327e-13	-1.84644e-07	-5.38973e-36			-3.26922e-13	-1.88562e-07	-1.04267e-35
ENSDARG00000071475	aox3	ENSDARG00000071475_aox3	92	73	77	0.160922	-0.806596	0.281478			0.102954	-0.428322	0.17097
ENSDARG00000031496	AP1AR	ENSDARG00000031496_AP1AR	541	211	475	3.0341e-34	-2.69532e-24	0.0413739			5.72805e-34	-4.36309e-24	0.0290235
ENSDARG00000020621	ap1b1	ENSDARG00000020621_ap1b1	1895	1787	1523	0.0778236	4.79333e-06	2.12601e-10			0.0524769	4.56075e-06	2.43946e-10
ENSDARG00000012294	ap1g1	ENSDARG00000012294_ap1g1	10700	8737	6106	4.68289e-45	6.84245e-104	1.99e-199			1.01652e-44	2.3847e-103	1.04589e-198
ENSDARG00000054337	ap1g2	ENSDARG00000054337_ap1g2	3060	3229	4125	-0.0341271	-1.47172e-25	-2.87855e-36			-0.0242173	-2.43215e-25	-5.59473e-36
ENSDARG00000096249	ap1m1	ENSDARG00000096249_ap1m1	1216	1159	1449	0.25051	-1.47273e-08	-6.89885e-06			0.15383	-1.56806e-08	-6.51434e-06
ENSDARG00000020838	AP1M1	ENSDARG00000020838_AP1M1	3490	3499	4685	-0.923764	-2.46402e-39	-5.94155e-40			-0.481451	-4.97601e-39	-1.21131e-39
ENSDARG00000026759	AP1M2	ENSDARG00000026759_AP1M2	3053	2288	2181	1.16341e-25	0.112812	1.573e-33			1.92296e-25	0.0742622	2.93873e-33
ENSDARG00000039512	ap1m3	ENSDARG00000039512_ap1m3	174	581	568	-5.27615e-52	0.723344	-1.40376e-49			-1.23737e-51	0.39085	-3.19766e-49
ENSDARG00000056803	ap1s1	ENSDARG00000056803_ap1s1	3968	3509	3541	1.16882e-07	-0.711976	8.77066e-07			1.20292e-07	-0.385267	8.66397e-07
ENSDARG00000088555	AP1S2	ENSDARG00000088555_AP1S2	4984	4111	3298	5.66154e-20	3.6212e-21	4.64703e-77			8.39873e-20	5.50702e-21	1.35859e-76
ENSDARG00000058504	ap1s2	ENSDARG00000058504_ap1s2	4240	4639	9667	-2.39479e-05	-1.99e-199	-1.99e-199			-2.19042e-05	-1.04589e-198	-1.04589e-198
ENSDARG00000076073	AP1S3	ENSDARG00000076073_AP1S3	0	17	56	-1.52588e-05	-5.26867e-06	-2.77555e-17			-1.41751e-05	-5.00665e-06	-3.8835e-17
ENSDARG00000027966	ap1s3b	ENSDARG00000027966_ap1s3b	472	716	323	-1.49866e-12	7.7618e-35	1.41093e-07			-1.84513e-12	1.47914e-34	1.44467e-07
ENSDARG00000054320	AP2A2	ENSDARG00000054320_AP2A2	33219	29207	30045	4.84262e-58	-0.000584189	1.66384e-36			1.20416e-57	-0.000490138	3.23652e-36
ENSDARG00000035152	ap2b1	ENSDARG00000035152_ap2b1	13791	13890	22450	-0.55583	-1.99e-199	-1.99e-199			-0.311434	-1.04589e-198	-1.04589e-198
ENSDARG00000002790	ap2m1a	ENSDARG00000002790_ap2m1a	3649	3410	4890	0.00461146	-1.42356e-59	-3.39742e-41			0.00359363	-3.58127e-59	-7.04779e-41
ENSDARG00000033899	ap2m1b	ENSDARG00000033899_ap2m1b	17598	14944	20959	5.13166e-49	-1.99e-199	-9.97387e-66			1.16413e-48	-1.04589e-198	-2.65908e-65
ENSDARG00000026967	ap2s1	ENSDARG00000026967_ap2s1	5628	4598	6067	2.32973e-24	-5.35049e-46	-5.10686e-05			3.76982e-24	-1.17397e-45	-4.59553e-05
ENSDARG00000089282	AP3B1	ENSDARG00000089282_AP3B1	260	334	549	-0.00271227	-4.58697e-13	-1.35917e-24			-0.00215881	-5.73111e-13	-2.21022e-24
ENSDARG00000086124	AP3B1	ENSDARG00000086124_AP3B1	918	1292	2108	-1.81864e-15	-8.24428e-45	-2.13663e-106			-2.42925e-15	-1.78504e-44	-7.59029e-106
ENSDARG00000063432	AP3B2	ENSDARG00000063432_AP3B2	11629	10906	11864	1.50835e-06	-2.25105e-10	-0.126829			1.47504e-06	-2.57378e-10	-0.0825591
ENSDARG00000071424	ap3d1	ENSDARG00000071424_ap3d1	9537	9405	9875	0.341173	-0.00073036	-0.0155683			0.203492	-0.000608519	-0.0115099
ENSDARG00000029928	ap3m1	ENSDARG00000029928_ap3m1	643	906	1462	-2.51238e-11	-2.14227e-30	-5.91841e-73			-2.96583e-11	-3.82741e-30	-1.6776e-72
ENSDARG00000016128	ap3m2	ENSDARG00000016128_ap3m2	4639	3522	4361	3.66107e-35	-3.47628e-21	0.00349949			7.00645e-35	-5.29645e-21	0.00276034
ENSDARG00000039882	ap3s2	ENSDARG00000039882_ap3s2	5453	4111	5963	6.27165e-43	-2.28671e-76	-1.89131e-06			1.32567e-42	-6.6548e-76	-1.83708e-06
ENSDARG00000013726	ap4b1l	ENSDARG00000013726_ap4b1l	2461	2296	2594	0.0174059	-2.1525e-05	-0.0633588			0.0127952	-1.97636e-05	-0.0433054
ENSDARG00000075000	ap4e1	ENSDARG00000075000_ap4e1	2538	2086	2377	3.18944e-11	-1.40921e-05	0.0224657			3.7557e-11	-1.30937e-05	0.0163025
ENSDARG00000056871	ap4m1	ENSDARG00000056871_ap4m1	3165	1074	1873	1.99e-199	-1.65584e-49	9.89131e-75	adaptor-related protein complex 4, mu 1 subunit; sort integral membrane proteins at various stages of the endocytic and secretory pathways		1.04589e-198	-3.78845e-49	2.83932e-74
ENSDARG00000054220	ap4s1	ENSDARG00000054220_ap4s1	625	779	852	-4.36817e-05	-0.074584	-3.82008e-09			-3.94671e-05	-0.0504341	-4.17871e-09
ENSDARG00000078805	AP5B1	ENSDARG00000078805_AP5B1	605	379	651	5.84779e-13	-2.00802e-17	-0.204155			7.28631e-13	-2.81598e-17	-0.128253
ENSDARG00000031533	AP5M1	ENSDARG00000031533_AP5M1	1180	1126	1479	0.269723	-4.94927e-12	-7.25241e-09			0.164444	-5.99281e-12	-7.83811e-09
ENSDARG00000076755	ap5s1	ENSDARG00000076755_ap5s1	954	801	1483	0.000282955	-9.48153e-47	-6.76017e-27			0.000242886	-2.09848e-46	-1.14438e-26
ENSDARG00000078111	AP5Z1	ENSDARG00000078111_AP5Z1	1166	1076	1281	0.0601337	-2.61731e-05	-0.0211719			0.0412712	-2.39537e-05	-0.0154186
ENSDARG00000021239	apaf1	ENSDARG00000021239_apaf1	2142	3037	5234	-1.33474e-35	-2.38031e-130	-1.99e-199			-2.55977e-35	-9.56793e-130	-1.04589e-198
ENSDARG00000014105	apba1a	ENSDARG00000014105_apba1a	1612	1966	2102	-3.50332e-09	-0.0342782	-9.32242e-16			-3.83504e-09	-0.0243179	-1.25339e-15
ENSDARG00000074328	apba1b	ENSDARG00000074328_apba1b	24221	24662	18046	-0.0465657	1.99e-199	1.99e-199			-0.0324583	1.04589e-198	1.04589e-198
ENSDARG00000060639	apba2	ENSDARG00000060639_apba2	12162	15387	21341	-3.08661e-84	-1.99e-199	-1.99e-199			-9.50399e-84	-1.04589e-198	-1.04589e-198
ENSDARG00000090675	APBA3	ENSDARG00000090675_APBA3	1010	1285	1494	-1.02734e-08	-7.90059e-05	-3.58479e-22			-1.10657e-08	-7.02366e-05	-5.55849e-22
ENSDARG00000076560	APBB1	ENSDARG00000076560_APBB1	4300	3572	3510	2.40868e-16	0.468539	4.05125e-19			3.29023e-16	0.269749	5.90264e-19
ENSDARG00000016505	apbb1ip	ENSDARG00000016505_apbb1ip	118	422	651	-4.29548e-41	-2.81832e-12	-4.46872e-90			-8.89736e-41	-3.43942e-12	-1.42992e-89
ENSDARG00000026651	APBB2	ENSDARG00000026651_APBB2	11821	8167	12675	4.91539e-148	-1.99e-199	-5.01537e-08			2.13832e-147	-1.04589e-198	-5.24859e-08
ENSDARG00000061880	apbb2b	ENSDARG00000061880_apbb2b	2398	2447	2122	-0.49045	1.62472e-06	4.28426e-05			-0.280919	1.58002e-06	3.86704e-05
ENSDARG00000053771	APBB3	ENSDARG00000053771_APBB3	2950	2753	3768	0.00944158	-2.64155e-36	-1.86138e-23			0.00714032	-5.13121e-36	-2.96136e-23
ENSDARG00000058868	apc	ENSDARG00000058868_apc	85812	41305	69996	1.99e-199	-1.99e-199	1.99e-199			1.04589e-198	-1.04589e-198	1.04589e-198
ENSDARG00000063007	APC2	ENSDARG00000063007_APC2	5035	6375	5904	-3.97836e-36	2.21512e-05	-1.01076e-16			-7.71695e-36	2.03893e-05	-1.39221e-16
ENSDARG00000089509	APCDD1	ENSDARG00000089509_APCDD1	764	915	468	-0.000249296	1.05357e-33	3.03953e-17			-0.00021471	1.9708e-33	4.24397e-17
ENSDARG00000075557	APCDD1L	ENSDARG00000075557_APCDD1L	139	296	373	-3.96097e-14	-0.00327008	-9.80954e-26			-5.09196e-14	-0.00258597	-1.62887e-25
ENSDARG00000045089	APCS	ENSDARG00000045089_APCS	4	0	6	0.125	-0.03125	-0.753906			0.0814451	-0.0222739	-0.404414
ENSDARG00000088860	APEH	ENSDARG00000088860_APEH	279	237	325	0.0709833	-0.000236252	-0.067008			0.048136	-0.00020379	-0.0456284
ENSDARG00000087726	APEH	ENSDARG00000087726_APEH	713	503	960	1.87832e-09	-2.74934e-33	-1.6915e-09			2.08265e-09	-5.1279e-33	-1.87539e-09
ENSDARG00000008703	apeh	ENSDARG00000008703_apeh	1127	836	1538	5.4842e-11	-1.30814e-47	-1.75303e-15			6.40306e-11	-2.93135e-47	-2.33708e-15
ENSDARG00000045843	apex1	ENSDARG00000045843_apex1	1921	2597	7016	-8.22067e-24	-1.99e-199	-1.99e-199			-1.31682e-23	-1.04589e-198	-1.04589e-198
ENSDARG00000008472	apex2	ENSDARG00000008472_apex2	365	156	336	2.47171e-20	-3.29297e-16	0.290256			3.69061e-20	-4.47653e-16	0.175612
ENSDARG00000068961	APEX2	ENSDARG00000068961_APEX2	269	339	179	-0.00509519	1.89897e-12	2.46376e-05			-0.00395761	2.32984e-12	2.25272e-05
ENSDARG00000009350	apg3l	ENSDARG00000009350_apg3l	3959	3610	4674	6.31555e-05	-1.34663e-31	-1.48368e-14			5.65292e-05	-2.45467e-31	-1.92688e-14
ENSDARG00000005612	aph1b	ENSDARG00000005612_aph1b	4071	3496	4562	4.06375e-11	-1.47675e-32	-1.32668e-07			4.76368e-11	-2.73193e-32	-1.36418e-07
ENSDARG00000033597	api5	ENSDARG00000033597_api5	9616	8981	14114	3.32534e-06	-1.99e-199	-1.75969e-188			3.19642e-06	-1.04589e-198	-8.94367e-188
ENSDARG00000003132	apip	ENSDARG00000003132_apip	1699	2817	3533	-1.14284e-62	-2.65658e-19	-1.10958e-144			-2.95444e-62	-3.89174e-19	-4.76519e-144
ENSDARG00000086579	APLF	ENSDARG00000086579_APLF	556	666	651	-0.00180869	0.699678	-0.00679242			-0.00146193	0.37937	-0.00521604
ENSDARG00000053279	apln	ENSDARG00000053279_apln	1000	1345	1776	-1.10827e-12	-1.26723e-14	-1.31573e-49			-1.37135e-12	-1.6574e-14	-3.01587e-49
ENSDARG00000078356	aplnra	ENSDARG00000078356_aplnra	60	141	1591	-1.06892e-08	-1.99e-199	-1.99e-199			-1.14843e-08	-1.04589e-198	-1.04589e-198
ENSDARG00000036670	aplnrb	ENSDARG00000036670_aplnrb	505	1282	3295	-9.33521e-78	-1.99e-199	-1.99e-199			-2.74171e-77	-1.04589e-198	-1.04589e-198
ENSDARG00000004148	aplp1	ENSDARG00000004148_aplp1	11532	12493	9831	-5.84551e-10	4.02998e-71	2.65868e-31			-6.59348e-10	1.12572e-70	4.81829e-31
ENSDARG00000054864	aplp2	ENSDARG00000054864_aplp2	31462	28290	20603	1.66509e-38	1.99e-199	1.99e-199			3.34131e-38	1.04589e-198	1.04589e-198
ENSDARG00000017422	apmap	ENSDARG00000017422_apmap	1575	1980	2670	-1.17695e-11	-4.39068e-24	-5.69891e-64			-1.40986e-11	-7.06893e-24	-1.4966e-63
ENSDARG00000090900	apnl	ENSDARG00000090900_apnl	2	6	3	-0.289062	0.507812	-1			-0.174954	0.287429	-0.490004
ENSDARG00000086583	APOA1	ENSDARG00000086583_APOA1	272	97	138	2.49049e-20	-0.00892949	3.42747e-11			3.72004e-20	-0.00677057	4.034e-11
ENSDARG00000012076	apoa1a	ENSDARG00000012076_apoa1a	195	367	118	-3.60293e-13	9.19799e-31	1.58756e-05			-4.50706e-13	1.65411e-30	1.47195e-05
ENSDARG00000058806	apoa1bp	ENSDARG00000058806_apoa1bp	2817	2821	2439	-0.96813	1.47581e-07	1.96827e-07			-0.490004	1.51521e-07	2.00554e-07
ENSDARG00000015866	apoa2	ENSDARG00000015866_apoa2	47	55	213	-0.488434	-4.05579e-23	-2.02776e-26			-0.279829	-6.41936e-23	-3.40691e-26
ENSDARG00000040298	apoa4	ENSDARG00000040298_apoa4	13	10	20	0.677639	-0.0987371	-0.296206			0.36944	-0.065575	-0.178898
ENSDARG00000042780	APOB	ENSDARG00000042780_APOB	4	9	13	-0.266846	-0.523467	-0.0490417			-0.162864	-0.295305	-0.0340559
ENSDARG00000075016	APOB	ENSDARG00000075016_APOB	90	111	104	-0.158165	0.682493	-0.35067			-0.101324	0.37175	-0.208394
ENSDARG00000034604	APOBEC2	ENSDARG00000034604_APOBEC2	844	1295	692	-1.57575e-22	3.42534e-42	0.000115373			-2.47164e-22	7.19464e-42	0.00010154
ENSDARG00000018881	apobec2a	ENSDARG00000018881_apobec2a	233	60	52	3.14053e-25	0.508513	1.60844e-28			5.16203e-25	0.287786	2.79623e-28
ENSDARG00000022767	apobl	ENSDARG00000022767_apobl	90	21	23	2.31445e-11	-0.880396	1.48848e-10			2.73231e-11	-0.461691	1.71437e-10
ENSDARG00000092170	apoc1l	ENSDARG00000092170_apoc1l	5663	37378	66577	-1.99e-199	-1.99e-199	-1.99e-199			-1.04589e-198	-1.04589e-198	-1.04589e-198
ENSDARG00000092155	apoc2	ENSDARG00000092155_apoc2	4	10	55	-0.179565	-1.17536e-08	-1.69796e-12			-0.11393	-1.26418e-08	-2.08773e-12
ENSDARG00000060345	apod	ENSDARG00000060345_apod	4	5	6	-1	-1	-0.753906			-0.490004	-0.490004	-0.404414
ENSDARG00000060350	APOD	ENSDARG00000060350_APOD	3	27	26	-8.43033e-06	1	-1.52364e-05			-7.92772e-06	0.490004	-1.40864e-05
ENSDARG00000057437	APOD	ENSDARG00000057437_APOD	47	80	170	-0.00433081	-1.27601e-08	-1.51132e-17			-0.00338517	-1.3692e-08	-2.12227e-17
ENSDARG00000086370	apoea	ENSDARG00000086370_apoea	3	4	7	-1	-0.548828	-0.34375			-0.490004	-0.307866	-0.204671
ENSDARG00000040295	apoeb	ENSDARG00000040295_apoeb	54168	578475	744805	-1.99e-199	-1.99e-199	-1.99e-199	apo-e-b microglial marker; also marker for Muller glia		-1.04589e-198	-1.04589e-198	-1.04589e-198
ENSDARG00000090980	apof	ENSDARG00000090980_apof	6429	5303	6552	2.62658e-25	-1.80695e-30	-0.284254			4.33115e-25	-3.24192e-30	-0.172548
ENSDARG00000007425	apol1	ENSDARG00000007425_apol1	123	162	295	-0.0242202	-5.04107e-10	-2.13036e-17			-0.0175063	-5.69396e-10	-2.98262e-17
ENSDARG00000076838	APOM	ENSDARG00000076838_APOM	20	17	17	0.742829	1	0.742829			0.399526	0.490004	0.399526
ENSDARG00000046154	apooa	ENSDARG00000046154_apooa	2398	1587	1614	6.14814e-38	-0.645846	2.56875e-35			1.22159e-37	-0.354279	4.9288e-35
ENSDARG00000026444	apoob	ENSDARG00000026444_apoob	2362	2740	2870	-1.2892e-07	-0.0850042	-2.30395e-12			-1.32389e-07	-0.0570222	-2.81368e-12
ENSDARG00000039374	APOOL	ENSDARG00000039374_APOOL	3700	3428	3041	0.00132627	1.58189e-06	1.05213e-15			0.00108327	1.54191e-06	1.40992e-15
ENSDARG00000092473	apopt1	ENSDARG00000092473_apopt1	1491	1214	899	1.08914e-07	7.73625e-12	5.62869e-34			1.12267e-07	9.30479e-12	1.061e-33
ENSDARG00000026738	APP	ENSDARG00000026738_APP	6397	4920	7075	6.84062e-44	-1.42464e-86	-5.41035e-09			1.46469e-43	-4.43684e-86	-5.8808e-09
ENSDARG00000059036	appa	ENSDARG00000059036_appa	16312	11461	16764	3.66461e-187	-1.99e-199	-0.0131399			1.85144e-186	-1.04589e-198	-0.00978445
ENSDARG00000055543	appb	ENSDARG00000055543_appb	13425	15491	18397	-5.78728e-34	-3.59308e-56	-1.34271e-171			-1.09098e-33	-8.77338e-56	-6.39871e-171
ENSDARG00000007566	appbp2	ENSDARG00000007566_appbp2	1475	1437	1840	0.492935	-2.04851e-12	-2.47842e-10			0.282233	-2.5111e-12	-2.8323e-10
ENSDARG00000060734	appl1	ENSDARG00000060734_appl1	2436	2432	3180	0.965704	-1.75047e-23	-3.1112e-23			0.490004	-2.78755e-23	-4.93148e-23
ENSDARG00000078139	appl2	ENSDARG00000078139_appl2	2362	2114	2662	0.000221792	-2.30583e-15	-2.44747e-05			0.000191658	-3.07525e-15	-2.24401e-05
ENSDARG00000003519	aprt	ENSDARG00000003519_aprt	295	466	897	-6.09653e-10	-7.34329e-32	-5.52279e-71			-6.86979e-10	-1.33971e-31	-1.5396e-70
ENSDARG00000027143	aptx	ENSDARG00000027143_aptx	563	669	1096	-0.00276175	-2.20206e-24	-1.1903e-39			-0.00219735	-3.56105e-24	-2.41786e-39
ENSDARG00000007086	aqp10a	ENSDARG00000007086_aqp10a	17	39	33	-0.00456153	0.555998	-0.0328391			-0.00355721	0.311471	-0.0233483
ENSDARG00000058678	aqp10b	ENSDARG00000058678_aqp10b	125	215	71	-1.21143e-06	5.2652e-18	0.000140231			-1.18668e-06	7.49006e-18	0.000122807
ENSDARG00000042617	aqp11	ENSDARG00000042617_aqp11	1008	659	414	1.18475e-17	7.37613e-14	2.1318e-57			1.66271e-17	9.42439e-14	5.26762e-57
ENSDARG00000043279	aqp12	ENSDARG00000043279_aqp12	143	130	139	0.467736	-0.625796	0.858255			0.269338	-0.34461	0.451902
ENSDARG00000023713	aqp1a.1	ENSDARG00000023713_aqp1a.1	12106	23312	3743	-1.99e-199	1.99e-199	1.99e-199			-1.04589e-198	1.04589e-198	1.04589e-198
ENSDARG00000091027	aqp1a.2	ENSDARG00000091027_aqp1a.2	80	40	51	0.000330399	-0.29447	0.0141179			0.00028225	-0.177972	0.0104807
ENSDARG00000003808	aqp3a	ENSDARG00000003808_aqp3a	10	11	26	-1	-0.0200738	-0.011331			-0.490004	-0.014652	-0.00849989
ENSDARG00000069518	aqp3b	ENSDARG00000069518_aqp3b	58	168	376	-1.34535e-13	-2.54669e-19	-3.95389e-58			-1.71139e-13	-3.73228e-19	-9.83332e-58
ENSDARG00000010565	aqp4	ENSDARG00000010565_aqp4	1978	2259	550	-1.68429e-05	1.99e-199	6.40661e-188			-1.55355e-05	1.04589e-198	3.25015e-187
ENSDARG00000026787	aqp7	ENSDARG00000026787_aqp7	11	39	82	-9.02148e-05	-0.000115474	-1.41598e-14			-7.99182e-05	-0.000101619	-1.85007e-14
ENSDARG00000045141	aqp8a.1	ENSDARG00000045141_aqp8a.1	3020	4579	3881	-6.15122e-72	3.39793e-14	-3.54512e-25			-1.72867e-71	4.37984e-14	-5.8285e-25
ENSDARG00000071592	aqp8a.2	ENSDARG00000071592_aqp8a.2	22	47	11	-0.00354481	2.03159e-06	0.0801433			-0.00279471	1.96999e-06	0.0539315
ENSDARG00000053480	aqp9b	ENSDARG00000053480_aqp9b	20608	28147	5306	-1.99e-199	1.99e-199	1.99e-199			-1.04589e-198	1.04589e-198	1.04589e-198
ENSDARG00000016775	aqr	ENSDARG00000016775_aqr	2896	3166	4516	-0.000549239	-1.00881e-53	-1.62555e-79			-0.000461572	-2.4138e-53	-4.84114e-79
ENSDARG00000067976	ar	ENSDARG00000067976_ar	2281	2473	1026	-0.00559713	6.00244e-136	4.75058e-108			-0.00433013	2.48117e-135	1.70131e-107
ENSDARG00000054533	araf	ENSDARG00000054533_araf	3484	2449	2157	2.75142e-41	1.79365e-05	2.14456e-70			5.70878e-41	1.6532e-05	5.94082e-70
ENSDARG00000062221	ARAP1	ENSDARG00000062221_ARAP1	36	98	154	-8.10903e-08	-0.000506106	-1.39388e-18			-8.40104e-08	-0.000426668	-2.00168e-18
ENSDARG00000091634	ARAP1	ENSDARG00000091634_ARAP1	204	255	283	-0.0195073	-0.244377	-0.000397805			-0.0142693	-0.150968	-0.000337904
ENSDARG00000087470	ARAP1	ENSDARG00000087470_ARAP1	165	288	490	-8.09019e-09	-4.27691e-13	-2.60242e-38			-8.72831e-09	-5.34857e-13	-5.18991e-38
ENSDARG00000086356	ARAP1	ENSDARG00000086356_ARAP1	510	629	919	-0.000466517	-1.75075e-13	-1.63788e-27			-0.000394422	-2.21063e-13	-2.80259e-27
ENSDARG00000056389	ARAP2	ENSDARG00000056389_ARAP2	596	426	228	1.1698e-07	8.3242e-15	1.04812e-38			1.20292e-07	1.09156e-14	2.10632e-38
ENSDARG00000076801	arap3	ENSDARG00000076801_arap3	4897	4946	4013	-0.628517	6.48724e-23	7.8072e-21			-0.345937	1.02224e-22	1.1792e-20
ENSDARG00000002792	arcn1a	ENSDARG00000002792_arcn1a	5962	4782	6605	4.91066e-30	-1.22408e-65	-1.01505e-08			8.73321e-30	-3.25172e-65	-1.09598e-08
ENSDARG00000031214	arcn1b	ENSDARG00000031214_arcn1b	6589	5934	7042	5.04856e-09	-2.38201e-22	-0.000108009			5.4971e-09	-3.71159e-22	-9.52137e-05
ENSDARG00000076853	AREGB	ENSDARG00000076853_AREGB	17	55	16	-8.14002e-06	3.75323e-06	1			-7.66048e-06	3.59012e-06	0.490004
ENSDARG00000009484	arf1	ENSDARG00000009484_arf1	570	853	1972	-6.38186e-14	-6.6177e-101	-1.14494e-179			-8.15955e-14	-2.26784e-100	-5.62837e-179
ENSDARG00000016393	arf1l	ENSDARG00000016393_arf1l	7888	6417	10137	8.8778e-35	-2.80035e-185	-4.31871e-63			1.69078e-34	-1.40847e-184	-1.12456e-62
ENSDARG00000014763	arf2	ENSDARG00000014763_arf2	7146	7658	9544	-2.66562e-05	-6.2588e-47	-4.13052e-77			-2.44005e-05	-1.38871e-46	-1.20724e-76
ENSDARG00000070539	arf3a	ENSDARG00000070539_arf3a	1528	1395	3673	0.0146114	-1.99e-199	-1.99e-199			0.0108345	-1.04589e-198	-1.04589e-198
ENSDARG00000036998	arf3b	ENSDARG00000036998_arf3b	3613	2640	3290	7.34762e-35	-3.2767e-17	0.000106069			1.40113e-34	-4.57468e-17	9.35483e-05
ENSDARG00000042382	ARF4	ENSDARG00000042382_ARF4	3773	3609	4471	0.0577991	-9.01582e-22	-1.57732e-14			0.0397622	-1.38953e-21	-2.0554e-14
ENSDARG00000045989	arf4a	ENSDARG00000045989_arf4a	980	978	1594	0.981971	-3.72483e-34	-6.44884e-34			0.490004	-7.02488e-34	-1.21447e-33
ENSDARG00000070472	arf5	ENSDARG00000070472_arf5	3944	3683	7795	0.00290699	-1.99e-199	-1.99e-199			0.00230911	-1.04589e-198	-1.04589e-198
ENSDARG00000073734	arf6a	ENSDARG00000073734_arf6a	1716	1784	2673	-0.257416	-1.25506e-40	-1.43985e-47			-0.15775	-2.59213e-40	-3.21931e-47
ENSDARG00000052928	arf6b	ENSDARG00000052928_arf6b	3498	2915	3801	3.52659e-13	-2.92957e-27	-0.000407186			4.42093e-13	-4.98715e-27	-0.000345657
ENSDARG00000067809	ARFGAP1	ENSDARG00000067809_ARFGAP1	7733	6675	11977	1.25196e-18	-1.99e-199	-1.99e-199			1.80232e-18	-1.04589e-198	-1.04589e-198
ENSDARG00000067601	arfgap2	ENSDARG00000067601_arfgap2	6786	7580	9689	-3.64305e-11	-4.74875e-58	-9.13504e-114			-4.27743e-11	-1.18201e-57	-3.37752e-113
ENSDARG00000078520	arfgap3	ENSDARG00000078520_arfgap3	510	609	784	-0.00337567	-3.04384e-06	-2.59e-14			-0.00266633	-2.92446e-06	-3.34718e-14
ENSDARG00000063474	arfgef1	ENSDARG00000063474_arfgef1	2961	2819	2628	0.0636391	0.0100346	8.90548e-06			0.0434711	0.00756646	8.36886e-06
ENSDARG00000074702	ARFGEF2	ENSDARG00000074702_ARFGEF2	9755	9311	9812	0.00133429	-0.000299219	-0.688902			0.00108965	-0.000256453	-0.374233
ENSDARG00000070055	arfip1	ENSDARG00000070055_arfip1	613	884	897	-2.61287e-12	-0.776153	-2.79353e-13			-3.18773e-12	-0.41465	-3.5037e-13
ENSDARG00000059244	arfip2a	ENSDARG00000059244_arfip2a	9319	6179	4752	2.99552e-141	1.78984e-42	1.99e-199			1.26939e-140	3.76493e-42	1.04589e-198
ENSDARG00000056664	arfip2b	ENSDARG00000056664_arfip2b	1154	991	591	0.000466322	6.4038e-24	5.725e-42			0.000394275	1.02727e-23	1.19742e-41
ENSDARG00000057857	arfrp1	ENSDARG00000057857_arfrp1	2156	1781	1833	2.44656e-09	-0.396243	3.37906e-07			2.70077e-09	-0.232338	3.4012e-07
ENSDARG00000057429	ARG1	ENSDARG00000057429_ARG1	980	487	117	1.80317e-38	1.42115e-54	2.78072e-170			3.60024e-38	3.41673e-54	1.32183e-169
ENSDARG00000039269	arg2	ENSDARG00000039269_arg2	82803	53202	7738	1.99e-199	1.99e-199	1.99e-199			1.04589e-198	1.04589e-198	1.04589e-198
ENSDARG00000019223	arglu1a	ENSDARG00000019223_arglu1a	60486	38669	21672	1.99e-199	1.99e-199	1.99e-199			1.04589e-198	1.04589e-198	1.04589e-198
ENSDARG00000018319	arglu1b	ENSDARG00000018319_arglu1b	21005	12246	10467	1.99e-199	3.72373e-32	1.99e-199			1.04589e-198	6.82023e-32	1.04589e-198
ENSDARG00000024324	arhgap1	ENSDARG00000024324_arhgap1	8305	8201	13975	0.422713	-1.99e-199	-1.99e-199			0.24641	-1.04589e-198	-1.04589e-198
ENSDARG00000078326	arhgap10	ENSDARG00000078326_arhgap10	4691	4814	3642	-0.210794	2.9319e-37	1.38621e-30			-0.132067	5.77474e-37	2.49341e-30
ENSDARG00000015403	arhgap11a	ENSDARG00000015403_arhgap11a	159	341	564	-2.69997e-16	-1.20096e-13	-5.84219e-54			-3.68219e-16	-1.52328e-13	-1.39852e-53
ENSDARG00000008548	arhgap12a	ENSDARG00000008548_arhgap12a	9465	6773	1774	1.92913e-99	1.99e-199	1.99e-199			6.55556e-99	1.04589e-198	1.04589e-198
ENSDARG00000026482	arhgap12b	ENSDARG00000026482_arhgap12b	16312	17731	5401	-1.50916e-14	1.99e-199	1.99e-199			-1.96545e-14	1.04589e-198	1.04589e-198
ENSDARG00000062349	arhgap15	ENSDARG00000062349_arhgap15	828	785	653	0.295668	0.000546722	6.00063e-06			0.178635	0.000459488	5.68126e-06
ENSDARG00000074740	ARHGAP18	ENSDARG00000074740_ARHGAP18	786	1648	1088	-1.17126e-69	7.8191e-27	-3.21603e-12			-3.22613e-69	1.3226e-26	-3.92079e-12
ENSDARG00000083189	arhgap19	ENSDARG00000083189_arhgap19	402	382	848	0.497434	-4.34955e-41	-4.2921e-37			0.28381	-9.00031e-41	-8.438e-37
ENSDARG00000089326	arhgap20	ENSDARG00000089326_arhgap20	11110	10417	3099	2.39398e-06	1.99e-199	1.99e-199			2.31124e-06	1.04589e-198	1.04589e-198
ENSDARG00000093708	arhgap20b	ENSDARG00000093708_arhgap20b	341	519	247	-1.38942e-09	4.26523e-23	0.00012165			-1.54738e-09	6.74878e-23	0.000106903
ENSDARG00000096004	ARHGAP21	ENSDARG00000096004_ARHGAP21	19	15	5	0.607591	0.0413895	0.00661075			0.336548	0.0290297	0.00508226
ENSDARG00000075328	arhgap21a	ENSDARG00000075328_arhgap21a	205	184	80	0.310561	1.3423e-10	8.17572e-14			0.186704	1.54497e-10	1.04344e-13
ENSDARG00000075673	arhgap21b	ENSDARG00000075673_arhgap21b	25500	27401	11200	-1.42984e-16	1.99e-199	1.99e-199			-1.96461e-16	1.04589e-198	1.04589e-198
ENSDARG00000076434	ARHGAP22	ENSDARG00000076434_ARHGAP22	418	290	1582	1.707e-06	-1.99e-199	-9.50766e-159			1.66564e-06	-1.04589e-198	-4.32039e-158
ENSDARG00000021255	arhgap22	ENSDARG00000021255_arhgap22	329	659	969	-4.248e-26	-1.57612e-14	-1.88083e-73			-7.10097e-26	-2.0554e-14	-5.34643e-73
ENSDARG00000026840	arhgap23	ENSDARG00000026840_arhgap23	12398	7902	3881	1.99e-199	1.99e-199	1.99e-199			1.04589e-198	1.04589e-198	1.04589e-198
ENSDARG00000052950	ARHGAP23	ENSDARG00000052950_ARHGAP23	9855	11464	11494	-3.11508e-28	-0.848212	-3.39259e-29			-5.39207e-28	-0.447222	-5.94974e-29
ENSDARG00000060175	ARHGAP24	ENSDARG00000060175_ARHGAP24	4356	6096	4037	-3.52236e-65	1.55191e-93	0.000517503			-9.34212e-65	5.08061e-93	0.000435917
ENSDARG00000061784	ARHGAP25	ENSDARG00000061784_ARHGAP25	95	149	199	-0.000660742	-0.00852812	-1.2819e-09			-0.000552252	-0.00647785	-1.42635e-09
ENSDARG00000061798	ARHGAP27	ENSDARG00000061798_ARHGAP27	462	1160	1068	-2.86953e-69	0.0538429	-2.06876e-55			-7.89474e-69	0.0371879	-5.02141e-55
ENSDARG00000086142	ARHGAP27	ENSDARG00000086142_ARHGAP27	1799	2681	2335	-8.17725e-40	1.09848e-06	-7.92029e-17			-1.66487e-39	1.08136e-06	-1.09413e-16
ENSDARG00000005872	arhgap28	ENSDARG00000005872_arhgap28	364	515	540	-3.95099e-07	-0.459984	-5.27351e-09			-3.96394e-07	-0.265206	-5.73116e-09
ENSDARG00000026329	ARHGAP29	ENSDARG00000026329_ARHGAP29	8838	15868	3135	-1.99e-199	1.99e-199	1.99e-199			-1.04589e-198	1.04589e-198	1.04589e-198
ENSDARG00000017748	arhgap29b	ENSDARG00000017748_arhgap29b	725	1325	1496	-1.62724e-40	-0.00136665	-3.14797e-61			-3.34919e-40	-0.00111543	-8.05639e-61
ENSDARG00000079744	ARHGAP30	ENSDARG00000079744_ARHGAP30	57	45	25	0.276014	0.0224629	0.000534721			0.167931	0.0163008	0.000449813
ENSDARG00000088344	arhgap30	ENSDARG00000088344_arhgap30	62	66	55	-0.791007	0.363363	0.57929			-0.42132	0.215163	0.323142
ENSDARG00000074619	ARHGAP30	ENSDARG00000074619_ARHGAP30	86	66	100	0.123009	-0.0102126	-0.340507			0.0804768	-0.00769563	-0.203138
ENSDARG00000059472	arhgap31	ENSDARG00000059472_arhgap31	369	905	1453	-2.47026e-52	-1.09675e-29	-1.07546e-151			-5.8099e-52	-1.94431e-29	-4.76588e-151
ENSDARG00000075334	ARHGAP32	ENSDARG00000075334_ARHGAP32	40	33	55	0.482789	-0.0246228	-0.150518			0.27697	-0.0177847	-0.0967734
ENSDARG00000074184	ARHGAP32	ENSDARG00000074184_ARHGAP32	5257	3645	4472	1.02007e-65	-4.46973e-20	1.82368e-15			2.72003e-65	-6.64658e-20	2.42925e-15
ENSDARG00000011333	ARHGAP33	ENSDARG00000011333_ARHGAP33	2123	2393	4761	-6.227e-05	-1.39411e-175	-1.99e-199			-5.57418e-05	-6.75219e-175	-1.04589e-198
ENSDARG00000060297	ARHGAP35	ENSDARG00000060297_ARHGAP35	936	672	1241	4.92923e-11	-4.03916e-39	-6.76039e-11			5.76921e-11	-8.14514e-39	-7.87642e-11
ENSDARG00000062577	ARHGAP35	ENSDARG00000062577_ARHGAP35	1149	891	1113	1.2163e-08	-7.7481e-07	0.461795			1.30653e-08	-7.67401e-07	0.266162
ENSDARG00000073853	arhgap39	ENSDARG00000073853_arhgap39	2784	2514	3824	0.000218628	-3.57239e-61	-1.47944e-37			0.000188999	-9.12677e-61	-2.92586e-37
ENSDARG00000074625	ARHGAP40	ENSDARG00000074625_ARHGAP40	1352	1315	1087	0.48575	3.56938e-06	8.76176e-08			0.278491	3.42251e-06	9.06263e-08
ENSDARG00000010654	ARHGAP42	ENSDARG00000010654_ARHGAP42	945	894	594	0.243627	7.41144e-15	3.23398e-19			0.150525	9.73729e-15	4.71762e-19
ENSDARG00000056619	arhgap42a	ENSDARG00000056619_arhgap42a	756	2183	3886	-5.07021e-159	-3.23538e-107	-1.99e-199			-2.30643e-158	-1.15441e-106	-1.04589e-198
ENSDARG00000010433	ARHGAP44	ENSDARG00000010433_ARHGAP44	2770	2009	1197	3.16478e-28	5.09719e-47	2.823e-141			5.46069e-28	1.13288e-46	1.1935e-140
ENSDARG00000068008	ARHGAP44	ENSDARG00000068008_ARHGAP44	3458	3299	2852	0.0545807	1.27647e-08	2.49667e-14			0.0376735	1.3692e-08	3.23201e-14
ENSDARG00000039265	arhgap4a	ENSDARG00000039265_arhgap4a	224	601	985	-1.45272e-40	-4.27042e-22	-3.98501e-114			-2.98067e-40	-6.61614e-22	-1.4771e-113
ENSDARG00000015003	arhgap4b	ENSDARG00000015003_arhgap4b	5653	10042	9381	-1.99e-199	2.17687e-06	-1.99e-199			-1.04589e-198	2.11243e-06	-1.04589e-198
ENSDARG00000061294	arhgap5	ENSDARG00000061294_arhgap5	11703	11927	10494	-0.146854	1.10091e-21	5.04887e-16			-0.094563	1.69115e-21	6.83641e-16
ENSDARG00000088730	ARHGAP6	ENSDARG00000088730_ARHGAP6	144	170	112	-0.158185	0.000661609	0.0524716			-0.101333	0.000552939	0.0363044
ENSDARG00000013390	ARHGAP9	ENSDARG00000013390_ARHGAP9	4372	3937	631	1.91423e-06	1.99e-199	1.99e-199			1.85598e-06	1.04589e-198	1.04589e-198
ENSDARG00000043795	arhgdia	ENSDARG00000043795_arhgdia	2822	4734	10771	-2.87154e-108	-1.99e-199	-1.99e-199	Rho GDP dissociation inhibitor (GDI) alpha		-1.02925e-107	-1.04589e-198	-1.04589e-198
ENSDARG00000004034	arhgdig	ENSDARG00000004034_arhgdig	172	830	2166	-6.55865e-104	-4.82642e-136	-1.99e-199			-2.2873e-103	-1.99802e-135	-1.04589e-198
ENSDARG00000077788	arhgef10	ENSDARG00000077788_arhgef10	1651	3071	2589	-3.48456e-96	1.58166e-10	-2.53362e-47			-1.15831e-95	1.81651e-10	-5.6404e-47
ENSDARG00000088630	ARHGEF10L	ENSDARG00000088630_ARHGEF10L	2651	2191	1599	4.07896e-11	6.62265e-22	4.61961e-59			4.78623e-11	1.02242e-21	1.1604e-58
ENSDARG00000074244	arhgef10lb	ENSDARG00000074244_arhgef10lb	7159	3921	9256	1.99e-199	-1.99e-199	-2.56525e-60			1.04589e-198	-1.04589e-198	-6.52315e-60
ENSDARG00000052482	arhgef11	ENSDARG00000052482_arhgef11	3514	2703	2719	8.02324e-25	-0.838582	7.44424e-24			1.30823e-24	-0.442745	1.1929e-23
ENSDARG00000067634	ARHGEF12	ENSDARG00000067634_ARHGEF12	253	281	535	-0.242617	-4.28418e-19	-4.48669e-24			-0.149981	-6.23341e-19	-7.22775e-24
ENSDARG00000030532	ARHGEF12	ENSDARG00000030532_ARHGEF12	6830	8686	5923	-2.83424e-50	2.89026e-116	1.0055e-15			-6.51069e-50	1.08571e-115	1.35666e-15
ENSDARG00000078081	ARHGEF15	ENSDARG00000078081_ARHGEF15	30	58	24	-0.00374651	0.000221964	0.496617			-0.00294766	0.000191793	0.28381
ENSDARG00000077114	arhgef16	ENSDARG00000077114_arhgef16	209	205	159	0.882806	0.0182199	0.0105422			0.462902	0.0133688	0.00793375
ENSDARG00000063558	ARHGEF17	ENSDARG00000063558_ARHGEF17	5069	3031	2893	1.26859e-114	0.0750695	6.9027e-133			4.71863e-114	0.0507444	2.807e-132
ENSDARG00000011157	arhgef18a	ENSDARG00000011157_arhgef18a	18	32	33	-0.0649086	-1	-0.0488739			-0.0442956	-0.490004	-0.0339605
ENSDARG00000042308	arhgef18b	ENSDARG00000042308_arhgef18b	2728	2689	2542	0.605645	0.0435122	0.0108146			0.335884	0.0304313	0.00812763
ENSDARG00000078853	arhgef19	ENSDARG00000078853_arhgef19	1064	636	1116	2.19737e-25	-1.08955e-30	-0.274696			3.6287e-25	-1.95784e-30	-0.167218
ENSDARG00000040380	arhgef1a	ENSDARG00000040380_arhgef1a	3466	3473	4732	-0.94258	-5.10067e-44	-1.57511e-44			-0.490004	-1.09349e-43	-3.41073e-44
ENSDARG00000055837	arhgef1b	ENSDARG00000055837_arhgef1b	2753	3425	6284	-1.28261e-17	-1.03419e-187	-1.99e-199			-1.80197e-17	-5.2168e-187	-1.04589e-198
ENSDARG00000075819	ARHGEF2	ENSDARG00000075819_ARHGEF2	1221	1543	4239	-9.81189e-10	-1.99e-199	-1.99e-199			-1.09741e-09	-1.04589e-198	-1.04589e-198
ENSDARG00000030766	ARHGEF25	ENSDARG00000030766_ARHGEF25	2073	2578	2569	-1.38884e-13	0.911213	-3.53917e-13			-1.76113e-13	0.475616	-4.4333e-13
ENSDARG00000014465	arhgef25b	ENSDARG00000014465_arhgef25b	6997	7149	815	-0.204224	1.99e-199	1.99e-199			-0.128294	1.04589e-198	1.04589e-198
ENSDARG00000013834	arhgef3	ENSDARG00000013834_arhgef3	1055	1048	995	0.895908	0.24995	0.19253			0.468624	0.15354	0.121468
ENSDARG00000002463	ARHGEF37	ENSDARG00000002463_ARHGEF37	1119	1254	726	-0.00593368	9.91907e-33	5.15809e-20			-0.00458192	1.83536e-32	7.66297e-20
ENSDARG00000079377	ARHGEF38	ENSDARG00000079377_ARHGEF38	63	83	47	-0.11554	0.00202378	0.152338			-0.0759681	0.00162859	0.0978426
ENSDARG00000013476	arhgef39	ENSDARG00000013476_arhgef39	141	185	230	-0.0171065	-0.030659	-4.44191e-06			-0.0125834	-0.021901	-4.23353e-06
ENSDARG00000037554	arhgef3l	ENSDARG00000037554_arhgef3l	600	683	799	-0.0220257	-0.00280255	-1.1438e-07			-0.0160012	-0.0022287	-1.17292e-07
ENSDARG00000012914	ARHGEF4	ENSDARG00000012914_ARHGEF4	7619	6958	10921	4.56399e-08	-1.50568e-194	-1.59446e-130			4.77646e-08	-7.86209e-194	-6.39551e-130
ENSDARG00000078979	ARHGEF40	ENSDARG00000078979_ARHGEF40	245	376	531	-1.64652e-07	-2.96857e-07	-4.15197e-25			-1.68541e-07	-2.99731e-07	-6.80207e-25
ENSDARG00000076383	ARHGEF5	ENSDARG00000076383_ARHGEF5	172	402	452	-3.27678e-22	-0.0935339	-6.01228e-30			-5.09785e-22	-0.0623499	-1.06696e-29
ENSDARG00000006683	arhgef6	ENSDARG00000006683_arhgef6	3538	3362	3296	0.0351299	0.42568	0.00355043			0.0248851	0.247736	0.0027989
ENSDARG00000006299	arhgef7a	ENSDARG00000006299_arhgef7a	9542	9423	9310	0.391516	0.413174	0.0924778			0.229822	0.241327	0.0616995
ENSDARG00000073848	arhgef7b	ENSDARG00000073848_arhgef7b	11072	9018	10887	1.25989e-47	-4.49609e-40	0.214339			2.82084e-47	-9.18879e-40	0.134129
ENSDARG00000076601	ARHGEF9	ENSDARG00000076601_ARHGEF9	445	294	45	3.08673e-08	5.98113e-46	8.27986e-84			3.25809e-08	1.31119e-45	2.53864e-83
ENSDARG00000061746	arhgef9a	ENSDARG00000061746_arhgef9a	6804	5167	1231	1.05054e-50	1.99e-199	1.99e-199			2.42761e-50	1.04589e-198	1.04589e-198
ENSDARG00000078624	arhgef9b	ENSDARG00000078624_arhgef9b	2129	1370	399	7.0754e-38	2.62172e-124	1.99e-199			1.40518e-37	1.02529e-123	1.04589e-198
ENSDARG00000079879	arid1aa	ENSDARG00000079879_arid1aa	16290	14801	17021	3.15122e-17	-1.49346e-35	-6.33332e-05			4.3957e-17	-2.86577e-35	-5.66145e-05
ENSDARG00000060073	arid1ab	ENSDARG00000060073_arid1ab	12665	13553	13371	-4.28435e-08	0.269974	-1.24475e-05			-4.48712e-08	0.164583	-1.15576e-05
ENSDARG00000092503	arid1b	ENSDARG00000092503_arid1b	5166	4919	4211	0.0142958	1.33231e-13	6.18162e-23			0.0106074	1.68644e-13	9.7383e-23
ENSDARG00000007413	arid2	ENSDARG00000007413_arid2	6268	6577	8868	-0.00657284	-4.27516e-76	-1.5254e-99			-0.0050547	-1.24182e-75	-5.20121e-99
ENSDARG00000070843	ARID3A	ENSDARG00000070843_ARID3A	668	563	500	0.00301947	0.0571687	9.85507e-07			0.00239473	0.0393602	9.71576e-07
ENSDARG00000070474	arid3b	ENSDARG00000070474_arid3b	968	1588	764	-8.57694e-35	6.21319e-66	1.04396e-06			-1.63392e-34	1.66083e-65	1.02369e-06
ENSDARG00000067729	ARID3C	ENSDARG00000067729_ARID3C	330	394	333	-0.0191504	0.0259948	-0.938095			-0.0140236	0.0187318	-0.48797
ENSDARG00000043873	arid4a	ENSDARG00000043873_arid4a	9213	7575	4710	1.19994e-36	1.43231e-148	1.99e-199			2.34462e-36	6.22679e-148	1.04589e-198
ENSDARG00000069988	ARID5A	ENSDARG00000069988_ARID5A	6	4	2	0.753906	0.6875	0.289062			0.404414	0.373604	0.174954
ENSDARG00000077120	arid5a	ENSDARG00000077120_arid5a	201	370	646	-1.42191e-12	-3.92591e-18	-3.64833e-55			-1.74789e-12	-5.60114e-18	-8.82975e-55
ENSDARG00000037196	ARID5B	ENSDARG00000037196_ARID5B	3333	4612	2685	-8.09394e-47	6.90172e-114	6.92829e-17			-1.79295e-46	2.55156e-113	9.58804e-17
ENSDARG00000003616	arih1	ENSDARG00000003616_arih1	7860	6541	4689	4.23257e-28	1.26737e-68	4.57339e-178			7.29192e-28	3.47402e-68	2.24425e-177
ENSDARG00000036870	arih1l	ENSDARG00000036870_arih1l	3098	2722	2588	8.77942e-07	0.0679628	1.43195e-11			8.67361e-07	0.0462419	1.70375e-11
ENSDARG00000012848	arih2	ENSDARG00000012848_arih2	6963	4740	6310	2.60972e-94	-1.52736e-50	1.5093e-08			8.5972e-94	-3.52984e-50	1.60989e-08
ENSDARG00000014310	arl1	ENSDARG00000014310_arl1	4675	3832	5576	6.45049e-20	-1.30627e-72	-5.84708e-19			9.56213e-20	-3.70483e-72	-8.49241e-19
ENSDARG00000060775	arl10	ENSDARG00000060775_arl10	1622	2101	571	-4.34173e-15	1.99e-199	5.93854e-116			-5.73646e-15	1.04589e-198	2.22562e-115
ENSDARG00000036637	arl11	ENSDARG00000036637_arl11	3	7	3	-0.34375	0.34375	1			-0.204671	0.204671	0.490004
ENSDARG00000052575	arl13a	ENSDARG00000052575_arl13a	50474	24209	16568	1.99e-199	1.99e-199	1.99e-199			1.04589e-198	1.04589e-198	1.04589e-198
ENSDARG00000012763	arl13b	ENSDARG00000012763_arl13b	10003	13160	6620	-8.1654e-96	1.99e-199	1.03189e-152			-2.71545e-95	1.04589e-198	4.56494e-152
ENSDARG00000063223	arl14	ENSDARG00000063223_arl14	27	35	78	-0.374152	-6.44537e-05	-6.4897e-07			-0.22112	-5.76486e-05	-6.44996e-07
ENSDARG00000001210	ARL14EP	ENSDARG00000001210_ARL14EP	1811	1267	2717	9.91765e-23	-2.71556e-119	-1.68679e-41			1.5577e-22	-1.03891e-118	-3.51763e-41
ENSDARG00000076040	arl15a	ENSDARG00000076040_arl15a	1248	1338	642	-0.080071	3.86874e-56	8.97631e-45			-0.0538947	9.45389e-56	1.94432e-44
ENSDARG00000057995	arl15b	ENSDARG00000057995_arl15b	980	1062	1400	-0.0730276	-1.02975e-11	-7.25406e-18			-0.0494276	-1.23332e-11	-1.02689e-17
ENSDARG00000059498	arl16	ENSDARG00000059498_arl16	1054	921	950	0.00296618	-0.517433	0.0213765			0.00235409	-0.292349	0.015555
ENSDARG00000069496	arl2	ENSDARG00000069496_arl2	2847	2862	3485	-0.853004	-5.55662e-15	-1.12972e-15			-0.44942	-7.32665e-15	-1.51668e-15
ENSDARG00000025383	arl2bp	ENSDARG00000025383_arl2bp	1048	898	995	0.000727054	-0.0273252	0.24995			0.000606066	-0.0196292	0.15354
ENSDARG00000071409	arl3	ENSDARG00000071409_arl3	10701	8394	5753	1.13591e-62	8.75774e-110	1.99e-199			2.95444e-62	3.16809e-109	1.04589e-198
ENSDARG00000028846	arl3l1	ENSDARG00000028846_arl3l1	44460	35817	7030	1.99e-199	1.99e-199	1.99e-199			1.04589e-198	1.04589e-198	1.04589e-198
ENSDARG00000015404	arl3l2	ENSDARG00000015404_arl3l2	22339	13689	6636	1.99e-199	1.99e-199	1.99e-199			1.04589e-198	1.04589e-198	1.04589e-198
ENSDARG00000022934	arl4aa	ENSDARG00000022934_arl4aa	141	378	753	-5.03461e-26	-3.05196e-29	-1.15415e-101			-8.39506e-26	-5.35531e-29	-3.95469e-101
ENSDARG00000033182	arl4ab	ENSDARG00000033182_arl4ab	2994	6662	2993	-1.99e-199	1.99e-199	1			-1.04589e-198	1.04589e-198	0.490004
ENSDARG00000057606	arl4ca	ENSDARG00000057606_arl4ca	3386	2961	2649	1.01489e-07	3.27802e-05	2.40362e-21			1.04161e-07	2.98359e-05	3.66561e-21
ENSDARG00000032708	arl4cb	ENSDARG00000032708_arl4cb	824	763	1311	0.132007	-1.31371e-33	-4.37615e-26			0.0857359	-2.4558e-33	-7.31585e-26
ENSDARG00000045074	arl4d	ENSDARG00000045074_arl4d	16655	15429	13005	7.91485e-12	7.06521e-47	6.86503e-100			9.50667e-12	1.56765e-46	2.34042e-99
ENSDARG00000018627	arl5a	ENSDARG00000018627_arl5a	2571	2003	1864	4.68374e-17	0.0264612	2.31156e-26			6.50266e-17	0.0190472	3.87365e-26
ENSDARG00000035719	arl5c	ENSDARG00000035719_arl5c	282	503	328	-2.6967e-15	1.38001e-09	-0.0683676			-3.58899e-15	1.53638e-09	-0.0464972
ENSDARG00000032056	arl6	ENSDARG00000032056_arl6	10509	7391	4242	1.15655e-120	1.32165e-189	1.99e-199			4.46167e-120	6.74219e-189	1.04589e-198
ENSDARG00000054578	arl6ip1	ENSDARG00000054578_arl6ip1	13824	16691	16986	-1.39104e-60	-0.109124	-1.23878e-72			-3.53662e-60	-0.072064	-3.50821e-72
ENSDARG00000051971	arl6ip4	ENSDARG00000051971_arl6ip4	1112	855	1026	7.4648e-09	-8.77345e-05	0.0659932			8.06183e-09	-7.77781e-05	0.0449688
ENSDARG00000077044	arl6ip5a	ENSDARG00000077044_arl6ip5a	922	403	592	3.78017e-47	-2.26635e-09	2.08832e-17			8.41188e-47	-2.50647e-09	2.92705e-17
ENSDARG00000016238	arl6ip5b	ENSDARG00000016238_arl6ip5b	10236	16163	21911	-1.99e-199	-2.10699e-191	-1.99e-199			-1.04589e-198	-1.08571e-190	-1.04589e-198
ENSDARG00000071013	arl6ip6	ENSDARG00000071013_arl6ip6	100	112	166	-0.450037	-0.00143499	-6.21744e-05			-0.260527	-0.00116906	-5.56537e-05
ENSDARG00000094709	arl8	ENSDARG00000094709_arl8	1306	1036	846	2.62945e-08	1.29982e-05	3.01457e-23			2.78055e-08	1.21e-05	4.77373e-23
ENSDARG00000078686	ARL8A	ENSDARG00000078686_ARL8A	2887	2771	5772	0.12629	-1.99e-199	-1.99e-199			0.0822376	-1.04589e-198	-1.04589e-198
ENSDARG00000006915	arl8ba	ENSDARG00000006915_arl8ba	552	629	812	-0.0269584	-1.58193e-06	-2.01061e-12			-0.0193808	-1.54191e-06	-2.4626e-12
ENSDARG00000070318	arl8bb	ENSDARG00000070318_arl8bb	505	424	663	0.00863674	-4.2438e-13	-4.21469e-06			0.00655657	-5.29913e-13	-4.01849e-06
ENSDARG00000071881	arl9	ENSDARG00000071881_arl9	1919	1459	1100	2.58535e-15	1.35677e-12	9.81659e-51			3.44439e-15	1.67482e-12	2.27096e-50
ENSDARG00000013861	armc1	ENSDARG00000013861_armc1	1663	1449	2006	0.00013366	-2.55411e-21	-1.60311e-08			0.000117161	-3.89261e-21	-1.70417e-08
ENSDARG00000062960	ARMC10	ENSDARG00000062960_ARMC10	1864	1654	2211	0.000424018	-3.28425e-19	-5.84942e-08			0.000359489	-4.78951e-19	-6.09733e-08
ENSDARG00000020887	armc1l	ENSDARG00000020887_armc1l	175	364	1661	-2.78333e-16	-2.63452e-197	-1.99e-199			-3.78961e-16	-1.38167e-196	-1.04589e-198
ENSDARG00000022660	armc2	ENSDARG00000022660_armc2	11	28	11	-0.0094753	0.0094753	1			-0.00716303	0.00716303	0.490004
ENSDARG00000074708	ARMC3	ENSDARG00000074708_ARMC3	68	128	55	-2.18255e-05	6.94242e-08	0.279198			-2.00334e-05	7.2073e-08	0.16974
ENSDARG00000055128	ARMC4	ENSDARG00000055128_ARMC4	1105	753	575	3.15681e-16	1.15033e-06	9.88686e-39			4.30203e-16	1.12946e-06	1.98438e-38
ENSDARG00000078083	ARMC5	ENSDARG00000078083_ARMC5	2153	1970	1608	0.00458484	1.53961e-09	6.33999e-19			0.00357448	1.71198e-09	9.19613e-19
ENSDARG00000060763	ARMC6	ENSDARG00000060763_ARMC6	1568	1599	2230	-0.59398	-1.8989e-24	-5.74614e-27			-0.330146	-3.0787e-24	-9.74697e-27
ENSDARG00000061197	ARMC7	ENSDARG00000061197_ARMC7	460	314	449	1.72475e-07	-1.155e-06	0.740152			1.7553e-07	-1.13901e-06	0.39833
ENSDARG00000062258	ARMC8	ENSDARG00000062258_ARMC8	2365	2193	1887	0.0113055	1.77828e-06	2.42981e-13			0.00848369	1.73222e-06	3.05765e-13
ENSDARG00000087299	ARMC9	ENSDARG00000087299_ARMC9	976	905	1075	0.106502	-0.000144606	-0.0304444			0.0704609	-0.0001265	-0.0217545
ENSDARG00000021855	arnt	ENSDARG00000021855_arnt	2632	1786	1255	3.0393e-37	5.66993e-22	2.84958e-110			5.98994e-37	8.76692e-22	1.03397e-109
ENSDARG00000058449	arnt2	ENSDARG00000058449_arnt2	5853	5290	5509	1.0088e-07	-0.0359151	0.00129032			1.04161e-07	-0.0253974	0.0010548
ENSDARG00000006791	arntl1a	ENSDARG00000006791_arntl1a	6739	6059	9034	1.93102e-09	-2.66068e-130	-8.51984e-75			2.13708e-09	-1.06889e-129	-2.44792e-74
ENSDARG00000035732	arntl1b	ENSDARG00000035732_arntl1b	3519	3855	4298	-9.54724e-05	-9.76464e-07	-1.28753e-18			-8.45022e-05	-9.61928e-07	-1.85949e-18
ENSDARG00000008383	arpc1a	ENSDARG00000008383_arpc1a	8649	8447	11938	0.124218	-1.31455e-132	-1.03201e-116			0.0812113	-5.32217e-132	-3.88017e-116
ENSDARG00000027063	arpc1b	ENSDARG00000027063_arpc1b	1234	7228	13998	-1.99e-199	-1.99e-199	-1.99e-199			-1.04589e-198	-1.04589e-198	-1.04589e-198
ENSDARG00000075989	arpc2	ENSDARG00000075989_arpc2	6149	6414	13802	-0.0184994	-1.99e-199	-1.99e-199			-0.0135633	-1.04589e-198	-1.04589e-198
ENSDARG00000057882	arpc3	ENSDARG00000057882_arpc3	6969	6765	12954	0.0832292	-1.99e-199	-1.99e-199			0.0558845	-1.04589e-198	-1.04589e-198
ENSDARG00000054063	arpc4	ENSDARG00000054063_arpc4	2718	2803	5507	-0.25826	-9.78048e-197	-1.99e-199			-0.158223	-5.12475e-196	-1.04589e-198
ENSDARG00000058225	arpc4l	ENSDARG00000058225_arpc4l	2473	3294	4688	-2.8869e-27	-4.42347e-55	-2.38408e-153			-4.9193e-27	-1.06854e-54	-1.05761e-152
ENSDARG00000039142	arpc5a	ENSDARG00000039142_arpc5a	385	824	2067	-3.51342e-37	-6.54429e-122	-1.99e-199			-6.91194e-37	-2.52973e-121	-1.04589e-198
ENSDARG00000019062	arpc5b	ENSDARG00000019062_arpc5b	1527	4337	6007	-1.99e-199	-8.93673e-61	-1.99e-199			-1.04589e-198	-2.27888e-60	-1.04589e-198
ENSDARG00000041720	arpc5la	ENSDARG00000041720_arpc5la	2819	2831	3184	-0.883652	-5.62811e-06	-2.60854e-06			-0.463254	-5.33984e-06	-2.51863e-06
ENSDARG00000035433	arpc5lb	ENSDARG00000035433_arpc5lb	1156	1014	1123	0.00246344	-0.0194561	0.502665			0.00196863	-0.0142327	0.285266
ENSDARG00000032532	arpp19a	ENSDARG00000032532_arpp19a	3377	3388	5052	-0.903231	-1.0475e-73	-9.20455e-75			-0.471932	-2.99228e-73	-2.64205e-74
ENSDARG00000039880	arpp19b	ENSDARG00000039880_arpp19b	658	1120	3186	-4.03145e-28	-1.99e-199	-1.99e-199			-6.9517e-28	-1.04589e-198	-1.04589e-198
ENSDARG00000061081	arpp21	ENSDARG00000061081_arpp21	763	1343	1246	-6.06285e-37	0.0591775	-3.22657e-27			-1.18959e-36	0.0406612	-5.49397e-27
ENSDARG00000056511	arr3a	ENSDARG00000056511_arr3a	441211	649949	74151	-1.99e-199	1.99e-199	1.99e-199	arrestin3a, retinal		-1.04589e-198	1.04589e-198	1.04589e-198
ENSDARG00000043241	arrb1	ENSDARG00000043241_arrb1	888	776	435	0.00648899	7.90361e-23	3.86378e-36			0.00499198	1.24247e-22	7.48585e-36
ENSDARG00000039215	arrb2a	ENSDARG00000039215_arrb2a	787	806	1484	-0.652011	-4.28526e-46	-4.60045e-49			-0.357118	-9.42321e-46	-1.0445e-48
ENSDARG00000011545	arrb2b	ENSDARG00000011545_arrb2b	1761	2928	3282	-1.10194e-65	-7.44069e-06	-3.32312e-103			-2.93252e-65	-7.01499e-06	-1.15268e-102
ENSDARG00000068148	arrdc1a	ENSDARG00000068148_arrdc1a	58	72	45	-0.254124	0.0158645	0.236902			-0.155904	0.0117136	0.146774
ENSDARG00000079839	arrdc1b	ENSDARG00000079839_arrdc1b	1223	1617	1983	-1.51116e-13	-1.14009e-09	-2.40027e-41			-1.91119e-13	-1.27238e-09	-4.98614e-41
ENSDARG00000020761	arrdc2	ENSDARG00000020761_arrdc2	428	8712	3849	-1.99e-199	1.99e-199	-1.99e-199			-1.04589e-198	1.04589e-198	-1.04589e-198
ENSDARG00000052690	ARRDC3	ENSDARG00000052690_ARRDC3	22990	41986	17796	-1.99e-199	1.99e-199	3.23881e-146			-1.04589e-198	1.04589e-198	1.39957e-145
ENSDARG00000036028	arrdc3b	ENSDARG00000036028_arrdc3b	7389	23059	17512	-1.99e-199	2.00404e-167	-1.99e-199			-1.04589e-198	9.41597e-167	-1.04589e-198
ENSDARG00000042270	arsa	ENSDARG00000042270_arsa	1485	1303	1376	0.000605704	-0.164193	0.0434539			0.00050768	-0.104863	0.0303928
ENSDARG00000093887	ARSB	ENSDARG00000093887_ARSB	94	151	239	-0.000327714	-9.73102e-06	-1.04734e-15			-0.000280034	-9.12138e-06	-1.40992e-15
ENSDARG00000052534	ARSG	ENSDARG00000052534_ARSG	503	390	190	0.000175058	7.03102e-17	1.58021e-33			0.00015226	9.72457e-17	2.95729e-33
ENSDARG00000002299	arsh	ENSDARG00000002299_arsh	645	652	708	-0.867691	-0.135827	-0.0918442			-0.45612	-0.0880013	-0.0613464
ENSDARG00000063359	ARSI	ENSDARG00000063359_ARSI	18	8	13	0.0755187	-0.38331	0.47313			0.0510236	-0.22559	0.27206
ENSDARG00000077606	ARSI	ENSDARG00000077606_ARSI	11	13	18	-0.83882	-0.47313	-0.264931			-0.442745	-0.27206	-0.161857
ENSDARG00000077590	ARSJ	ENSDARG00000077590_ARSJ	17	46	45	-0.000336709	1	-0.000497091			-0.00028748	0.490004	-0.000419337
ENSDARG00000059714	arsk	ENSDARG00000059714_arsk	169	301	601	-1.18884e-09	-9.21983e-24	-1.48744e-57			-1.32742e-09	-1.4756e-23	-3.6913e-57
ENSDARG00000096252	ARTN	ENSDARG00000096252_ARTN	42	18	13	0.00267043	0.47313	0.00011361			0.0021269	0.27206	0.000100024
ENSDARG00000093714	artn	ENSDARG00000093714_artn	38	62	31	-0.0209787	0.00171276	0.470368			-0.0152834	0.00138643	0.270693
ENSDARG00000074757	arv1	ENSDARG00000074757_arv1	1155	1047	898	0.0225733	0.000786986	1.53945e-08			0.0163773	0.0006541	1.64093e-08
ENSDARG00000074329	arvcfa	ENSDARG00000074329_arvcfa	3870	3128	2470	7.56896e-19	1.48022e-18	1.16141e-69			1.09625e-18	2.12961e-18	3.19879e-69
ENSDARG00000061688	arvcfb	ENSDARG00000061688_arvcfb	1562	1757	1163	-0.000756289	3.34617e-28	2.21055e-14			-0.000629154	5.78657e-28	2.86252e-14
ENSDARG00000058011	arx	ENSDARG00000058011_arx	3	4	5	-1	-1	-0.726562			-0.490004	-0.490004	-0.39191
ENSDARG00000075896	ARX	ENSDARG00000075896_ARX	28	44	13	-0.0763691	4.71043e-05	0.0275331			-0.0515528	4.24514e-05	0.0197693
ENSDARG00000027572	as3mt	ENSDARG00000027572_as3mt	1022	1232	1279	-1.05682e-05	-0.358629	-9.18455e-08			-9.91903e-06	-0.212749	-9.48914e-08
ENSDARG00000037091	asah1a	ENSDARG00000037091_asah1a	1636	1096	1774	4.37367e-25	-6.1768e-37	-0.0189582			7.15916e-25	-1.21269e-36	-0.0138856
ENSDARG00000034817	asah1b	ENSDARG00000034817_asah1b	2013	2978	8219	-1.19496e-42	-1.99e-199	-1.99e-199			-2.50782e-42	-1.04589e-198	-1.04589e-198
ENSDARG00000012829	asah2	ENSDARG00000012829_asah2	100	77	52	0.0979296	0.0341867	0.000122278			0.0651009	0.0242553	0.000107409
ENSDARG00000029463	ASAP1	ENSDARG00000029463_ASAP1	4791	5624	7035	-3.43612e-16	-4.22852e-36	-4.38905e-95			-4.6789e-16	-8.19736e-36	-1.45215e-94
ENSDARG00000039729	asap1	ENSDARG00000039729_asap1	33113	23694	12126	1.99e-199	1.99e-199	1.99e-199			1.04589e-198	1.04589e-198	1.04589e-198
ENSDARG00000010181	asap2a	ENSDARG00000010181_asap2a	6264	4260	5877	2.08417e-85	-3.26063e-58	0.000459211			6.44326e-85	-8.12054e-58	0.000388495
ENSDARG00000019564	asap2b	ENSDARG00000019564_asap2b	235	324	413	-0.000192087	-0.00117439	-2.6198e-12			-0.000166599	-0.000962833	-3.19962e-12
ENSDARG00000021896	asap3	ENSDARG00000021896_asap3	142	273	261	-1.24083e-10	0.634103	-3.21742e-09			-1.43174e-10	0.348559	-3.53234e-09
ENSDARG00000026635	asb1	ENSDARG00000026635_asb1	361	508	247	-6.90535e-07	1.18844e-21	4.31751e-06			-6.86014e-07	1.82838e-21	4.12146e-06
ENSDARG00000071419	asb10	ENSDARG00000071419_asb10	57	22	26	0.000102596	-0.665466	0.000877551			9.05786e-05	-0.3636	0.000726748
ENSDARG00000056561	asb11	ENSDARG00000056561_asb11	10	8	7	0.814529	1	0.629059			0.431837	0.490004	0.346024
ENSDARG00000017086	asb12a	ENSDARG00000017086_asb12a	674	830	1217	-6.33174e-05	-1.16004e-17	-3.90999e-36			-5.66145e-05	-1.6351e-17	-7.58242e-36
ENSDARG00000037558	asb12b	ENSDARG00000037558_asb12b	20	21	4	-1	0.00091052	0.00154388			-0.490004	0.000752933	0.00125395
ENSDARG00000045765	ASB13	ENSDARG00000045765_ASB13	531	354	470	2.93131e-09	-6.01148e-05	0.0578502			3.21958e-09	-5.38257e-05	0.0397959
ENSDARG00000079698	asb13a	ENSDARG00000079698_asb13a	1117	834	901	1.60183e-10	-0.113051	1.66435e-06			1.83915e-10	-0.0744105	1.61822e-06
ENSDARG00000089833	asb13b	ENSDARG00000089833_asb13b	3187	2164	1430	1.27804e-44	1.3181e-34	5.57332e-151			2.7662e-44	2.50672e-34	2.45091e-150
ENSDARG00000087741	asb14	ENSDARG00000087741_asb14	86	61	60	0.0473913	1	0.0381794			0.0329918	0.490004	0.0269211
ENSDARG00000008473	ASB14	ENSDARG00000008473_ASB14	52	70	35	-0.123427	0.000821451	0.0856889			-0.0807331	0.000681699	0.0574491
ENSDARG00000045633	ASB15	ENSDARG00000045633_ASB15	77	90	59	-0.353138	0.013712	0.144636			-0.209766	0.0101917	0.0932688
ENSDARG00000045863	asb15b	ENSDARG00000045863_asb15b	1874	235	749	1.99e-199	-4.40491e-63	3.21526e-110			1.04589e-198	-1.14506e-62	1.16739e-109
ENSDARG00000056468	asb16	ENSDARG00000056468_asb16	27	35	28	-0.374152	0.449962	-1			-0.22112	0.260496	-0.490004
ENSDARG00000012948	ASB18	ENSDARG00000012948_ASB18	738	896	144	-0.000101592	3.17486e-133	8.31707e-97			-8.97094e-05	1.29216e-132	2.7791e-96
ENSDARG00000003797	asb2a	ENSDARG00000003797_asb2a	51	50	24	1	0.00337223	0.00244423			0.490004	0.00266367	0.00195392
ENSDARG00000078445	asb2b	ENSDARG00000078445_asb2b	1029	320	301	5.52365e-87	0.470129	2.4923e-93		ankyrin repeat and suppressor of cytokine signalling SOCS box-containing 2b; forms ubiquitin ligase complex	1.72856e-86	0.270606	8.15305e-93
ENSDARG00000005246	asb3	ENSDARG00000005246_asb3	1239	1318	1255	-0.122931	0.221592	-0.763908			-0.0804284	0.138165	-0.409159
ENSDARG00000034988	asb4	ENSDARG00000034988_asb4	322	362	234	-0.13585	1.77574e-07	0.000218453			-0.0880143	1.81568e-07	0.000188857
ENSDARG00000036189	ASB5	ENSDARG00000036189_ASB5	43	66	71	-0.0346153	-0.732684	-0.0111186			-0.0245452	-0.394738	-0.00834857
ENSDARG00000053222	asb5	ENSDARG00000053222_asb5	4768	4531	568	0.0143861	1.99e-199	1.99e-199			0.0106729	1.04589e-198	1.04589e-198
ENSDARG00000007125	asb6	ENSDARG00000007125_asb6	451	449	422	0.973411	0.37834	0.343309			0.490004	0.22298	0.204614
ENSDARG00000006494	asb7	ENSDARG00000006494_asb7	625	445	736	4.14267e-08	-2.22487e-17	-0.00285301			4.34257e-08	-3.10758e-17	-0.00226736
ENSDARG00000003383	asb8	ENSDARG00000003383_asb8	646	553	716	0.00785957	-5.27506e-06	-0.0614922			0.00599054	-5.01602e-06	-0.0421508
ENSDARG00000037617	ASCC1	ENSDARG00000037617_ASCC1	142	222	308	-3.23444e-05	-0.000215966	-3.59365e-15			-2.93964e-05	-0.000186768	-4.75623e-15
ENSDARG00000077760	ascc1	ENSDARG00000077760_ascc1	936	1377	1868	-4.45483e-20	-6.80856e-18	-1.7388e-70			-6.61818e-20	-9.65273e-18	-4.83257e-70
ENSDARG00000013058	ascc2	ENSDARG00000013058_ascc2	372	356	492	0.578284	-3.39507e-06	-5.02379e-05			0.322634	-3.26225e-06	-4.51669e-05
ENSDARG00000090561	ASCC3	ENSDARG00000090561_ASCC3	2116	1778	2567	6.52563e-08	-4.13232e-33	-4.6784e-11			6.7884e-08	-7.6821e-33	-5.48031e-11
ENSDARG00000038386	ascl1a	ENSDARG00000038386_ascl1a	81	376	1116	-1.76684e-46	-3.29072e-85	-1.99e-199			-3.90467e-46	-1.01744e-84	-1.04589e-198
ENSDARG00000094379	ascl1b	ENSDARG00000094379_ascl1b	285	322	436	-0.143899	-3.93e-05	-2.06922e-08			-0.0928325	-3.55841e-05	-2.19632e-08
ENSDARG00000089096	ASCL4	ENSDARG00000089096_ASCL4	1	1	0	1	1	1			0.490004	0.490004	0.490004
ENSDARG00000087313	asf1ba	ENSDARG00000087313_asf1ba	1	6	25	-0.125	-0.00087791	-8.04662e-07			-0.0814451	-0.000726996	-7.964e-07
ENSDARG00000043713	asf1bb	ENSDARG00000043713_asf1bb	1186	1225	1843	-0.438995	-5.27711e-29	-5.32268e-33			-0.25482	-9.24086e-29	-9.87962e-33
ENSDARG00000070981	ash1l	ENSDARG00000070981_ash1l	22972	21840	17831	9.12514e-08	3.22234e-90	3.20449e-143			9.43958e-08	1.03095e-89	1.36484e-142
ENSDARG00000060392	ash2l	ENSDARG00000060392_ash2l	2728	2582	3334	0.0465956	-1.41225e-22	-7.43245e-15			0.0324779	-2.20776e-22	-9.76288e-15
ENSDARG00000071637	ASIC1	ENSDARG00000071637_ASIC1	145	91	88	0.000533126	0.881223	0.000228361			0.000448625	0.462112	0.000197145
ENSDARG00000008329	asic1a	ENSDARG00000008329_asic1a	1351	1410	2473	-0.26967	-6.10348e-66	-1.67457e-74			-0.164419	-1.63153e-65	-4.7847e-74
ENSDARG00000027512	asic1b	ENSDARG00000027512_asic1b	842	732	1067	0.00598917	-2.85245e-15	-2.85943e-07			0.00462341	-3.78524e-15	-2.88883e-07
ENSDARG00000068245	asic1c	ENSDARG00000068245_asic1c	14	10	45	0.541256	-2.05726e-06	-6.53062e-05			0.304347	-1.99836e-06	-5.83381e-05
ENSDARG00000006849	asic2	ENSDARG00000006849_asic2	7693	6617	5843	2.45424e-19	4.28952e-12	4.78865e-57			3.58735e-19	5.20404e-12	1.18031e-56
ENSDARG00000025162	asic4a	ENSDARG00000025162_asic4a	2128	1580	1176	2.27416e-19	1.47001e-14	2.46892e-62			3.32696e-19	1.91413e-14	6.3842e-62
ENSDARG00000004243	asic4b	ENSDARG00000004243_asic4b	1884	2439	691	-3.24476e-17	1.99e-199	1.03423e-126			-4.51941e-17	1.04589e-198	4.07927e-126
ENSDARG00000077858	ASIP	ENSDARG00000077858_ASIP	0	2	1	-0.5	1	-1			-0.28381	0.490004	-0.490004
ENSDARG00000033361	asl	ENSDARG00000033361_asl	902	960	1088	-0.186504	-0.00499861	-3.32564e-05			-0.117965	-0.00388538	-3.0281e-05
ENSDARG00000075320	asmt	ENSDARG00000075320_asmt	4001	5411	1537	-5.76848e-48	1.99e-199	1.99e-199			-1.29626e-47	1.04589e-198	1.04589e-198
ENSDARG00000021433	asmtl	ENSDARG00000021433_asmtl	1764	1330	1836	6.33652e-15	-2.3832e-19	-0.236671			8.34076e-15	-3.48638e-19	-0.146658
ENSDARG00000018190	asna1	ENSDARG00000018190_asna1	6808	7571	8357	-2.06801e-10	-4.92944e-10	-2.6675e-36			-2.37148e-10	-5.57106e-10	-5.18924e-36
ENSDARG00000016375	asns	ENSDARG00000016375_asns	561	1042	1661	-1.33495e-33	-7.38768e-33	-1.38994e-125			-2.49279e-33	-1.36934e-32	-5.47266e-125
ENSDARG00000000540	asnsd1	ENSDARG00000000540_asnsd1	1422	975	1430	6.48325e-20	-1.61477e-20	-0.895718			9.60622e-20	-2.41532e-20	-0.468552
ENSDARG00000005154	aspa	ENSDARG00000005154_aspa	1677	964	560	3.59694e-44	2.92238e-25	1.08945e-128			7.73274e-44	4.80379e-25	4.34871e-128
ENSDARG00000038297	aspdh	ENSDARG00000038297_aspdh	54	38	37	0.11737	1	0.0929469			0.0770918	0.490004	0.0619945
ENSDARG00000052942	aspg	ENSDARG00000052942_aspg	8842	8153	4710	1.30384e-07	1.99e-199	1.99e-199			1.33411e-07	1.04589e-198	1.04589e-198
ENSDARG00000078703	ASPH	ENSDARG00000078703_ASPH	984	989	1275	-0.928248	-2.00412e-09	-9.97768e-10			-0.483439	-2.21266e-09	-1.11606e-09
ENSDARG00000055945	asph	ENSDARG00000055945_asph	24897	25191	17933	-0.190443	1.99e-199	1.99e-199			-0.12023	1.04589e-198	1.04589e-198
ENSDARG00000075813	ASPHD1	ENSDARG00000075813_ASPHD1	3116	2337	1783	4.88991e-26	6.2265e-18	9.53704e-82			8.16436e-26	8.83708e-18	2.88152e-81
ENSDARG00000059629	asphd2	ENSDARG00000059629_asphd2	2453	1783	2223	7.02083e-25	-3.84237e-12	0.000809577			1.14684e-24	-4.66569e-12	0.000672285
ENSDARG00000071442	aspm	ENSDARG00000071442_aspm	296	947	5812	-1.06834e-79	-1.99e-199	-1.99e-199			-3.18178e-79	-1.04589e-198	-1.04589e-198
ENSDARG00000089727	ASPSCR1	ENSDARG00000089727_ASPSCR1	898	739	1193	9.30803e-05	-4.01965e-25	-1.19611e-10			8.24202e-05	-6.59046e-25	-1.3862e-10
ENSDARG00000090657	ASPSCR1	ENSDARG00000090657_ASPSCR1	813	745	974	0.0895831	-3.6495e-08	-0.000152296			0.0599072	-3.83669e-08	-0.000133015
ENSDARG00000021681	asrgl1	ENSDARG00000021681_asrgl1	3179	3731	3271	-3.31264e-11	4.08201e-08	-0.257174			-3.89511e-11	4.28098e-08	-0.157607
ENSDARG00000032564	ass1	ENSDARG00000032564_ass1	784	968	981	-1.20971e-05	-0.785771	-3.01274e-06			-1.12831e-05	-0.419247	-2.89613e-06
ENSDARG00000070132	aste1	ENSDARG00000070132_aste1	142	332	2624	-1.3484e-18	-1.99e-199	-1.99e-199			-1.94491e-18	-1.04589e-198	-1.04589e-198
ENSDARG00000068323	astn1	ENSDARG00000068323_astn1	7698	6883	5921	1.55214e-11	1.94769e-17	1.90942e-52			1.84457e-11	2.73285e-17	4.49727e-52
ENSDARG00000089410	ASTN2	ENSDARG00000089410_ASTN2	54	73	50	-0.109849	0.04685	0.768792			-0.0724571	0.0326454	0.41144
ENSDARG00000090831	ASTN2	ENSDARG00000090831_ASTN2	100	90	74	0.51391	0.241389	0.0577474			0.290505	0.149278	0.0397282
ENSDARG00000086640	ASTN2	ENSDARG00000086640_ASTN2	270	260	183	0.695884	0.000295588	5.0743e-05			0.377558	0.000253417	4.56045e-05
ENSDARG00000011764	asun	ENSDARG00000011764_asun	2912	2439	3079	1.07091e-10	-7.19228e-18	-0.0319701			1.23844e-10	-1.01855e-17	-0.0227572
ENSDARG00000036956	ASXL1	ENSDARG00000036956_ASXL1	11351	9737	10814	1.08223e-28	-6.01928e-14	0.000317607			1.88168e-28	-7.70502e-14	0.000271618
ENSDARG00000076501	ASXL2	ENSDARG00000076501_ASXL2	3492	3446	1571	0.589024	5.32992e-158	2.16811e-164			0.327649	2.41338e-157	1.01014e-163
ENSDARG00000004823	asz1	ENSDARG00000004823_asz1	83	68	63	0.2545	0.726876	0.11554			0.156103	0.392056	0.0759681
ENSDARG00000023267	atad1a	ENSDARG00000023267_atad1a	1864	1803	2031	0.32177	-0.000245343	-0.00780961			0.192932	-0.000211394	-0.00595615
ENSDARG00000056609	atad1b	ENSDARG00000056609_atad1b	1898	1710	1806	0.00184664	-0.109111	0.134844			0.001491	-0.0720565	0.0874179
ENSDARG00000076590	ATAD2	ENSDARG00000076590_ATAD2	524	1128	3153	-6.4813e-51	-1.99e-199	-1.99e-199			-1.50082e-50	-1.04589e-198	-1.04589e-198
ENSDARG00000060537	ATAD2B	ENSDARG00000060537_ATAD2B	3638	3540	4957	0.252242	-1.70618e-53	-4.84277e-46			0.154839	-4.07509e-53	-1.06256e-45
ENSDARG00000086848	atad3b	ENSDARG00000086848_atad3b	832	1117	1858	-1.16217e-10	-2.36838e-42	-4.09472e-89			-1.34059e-10	-4.97974e-42	-1.29944e-88
ENSDARG00000070568	atad5a	ENSDARG00000070568_atad5a	1132	1447	2954	-5.99486e-10	-2.21179e-116	-7.29383e-185			-6.74735e-10	-8.30587e-116	-3.66305e-184
ENSDARG00000005974	atad5b	ENSDARG00000005974_atad5b	215	178	179	0.0692405	-1	0.0777213			0.0470617	-0.490004	0.0524099
ENSDARG00000004472	atat1	ENSDARG00000004472_atat1	3498	4462	4512	-3.19223e-27	-0.604978	-8.92649e-30			-5.42694e-27	-0.335545	-1.58116e-29
ENSDARG00000071682	ATCAY	ENSDARG00000071682_ATCAY	1679	1425	1018	5.53275e-06	1.82551e-16	2.31318e-37			5.2481e-06	2.50629e-16	4.55815e-37
ENSDARG00000071678	atcaya	ENSDARG00000071678_atcaya	20	10	20	0.0987371	-0.0987371	1			0.065575	-0.065575	0.490004
ENSDARG00000059781	atcayb	ENSDARG00000059781_atcayb	581	423	502	6.88235e-07	-0.0102903	0.017739			6.83128e-07	-0.00775271	0.0130299
ENSDARG00000088414	ate1	ENSDARG00000088414_ate1	2426	910	837	2.93354e-157	0.0849298	1.96034e-177	arginyltransferase 1		1.32212e-156	0.0569744	9.5945e-177
ENSDARG00000044301	atf1	ENSDARG00000044301_atf1	3277	3362	2771	-0.302571	4.71376e-14	8.17515e-11			-0.182371	6.04516e-14	9.50296e-11
ENSDARG00000023903	atf2	ENSDARG00000023903_atf2	1207	1165	750	0.399884	2.1473e-21	3.97047e-25			0.234305	3.2865e-21	6.50965e-25
ENSDARG00000007823	atf3	ENSDARG00000007823_atf3	270	2081	17037	-1.99e-199	-1.99e-199	-1.99e-199			-1.04589e-198	-1.04589e-198	-1.04589e-198
ENSDARG00000039515	atf4b1	ENSDARG00000039515_atf4b1	50182	78325	82481	-1.99e-199	-3.61031e-25	-1.99e-199			-1.04589e-198	-5.92622e-25	-1.04589e-198
ENSDARG00000038141	atf4b2	ENSDARG00000038141_atf4b2	76761	68703	129935	3.85218e-99	-1.99e-199	-1.99e-199			1.30579e-98	-1.04589e-198	-1.04589e-198
ENSDARG00000077785	ATF5	ENSDARG00000077785_ATF5	109	243	812	-7.16864e-13	-4.00243e-72	-1.47193e-133			-8.9075e-13	-1.1264e-71	-6.00668e-133
ENSDARG00000068096	ATF5	ENSDARG00000068096_ATF5	6025	10840	33094	-1.99e-199	-1.99e-199	-1.99e-199			-1.04589e-198	-1.04589e-198	-1.04589e-198
ENSDARG00000012656	atf6	ENSDARG00000012656_atf6	3048	4175	4230	-3.19289e-40	-0.555851	-9.09642e-44			-6.53049e-40	-0.311441	-1.94513e-43
ENSDARG00000069883	ATF6B	ENSDARG00000069883_ATF6B	5432	5564	4758	-0.211561	2.23587e-15	2.56815e-11			-0.132512	2.98281e-15	3.03555e-11
ENSDARG00000011298	atf7a	ENSDARG00000011298_atf7a	765	1094	822	-2.40287e-14	5.6001e-10	-0.159784			-3.10403e-14	6.31558e-10	-0.102277
ENSDARG00000055481	atf7b	ENSDARG00000055481_atf7b	8430	8889	3648	-0.00050055	1.99e-199	1.99e-199			-0.000422177	1.04589e-198	1.04589e-198
ENSDARG00000069619	atf7ip	ENSDARG00000069619_atf7ip	2488	2775	3545	-8.03908e-05	-3.48883e-22	-2.63482e-42			-7.14468e-05	-5.4208e-22	-5.52446e-42
ENSDARG00000089698	ATF7IP2	ENSDARG00000089698_ATF7IP2	1084	997	1118	0.0593732	-0.00905642	-0.481912			0.0407903	-0.00686215	-0.276514
ENSDARG00000040149	atg10	ENSDARG00000040149_atg10	628	512	503	0.000652828	0.801747	0.000223736			0.000545824	0.426276	0.000193274
ENSDARG00000069545	atg12	ENSDARG00000069545_atg12	934	780	1024	0.000217392	-1.00628e-08	-0.0442624			0.000187971	-1.08543e-08	-0.0309307
ENSDARG00000036040	atg13	ENSDARG00000036040_atg13	3754	3627	2999	0.142475	1.27391e-14	4.1192e-20			0.092028	1.6574e-14	6.13285e-20
ENSDARG00000002670	ATG14	ENSDARG00000002670_ATG14	4935	4028	4287	9.89726e-22	-0.00466075	1.58194e-11			1.52382e-21	-0.00363035	1.87972e-11
ENSDARG00000057430	atg16l1	ENSDARG00000057430_atg16l1	3792	3446	3978	4.99339e-05	-7.03118e-10	-0.0358301			4.49113e-05	-7.90168e-10	-0.0253398
ENSDARG00000086191	ATG16L2	ENSDARG00000086191_ATG16L2	335	359	233	-0.382639	2.52094e-07	2.15172e-05			-0.22533	2.55142e-07	1.97636e-05
ENSDARG00000043238	atg16l2	ENSDARG00000043238_atg16l2	406	407	426	-1	-0.532874	-0.510108			-0.490004	-0.300101	-0.288627
ENSDARG00000087010	ATG2A	ENSDARG00000087010_ATG2A	44	87	75	-0.000215776	0.387519	-0.00572685			-0.000186608	0.227815	-0.00442788
ENSDARG00000014531	atg4a	ENSDARG00000014531_atg4a	1144	876	1133	2.69547e-09	-1.07123e-08	0.834013			2.97146e-09	-1.14843e-08	0.440719
ENSDARG00000052104	atg4b	ENSDARG00000052104_atg4b	2385	2807	3218	-5.0393e-09	-1.26329e-07	-8.41849e-29			-5.48654e-09	-1.29375e-07	-1.46959e-28
ENSDARG00000044373	atg4c	ENSDARG00000044373_atg4c	1521	1412	1271	0.0461115	0.00686418	2.41233e-06			0.0321551	0.00526884	2.3304e-06
ENSDARG00000088145	ATG4D	ENSDARG00000088145_ATG4D	80	111	58	-0.0296851	5.56232e-05	0.0734506			-0.0212366	4.99206e-05	0.0496965
ENSDARG00000043548	ATG4D	ENSDARG00000043548_ATG4D	1630	1253	1843	2.34081e-12	-2.46595e-26	-0.000320175			2.86214e-12	-4.14007e-26	-0.000273757
ENSDARG00000023396	atg5	ENSDARG00000023396_atg5	1652	1493	2125	0.00483361	-7.20089e-26	-1.47081e-14			0.00376133	-1.19793e-25	-1.91413e-14
ENSDARG00000078008	ATG7	ENSDARG00000078008_ATG7	1586	1687	2317	-0.080457	-2.26093e-23	-1.01667e-31			-0.0541317	-3.59309e-23	-1.85776e-31
ENSDARG00000044551	atg9a	ENSDARG00000044551_atg9a	10409	9076	12141	1.3449e-21	-1.42148e-98	-8.97866e-31			2.05644e-21	-4.79935e-98	-1.61479e-30
ENSDARG00000055292	atg9b	ENSDARG00000055292_atg9b	1118	1000	1033	0.0109958	-0.477891	0.0700891			0.00825875	-0.274588	0.0476138
ENSDARG00000014311	athl1	ENSDARG00000014311_athl1	338	550	631	-1.12696e-12	-0.0198784	-3.29304e-21			-1.39559e-12	-0.0145228	-5.0108e-21
ENSDARG00000016706	atic	ENSDARG00000016706_atic	445	748	1705	-1.48603e-18	-3.36171e-85	-4.74443e-173			-2.14392e-18	-1.039e-84	-2.27701e-172
ENSDARG00000060481	atl1	ENSDARG00000060481_atl1	1261	1349	2831	-0.0885592	-1.21465e-118	-2.93848e-136			-0.0592666	-4.60586e-118	-1.21714e-135
ENSDARG00000057719	atl2	ENSDARG00000057719_atl2	1550	1694	1836	-0.012037	-0.0176225	-9.55429e-07			-0.00900128	-0.0129464	-9.41836e-07
ENSDARG00000004270	atl3	ENSDARG00000004270_atl3	762	1087	1530	-4.21912e-14	-4.69139e-18	-7.41528e-59			-5.42136e-14	-6.67397e-18	-1.85924e-58
ENSDARG00000063465	atm	ENSDARG00000063465_atm	455	389	592	0.0252027	-9.67403e-11	-2.56873e-05			0.0181836	-1.12102e-10	-2.35035e-05
ENSDARG00000002385	atm	ENSDARG00000002385_atm	1927	2244	3248	-9.82155e-07	-5.84913e-42	-5.12123e-76			-9.67712e-07	-1.22428e-41	-1.48484e-75
ENSDARG00000068601	atmin	ENSDARG00000068601_atmin	1830	2029	1525	-0.00143269	2.87737e-17	1.5054e-07			-0.00116735	4.02213e-17	1.54532e-07
ENSDARG00000092067	atn1	ENSDARG00000092067_atn1	4074	3072	6280	1.89033e-32	-1.99e-199	-6.44957e-105			3.48089e-32	-1.04589e-198	-2.26438e-104
ENSDARG00000055294	atoh1a	ENSDARG00000055294_atoh1a	4	5	49	-1	-3.89138e-10	-7.05396e-11			-0.490004	-4.41275e-10	-8.20834e-11
ENSDARG00000033400	atoh1b	ENSDARG00000033400_atoh1b	0	1	0	-1	1	1			-0.490004	0.490004	0.490004
ENSDARG00000039602	atoh1c	ENSDARG00000039602_atoh1c	2	3	2	-1	1	1			-0.490004	0.490004	0.490004
ENSDARG00000069552	atoh7	ENSDARG00000069552_atoh7	279	411	1993	-5.68395e-07	-1.99e-199	-1.99e-199			-5.65901e-07	-1.04589e-198	-1.04589e-198
ENSDARG00000037555	atoh8	ENSDARG00000037555_atoh8	252	229	70	0.315805	7.10194e-21	2.88221e-25			0.189557	1.07288e-20	4.73904e-25
ENSDARG00000087693	ATOX1	ENSDARG00000087693_ATOX1	1717	1591	1945	0.0297389	-2.82992e-09	-0.000175217			0.0212742	-3.11174e-09	-0.00015238
ENSDARG00000061039	atp10a	ENSDARG00000061039_atp10a	463	860	439	-5.29704e-28	6.42546e-32	0.443803			-9.12022e-28	1.17501e-31	0.257173
ENSDARG00000076230	ATP10B	ENSDARG00000076230_ATP10B	234	226	182	0.744179	0.033142	0.0123102			0.400169	0.0235513	0.00919881
ENSDARG00000078887	atp10d	ENSDARG00000078887_atp10d	2659	2837	3737	-0.0169531	-1.1844e-28	-1.58967e-41			-0.0124776	-2.05426e-28	-3.31079e-41
ENSDARG00000008413	atp11a	ENSDARG00000008413_atp11a	29567	27810	8733	2.26796e-13	1.99e-199	1.99e-199			2.85838e-13	1.04589e-198	1.04589e-198
ENSDARG00000036442	atp11c	ENSDARG00000036442_atp11c	2938	3084	2337	-0.0616787	3.37862e-24	1.33944e-16			-0.042274	5.45357e-24	1.8424e-16
ENSDARG00000029931	atp13a	ENSDARG00000029931_atp13a	2767	2090	2963	2.59083e-22	-9.31364e-35	-0.00998646			4.03498e-22	-1.77229e-34	-0.00753151
ENSDARG00000061890	atp13a2	ENSDARG00000061890_atp13a2	134	201	334	-0.000298168	-9.71909e-09	-9.13833e-21			-0.00025557	-1.04544e-08	-1.37792e-20
ENSDARG00000002791	atp1a1	ENSDARG00000002791_atp1a1	34203	52393	42243	-1.99e-199	1.99e-199	-3.10067e-186			-1.04589e-198	1.04589e-198	-1.56429e-185
ENSDARG00000007739	atp1a1a.2	ENSDARG00000007739_atp1a1a.2	2223	1184	637	7.49114e-72	4.90022e-38	1.99e-199			2.10356e-71	9.74348e-38	1.04589e-198
ENSDARG00000039131	atp1a1a.3	ENSDARG00000039131_atp1a1a.3	1057	502	304	1.13477e-45	3.08899e-12	1.259e-97		ATPase, Na+/K+ transporting, alpha 1a.3 polypeptide	2.47193e-45	3.76461e-12	4.23332e-97
ENSDARG00000001870	atp1a1a.4	ENSDARG00000001870_atp1a1a.4	2306	1162	681	1.81985e-85	2.44397e-29	1.99e-199	ATPase, Na+/K+ transporting, alpha 1a.4 polypeptide		5.64165e-85	4.28813e-29	1.04589e-198
ENSDARG00000040252	atp1a1a.5	ENSDARG00000040252_atp1a1a.5	611	561	337	0.152312	7.43068e-14	4.29799e-19			0.0978275	9.48759e-14	6.26179e-19
ENSDARG00000019856	atp1a1b	ENSDARG00000019856_atp1a1b	51535	31608	23331	1.99e-199	1.99e-199	1.99e-199			1.04589e-198	1.04589e-198	1.04589e-198
ENSDARG00000010472	atp1a2a	ENSDARG00000010472_atp1a2a	4332	2284	1412	4.8551e-142	5.61902e-47	1.99e-199			2.06352e-141	1.24786e-46	1.04589e-198
ENSDARG00000018259	atp1a3a	ENSDARG00000018259_atp1a3a	49446	43385	41038	4.15039e-88	6.71758e-16	3.59621e-172			1.30913e-87	9.06849e-16	1.7242e-171
ENSDARG00000036815	atp1a3b	ENSDARG00000036815_atp1a3b	264887	131606	55944	1.99e-199	1.99e-199	1.99e-199	ATPase, Na+/K+ transporting, alpha 3b polypeptide		1.04589e-198	1.04589e-198	1.04589e-198
ENSDARG00000013144	atp1b1a	ENSDARG00000013144_atp1b1a	14805	16830	12705	-5.02959e-30	1.14936e-127	9.63858e-37			-8.94319e-30	4.57223e-127	1.88642e-36
ENSDARG00000076833	atp1b1b	ENSDARG00000076833_atp1b1b	3780	4283	2456	-2.23992e-08	5.73503e-111	1.82182e-63			-2.37395e-08	2.08944e-110	4.75759e-63
ENSDARG00000013605	atp1b2a	ENSDARG00000013605_atp1b2a	26230	18697	14293	1.99e-199	3.30256e-130	1.99e-199			1.04589e-198	1.32578e-129	1.04589e-198
ENSDARG00000034424	atp1b2b	ENSDARG00000034424_atp1b2b	46655	22112	5092	1.99e-199	1.99e-199	1.99e-199	ATPase, Na+/K+ transporting, beta 2b polypeptide		1.04589e-198	1.04589e-198	1.04589e-198
ENSDARG00000015790	atp1b3a	ENSDARG00000015790_atp1b3a	13447	10878	5821	5.01912e-61	1.99e-199	1.99e-199			1.28168e-60	1.04589e-198	1.04589e-198
ENSDARG00000042837	atp1b3b	ENSDARG00000042837_atp1b3b	11402	8264	9126	2.63639e-111	-6.55291e-11	6.8494e-57			9.63475e-111	-7.63464e-11	1.68533e-56
ENSDARG00000053262	atp1b4	ENSDARG00000053262_atp1b4	10140	7589	1244	4.94927e-82	1.99e-199	1.99e-199			1.49894e-81	1.04589e-198	1.04589e-198
ENSDARG00000020574	atp2a1	ENSDARG00000020574_atp2a1	3	5	2	-0.726562	0.453125	1			-0.39191	0.261739	0.490004
ENSDARG00000035458	atp2a1l	ENSDARG00000035458_atp2a1l	165	145	123	0.28051	0.19948	0.0155481			0.170462	0.125573	0.0114957
ENSDARG00000029439	atp2a2a	ENSDARG00000029439_atp2a2a	2059	1717	1793	2.80826e-08	-0.205532	1.94277e-05			2.96694e-08	-0.129065	1.78756e-05
ENSDARG00000005122	atp2a2b	ENSDARG00000005122_atp2a2b	5580	5741	8580	-0.132635	-3.83874e-125	-3.30687e-141			-0.0860981	-1.51009e-124	-1.39975e-140
ENSDARG00000060978	atp2a3	ENSDARG00000060978_atp2a3	9803	10148	1764	-0.0148694	1.99e-199	1.99e-199			-0.0110155	1.04589e-198	1.04589e-198
ENSDARG00000012684	atp2b1a	ENSDARG00000012684_atp2b1a	3210	2965	2166	0.00189986	6.18878e-29	3.3568e-46			0.00153232	1.08201e-28	7.39012e-46
ENSDARG00000007788	atp2b1b	ENSDARG00000007788_atp2b1b	6735	3284	1619	1.99e-199	2.65018e-127	1.99e-199	ATPase, Ca++ transporting, plasma membrane 1b; plasma membrane pump for moving CA2+ out of cells against high conc. Gradient;		1.04589e-198	1.05212e-126	1.04589e-198
ENSDARG00000063433	atp2b2	ENSDARG00000063433_atp2b2	16678	14201	4703	3.88789e-45	1.99e-199	1.99e-199			8.4578e-45	1.04589e-198	1.04589e-198
ENSDARG00000043474	atp2b3a	ENSDARG00000043474_atp2b3a	3261	2629	2121	1.87633e-16	1.79476e-13	9.2806e-55			2.57429e-16	2.25999e-13	2.23685e-54
ENSDARG00000023445	atp2b3b	ENSDARG00000023445_atp2b3b	19597	23833	13648	-5.82565e-92	1.99e-199	1.99e-199			-1.89093e-91	1.04589e-198	1.04589e-198
ENSDARG00000044902	atp2b4	ENSDARG00000044902_atp2b4	4331	5085	10604	-8.21817e-15	-1.99e-199	-1.99e-199			-1.07851e-14	-1.04589e-198	-1.04589e-198
ENSDARG00000060197	atp2c1	ENSDARG00000060197_atp2c1	4920	3960	3094	2.27181e-24	6.21773e-25	3.51958e-93			3.67339e-24	1.01696e-24	1.15174e-92
ENSDARG00000010149	atp5a1	ENSDARG00000010149_atp5a1	107286	84428	98074	1.99e-199	-1.99e-199	6.35851e-92			1.04589e-198	-1.04589e-198	2.06193e-91
ENSDARG00000070083	ATP5B	ENSDARG00000070083_ATP5B	167445	123230	130126	1.99e-199	-9.65761e-43	1.99e-199			1.04589e-198	-2.03856e-42	1.04589e-198
ENSDARG00000045514	atp5c1	ENSDARG00000045514_atp5c1	44599	32686	33243	1.99e-199	-0.030343	1.99e-199			1.04589e-198	-0.0216862	1.04589e-198
ENSDARG00000019404	atp5d	ENSDARG00000019404_atp5d	6022	4502	6209	8.9649e-50	-2.66392e-61	-0.0925928			2.05108e-49	-6.80743e-61	-0.061774
ENSDARG00000095897	ATP5EP2	ENSDARG00000095897_ATP5EP2	9735	7925	9879	2.8497e-42	-1.31362e-48	-0.307212			5.98453e-42	-2.95996e-48	-0.184902
ENSDARG00000011553	atp5f1	ENSDARG00000011553_atp5f1	43253	32544	32469	1.99e-199	0.771628	1.99e-199			1.04589e-198	0.412771	1.04589e-198
ENSDARG00000056008	ATP5G2	ENSDARG00000056008_ATP5G2	23302	17162	22398	1.99e-199	-3.93331e-153	2.39545e-05			1.04589e-198	-1.74534e-152	2.19942e-05
ENSDARG00000017775	atp5g3a	ENSDARG00000017775_atp5g3a	16628	9104	16372	1.99e-199	-1.99e-199	0.160381			1.04589e-198	-1.04589e-198	0.102645
ENSDARG00000009447	atp5g3b	ENSDARG00000009447_atp5g3b	33237	23377	31119	1.99e-199	-1.99e-199	7.03596e-17			1.04589e-198	-1.04589e-198	9.73804e-17
ENSDARG00000025635	atp5h	ENSDARG00000025635_atp5h	19447	15136	14337	3.82221e-119	3.3402e-06	1.0648e-170			1.45785e-118	3.20569e-06	5.0453e-170
ENSDARG00000078113	atp5ia	ENSDARG00000078113_atp5ia	14133	10558	11113	6.36847e-115	-0.00016748	1.08163e-80			2.37177e-114	-0.000145883	3.23187e-80
ENSDARG00000068940	atp5ib	ENSDARG00000068940_atp5ib	12056	9926	9359	7.84592e-47	4.57941e-05	5.41883e-76			1.74007e-46	4.13212e-05	1.57134e-75
ENSDARG00000089853	ATP5J	ENSDARG00000089853_ATP5J	91	124	45	-0.0288458	9.80747e-10	9.90397e-05			-0.0206711	1.09741e-09	8.74961e-05
ENSDARG00000014313	atp5j	ENSDARG00000014313_atp5j	9847	8041	9058	1.41303e-41	-7.71384e-15	9.92289e-09			2.93765e-41	-1.01246e-14	1.06643e-08
ENSDARG00000087461	ATP5J2	ENSDARG00000087461_ATP5J2	1645	1475	677	0.00247602	1.04083e-67	2.6888e-92			0.00197843	2.82326e-67	8.74724e-92
ENSDARG00000011841	atp5l	ENSDARG00000011841_atp5l	25966	22737	27677	1.7233e-48	-2.02225e-107	-1.53335e-13			3.88207e-48	-7.21051e-107	-1.93617e-13
ENSDARG00000001788	atp5o	ENSDARG00000001788_atp5o	48549	37739	37513	1.99e-199	0.412053	1.99e-199			1.04589e-198	0.240723	1.04589e-198
ENSDARG00000012072	atp5s	ENSDARG00000012072_atp5s	2353	2407	1637	-0.442371	7.38231e-34	7.43627e-30			-0.256452	1.38859e-33	1.31924e-29
ENSDARG00000037153	atp6ap1	ENSDARG00000037153_atp6ap1	1100	1213	2465	-0.0198502	-2.08584e-96	-1.88845e-118			-0.0145034	-6.96599e-96	-7.18907e-118
ENSDARG00000091509	ATP6AP1L	ENSDARG00000091509_ATP6AP1L	4067	2950	1501	1.17052e-40	2.4428e-106	1.99e-199			2.40832e-40	8.65101e-106	1.04589e-198
ENSDARG00000090963	ATP6AP1L	ENSDARG00000090963_ATP6AP1L	27699	22029	14440	6.88052e-143	1.99e-199	1.99e-199			2.931e-142	1.04589e-198	1.04589e-198
ENSDARG00000008735	atp6ap2	ENSDARG00000008735_atp6ap2	19393	18585	17885	3.4524e-05	0.000251712	5.87191e-15			3.13428e-05	0.000216735	7.72879e-15
ENSDARG00000020847	atp6v0a1a	ENSDARG00000020847_atp6v0a1a	16320	12423	7490	3.19808e-117	1.99e-199	1.99e-199			1.20883e-116	1.04589e-198	1.04589e-198
ENSDARG00000015174	atp6v0a1b	ENSDARG00000015174_atp6v0a1b	17415	13833	17141	1.89744e-91	-6.37377e-79	0.141925			6.14092e-91	-1.88415e-78	0.0917019
ENSDARG00000031681	atp6v0b	ENSDARG00000031681_atp6v0b	11779	9068	10341	8.09859e-79	-6.61547e-20	4.22238e-22			2.39356e-78	-9.81139e-20	6.54005e-22
ENSDARG00000057853	atp6v0ca	ENSDARG00000057853_atp6v0ca	9543	10139	17014	-2.21982e-05	-1.99e-199	-1.99e-199			-2.03893e-05	-1.04589e-198	-1.04589e-198
ENSDARG00000036577	atp6v0cb	ENSDARG00000036577_atp6v0cb	41381	34970	38785	3.29609e-119	-7.89651e-45	4.86665e-20			1.25979e-118	-1.71179e-44	7.23697e-20
ENSDARG00000069090	atp6v0d1	ENSDARG00000069090_atp6v0d1	21006	16136	16332	3.04916e-141	-0.279144	1.49468e-129			1.29039e-140	-0.169718	5.9672e-129
ENSDARG00000039642	ATP6V0E1	ENSDARG00000039642_ATP6V0E1	475	654	1242	-1.10706e-07	-4.47317e-42	-5.5686e-79			-1.14292e-07	-9.36704e-42	-1.64792e-78
ENSDARG00000059057	ATP6V0E2	ENSDARG00000059057_ATP6V0E2	6911	6323	4099	3.33423e-07	6.33571e-106	7.70271e-160			3.35216e-07	2.2418e-105	3.51633e-159
ENSDARG00000034534	atp6v1aa	ENSDARG00000034534_atp6v1aa	37636	33263	41296	1.24243e-60	-1.38961e-190	-8.54998e-39			3.15562e-60	-7.12047e-190	-1.71683e-38
ENSDARG00000076318	atp6v1ab	ENSDARG00000076318_atp6v1ab	11061	8572	12036	9.96281e-71	-3.52017e-129	-1.45537e-10			2.7723e-70	-1.40679e-128	-1.68048e-10
ENSDARG00000043465	atp6v1b2	ENSDARG00000043465_atp6v1b2	12676	11440	19120	1.79637e-15	-1.99e-199	-1.99e-199			2.4029e-15	-1.04589e-198	-1.04589e-198
ENSDARG00000013443	atp6v1ba	ENSDARG00000013443_atp6v1ba	25984	19483	19827	1.99e-199	-0.083616	1.76138e-182			1.04589e-198	-0.056134	8.78245e-182
ENSDARG00000023967	atp6v1c1a	ENSDARG00000023967_atp6v1c1a	20007	15883	15816	2.99011e-105	0.710851	7.63674e-109			1.0513e-104	0.384811	2.7498e-108
ENSDARG00000035880	atp6v1c1b	ENSDARG00000035880_atp6v1c1b	4385	4577	6975	-0.0436266	-5.73508e-111	-1.78795e-131			-0.0305014	-2.08944e-110	-7.23396e-131
ENSDARG00000070440	ATP6V1C2	ENSDARG00000070440_ATP6V1C2	27	62	36	-0.000265585	0.0111745	-0.313503			-0.000228413	0.00838886	-0.188294
ENSDARG00000011175	atp6v1d	ENSDARG00000011175_atp6v1d	9491	8740	10498	2.76773e-08	-7.97024e-37	-1.10217e-12			2.92571e-08	-1.56186e-36	-1.35913e-12
ENSDARG00000030694	atp6v1e1b	ENSDARG00000030694_atp6v1e1b	17003	14277	19260	1.24117e-53	-1.40794e-163	-2.11841e-32			2.96002e-53	-6.53546e-163	-3.90098e-32
ENSDARG00000045543	atp6v1f	ENSDARG00000045543_atp6v1f	2376	1868	2343	6.61071e-15	-2.63075e-13	0.641342			8.69286e-15	-3.30592e-13	0.352091
ENSDARG00000022315	atp6v1g1	ENSDARG00000022315_atp6v1g1	23708	20688	27071	1.33204e-46	-4.68152e-188	-2.23444e-50			2.93913e-46	-2.3746e-187	-5.13643e-50
ENSDARG00000006370	atp6v1h	ENSDARG00000006370_atp6v1h	14582	12230	14916	8.27961e-47	-8.34723e-60	-0.0525069			1.83484e-46	-2.1108e-59	-0.0363217
ENSDARG00000003699	atp7a	ENSDARG00000003699_atp7a	3034	4154	4886	-6.2602e-40	-1.44212e-14	-5.86742e-97			-1.27614e-39	-1.87586e-14	-1.96252e-96
ENSDARG00000058145	ATP7B	ENSDARG00000058145_ATP7B	215	165	468	0.0118494	-1.66882e-34	-1.73138e-22			0.0088662	-3.16843e-34	-2.70479e-22
ENSDARG00000063001	atp8a1	ENSDARG00000063001_atp8a1	586	636	230	-0.160971	9.63761e-45	1.32103e-36			-0.102978	2.08599e-44	2.57758e-36
ENSDARG00000077492	atp8a2	ENSDARG00000077492_atp8a2	12950	11685	8461	7.93252e-16	1.23205e-114	1.99e-199			1.06833e-15	4.57093e-114	1.04589e-198
ENSDARG00000060980	ATP8B1	ENSDARG00000060980_ATP8B1	239	235	216	0.890422	0.396693	0.302359			0.466165	0.232553	0.182246
ENSDARG00000079259	atp8b2	ENSDARG00000079259_atp8b2	1110	1553	933	-9.09921e-18	9.59381e-36	9.77504e-05			-1.2862e-17	1.8496e-35	8.64667e-05
ENSDARG00000042285	atp8b3	ENSDARG00000042285_atp8b3	394	460	419	-0.0260735	0.177249	-0.39996			-0.0187861	0.112658	-0.234346
ENSDARG00000079453	ATP8B4	ENSDARG00000079453_ATP8B4	321	404	489	-0.00230128	-0.00491165	-3.90221e-09			-0.00184365	-0.00382028	-4.26483e-09
ENSDARG00000062040	atp8b5a	ENSDARG00000062040_atp8b5a	449	711	971	-1.40822e-14	-2.49199e-10	-1.83917e-44			-1.8373e-14	-2.84336e-10	-3.96873e-44
ENSDARG00000079235	atp8b5b	ENSDARG00000079235_atp8b5b	208	319	240	-1.52002e-06	0.000953342	-0.142941			-1.48457e-06	0.000787071	-0.0923132
ENSDARG00000088925	ATP9A	ENSDARG00000088925_ATP9A	1859	927	1057	6.01423e-71	-0.00376698	2.13917e-50			1.67563e-70	-0.00296346	4.93036e-50
ENSDARG00000062521	atp9b	ENSDARG00000062521_atp9b	2616	2251	2114	1.78943e-07	0.0395307	3.06802e-13			1.82562e-07	0.0278015	3.85059e-13
ENSDARG00000042799	atpaf1	ENSDARG00000042799_atpaf1	4720	3060	2770	1.63317e-79	0.000153258	1.38382e-113			4.84114e-79	0.000133817	5.09289e-113
ENSDARG00000056270	atpaf2	ENSDARG00000056270_atpaf2	1226	1037	1077	7.68131e-05	-0.396316	0.00203578			6.83417e-05	-0.232373	0.001638
ENSDARG00000042839	ATPBD4	ENSDARG00000042839_ATPBD4	902	1020	1586	-0.00759702	-1.10193e-28	-3.32169e-43			-0.00580305	-1.91625e-28	-7.04296e-43
ENSDARG00000067975	atpif1	ENSDARG00000067975_atpif1	1668	1865	3762	-0.000972793	-1.04668e-143	-4.40448e-182			-0.000802582	-4.49085e-143	-2.19234e-181
ENSDARG00000044092	ATPIF1	ENSDARG00000044092_ATPIF1	22807	23925	12023	-2.37076e-07	1.99e-199	1.99e-199			-2.40345e-07	1.04589e-198	1.04589e-198
ENSDARG00000079625	atr	ENSDARG00000079625_atr	2064	2356	2101	-1.19456e-05	0.000141455	-0.57697			-1.11008e-05	0.000123858	-0.321946
ENSDARG00000043388	atraid	ENSDARG00000043388_atraid	2491	1702	2124	2.9106e-34	-9.5545e-12	7.03155e-08			5.50261e-34	-1.14445e-11	7.29871e-08
ENSDARG00000063076	atrip	ENSDARG00000063076_atrip	1679	2955	2649	-2.88242e-79	4.59641e-05	-1.6574e-49			-8.54196e-79	4.14965e-05	-3.78845e-49
ENSDARG00000062164	atrn	ENSDARG00000062164_atrn	7541	6870	6567	2.37388e-08	0.009176	2.50248e-16			2.50978e-08	0.00694904	3.41171e-16
ENSDARG00000006420	atrnl1	ENSDARG00000006420_atrnl1	7137	6923	5995	0.0724326	3.35915e-16	2.20851e-23			0.049061	4.57077e-16	3.51435e-23
ENSDARG00000042236	atrx	ENSDARG00000042236_atrx	29336	24726	34615	1.45669e-87	-1.99e-199	-7.38181e-97			4.58909e-87	-1.04589e-198	-2.46579e-96
ENSDARG00000008439	atxn10	ENSDARG00000008439_atxn10	441	477	605	-0.248005	-0.000111055	-4.42298e-07			-0.152989	-9.7845e-05	-4.42498e-07
ENSDARG00000061687	atxn1a	ENSDARG00000061687_atxn1a	7814	8555	3283	-7.2523e-09	1.99e-199	1.99e-199			-7.83811e-09	1.04589e-198	1.04589e-198
ENSDARG00000060862	atxn1b	ENSDARG00000060862_atxn1b	385	654	585	-6.22446e-17	0.0533339	-1.43893e-10			-8.61608e-17	0.0368571	-1.65819e-10
ENSDARG00000086977	ATXN1L	ENSDARG00000086977_ATXN1L	971	942	802	0.522067	0.000868272	6.53388e-05			0.294736	0.000719274	5.83381e-05
ENSDARG00000052897	ATXN2	ENSDARG00000052897_ATXN2	3500	2802	2827	1.50999e-18	-0.749056	2.76111e-17			2.17227e-18	-0.402548	3.856e-17
ENSDARG00000011597	atxn2l	ENSDARG00000011597_atxn2l	5093	4554	6746	4.27764e-08	-5.60409e-95	-3.14139e-52			4.48712e-08	-1.85107e-94	-7.37644e-52
ENSDARG00000009264	ATXN3L	ENSDARG00000009264_ATXN3L	1428	1331	1685	0.0675802	-1.23497e-10	-4.41609e-06			0.0459909	-1.42032e-10	-4.215e-06
ENSDARG00000074804	ATXN7	ENSDARG00000074804_ATXN7	1118	1078	725	0.405278	9.08717e-17	4.92239e-20			0.237073	1.2544e-16	7.31068e-20
ENSDARG00000089860	ATXN7L1	ENSDARG00000089860_ATXN7L1	965	791	787	3.60273e-05	0.939803	2.31508e-05			3.2662e-05	0.488766	2.12822e-05
ENSDARG00000055300	atxn7l2a	ENSDARG00000055300_atxn7l2a	1378	1155	1534	1.01627e-05	-2.84863e-13	-0.00406661			9.55468e-06	-3.57782e-13	-0.003188
ENSDARG00000056268	atxn7l2b	ENSDARG00000056268_atxn7l2b	2756	2748	2134	0.924829	1.56687e-18	5.98015e-19			0.481897	2.25753e-18	8.67805e-19
ENSDARG00000029331	atxn7l3	ENSDARG00000029331_atxn7l3	3826	3896	3442	-0.43233	1.22391e-07	7.00409e-06			-0.251217	1.25348e-07	6.60706e-06
ENSDARG00000042975	auh	ENSDARG00000042975_auh	1578	1995	2218	-3.23197e-12	-0.000623941	-2.58634e-25			-3.93244e-12	-0.000522383	-4.26585e-25
ENSDARG00000092609	aup1	ENSDARG00000092609_aup1	1288	1733	1804	-5.84372e-16	-0.239185	-1.64705e-20			-7.89368e-16	-0.148011	-2.47473e-20
ENSDARG00000012485	aurka	ENSDARG00000012485_aurka	279	306	1067	-0.282378	-7.67329e-99	-9.85409e-109			-0.171475	-2.59662e-98	-3.54142e-108
ENSDARG00000074985	aurkaip1	ENSDARG00000074985_aurkaip1	3720	3056	3680	7.58587e-16	-3.04979e-14	0.650285			1.02298e-15	-3.93393e-14	0.356289
ENSDARG00000037640	aurkb	ENSDARG00000037640_aurkb	141	505	2807	-5.81463e-49	-1.99e-199	-1.99e-199			-1.31714e-48	-1.04589e-198	-1.04589e-198
ENSDARG00000056427	auts2	ENSDARG00000056427_auts2	5118	5393	5186	-0.00752362	0.0451871	-0.509223			-0.00575044	0.0315326	-0.288166
ENSDARG00000020946	AUTS2	ENSDARG00000020946_AUTS2	8397	15560	2755	-1.99e-199	1.99e-199	1.99e-199			-1.04589e-198	1.04589e-198	1.04589e-198
ENSDARG00000002894	aven	ENSDARG00000002894_aven	1665	1534	1955	0.0215207	-1.08736e-12	-1.54126e-06			0.0156501	-1.34691e-12	-1.50391e-06
ENSDARG00000059342	AVIL	ENSDARG00000059342_AVIL	60	81	62	-0.0917692	0.131979	-0.927911			-0.0613023	0.0857189	-0.483297
ENSDARG00000055538	AVL9	ENSDARG00000055538_AVL9	3780	3229	2785	4.93465e-11	1.09706e-08	1.00692e-34			5.76921e-11	1.18015e-08	1.92178e-34
ENSDARG00000096214	AVPI1	ENSDARG00000096214_AVPI1	490	439	452	0.10086	-0.687696	0.227981			0.0669126	-0.373705	0.141691
ENSDARG00000058567	avpl	ENSDARG00000058567_avpl	51	54	45	-0.84537	0.421523	0.610068			-0.44582	0.245771	0.337773
ENSDARG00000077083	AVPR1A	ENSDARG00000077083_AVPR1A	78	89	98	-0.439129	-0.558652	-0.151889			-0.254886	-0.312763	-0.09758
ENSDARG00000045788	avpr1b	ENSDARG00000045788_avpr1b	22	80	43	-6.42397e-09	0.00108443	-0.0125025			-6.95549e-09	0.000891416	-0.00933494
ENSDARG00000007436	avpr2	ENSDARG00000007436_avpr2	141	84	31	0.000175685	8.02853e-07	5.8278e-18			0.000152773	7.94528e-07	8.27639e-18
ENSDARG00000029219	AVPR2	ENSDARG00000029219_AVPR2	158	176	133	-0.352285	0.0167409	0.159339			-0.209283	0.0123315	0.102028
ENSDARG00000062355	axdnd1	ENSDARG00000062355_axdnd1	643	846	370	-1.58291e-07	2.40734e-43	8.10866e-18			-1.61547e-07	5.12195e-43	1.14746e-17
ENSDARG00000026534	axin1	ENSDARG00000026534_axin1	3257	3949	3554	-3.7504e-16	5.37353e-06	-0.000334274			-5.09509e-16	5.09862e-06	-0.000285467
ENSDARG00000014147	axin2	ENSDARG00000014147_axin2	227	245	267	-0.433959	-0.353378	-0.0792063			-0.252076	-0.209885	-0.0533311
ENSDARG00000088884	AXL	ENSDARG00000088884_AXL	99	277	381	-1.28251e-20	-5.7432e-05	-4.83682e-40			-1.92347e-20	-5.14903e-05	-9.87922e-40
ENSDARG00000063691	AXL	ENSDARG00000063691_AXL	541	752	838	-4.83692e-09	-0.0330009	-1.22824e-15			-5.27319e-09	-0.0234537	-1.64898e-15
ENSDARG00000060634	azi1	ENSDARG00000060634_azi1	261	170	243	1.35949e-05	-0.000383421	0.448938			1.26399e-05	-0.000326062	0.259934
ENSDARG00000088984	AZI1	ENSDARG00000088984_AZI1	1023	877	730	0.000874694	0.000268045	2.74633e-12			0.000724496	0.000230437	3.35649e-12
ENSDARG00000042997	azi2	ENSDARG00000042997_azi2	1816	1394	1537	9.97358e-14	-0.00870721	1.55825e-06			1.26896e-13	-0.0066083	1.52283e-06
ENSDARG00000052789	azin1a	ENSDARG00000052789_azin1a	180	217	275	-0.0706611	-0.0101051	-9.78406e-06			-0.0479404	-0.00761665	-9.16685e-06
ENSDARG00000035869	azin1b	ENSDARG00000035869_azin1b	43982	51200	29265	-3.65329e-121	1.99e-199	1.99e-199			-1.40653e-120	1.04589e-198	1.04589e-198
ENSDARG00000071168	B2M	ENSDARG00000071168_B2M	8	14	30	-0.286279	-0.0226288	-0.000471986			-0.173603	-0.0164131	-0.000398945
ENSDARG00000053136	b2m	ENSDARG00000053136_b2m	2325	18956	57091	-1.99e-199	-1.99e-199	-1.99e-199			-1.04589e-198	-1.04589e-198	-1.04589e-198
ENSDARG00000015887	b2ml	ENSDARG00000015887_b2ml	3913	9360	14045	-1.99e-199	-1.99e-199	-1.99e-199			-1.04589e-198	-1.04589e-198	-1.04589e-198
ENSDARG00000046133	b3galnt2	ENSDARG00000046133_b3galnt2	1165	1236	1728	-0.153111	-1.57713e-19	-1.04794e-25			-0.0983034	-2.32345e-19	-1.74242e-25
ENSDARG00000075154	B3GALT1	ENSDARG00000075154_B3GALT1	1084	1378	730	-3.38239e-09	8.42131e-46	9.23173e-17			-3.7051e-09	1.844e-45	1.27348e-16
ENSDARG00000042628	b3galt2	ENSDARG00000042628_b3galt2	18909	20315	10189	-1.29119e-12	1.99e-199	1.99e-199			-1.58978e-12	1.04589e-198	1.04589e-198
ENSDARG00000076218	b3galt4	ENSDARG00000076218_b3galt4	814	854	890	-0.33962	-0.401981	-0.0692034			-0.202641	-0.2354	-0.047039
ENSDARG00000038414	b3galt6	ENSDARG00000038414_b3galt6	1246	1036	1324	1.1976e-05	-3.32018e-09	-0.128775			1.11915e-05	-3.63987e-09	-0.0837592
ENSDARG00000073917	b3galtla	ENSDARG00000073917_b3galtla	2029	1988	1633	0.527968	3.92177e-09	6.42064e-11			0.29763	4.28594e-09	7.48548e-11
ENSDARG00000077740	b3galtlb	ENSDARG00000077740_b3galtlb	832	1403	1258	-7.93801e-34	0.0052364	-1.07288e-20			-1.49335e-33	0.00406249	-1.61027e-20
ENSDARG00000040547	b3gat1	ENSDARG00000040547_b3gat1	2322	1781	994	3.10844e-17	5.18223e-51	8.51023e-121			4.34054e-17	1.20132e-50	3.27522e-120
ENSDARG00000030733	b3gat2	ENSDARG00000030733_b3gat2	1461	1458	1851	0.970471	-8.95168e-12	-1.31472e-11			0.490004	-1.07366e-11	-1.5631e-11
ENSDARG00000001939	b3gat3	ENSDARG00000001939_b3gat3	5946	4731	3999	6.15571e-32	4.94668e-15	2.43134e-85			1.12618e-31	6.53242e-15	7.5224e-85
ENSDARG00000077583	B3GNT1	ENSDARG00000077583_B3GNT1	784	633	850	6.65467e-05	-1.92448e-08	-0.107805			5.93698e-05	-2.03946e-08	-0.0712528
ENSDARG00000052376	b3gnt2a	ENSDARG00000052376_b3gnt2a	38	107	123	-8.59561e-09	-0.322633	-1.17135e-11			-9.2666e-09	-0.19339	-1.39805e-11
ENSDARG00000091902	b3gnt2b	ENSDARG00000091902_b3gnt2b	117	279	170	-2.25939e-16	3.0396e-07	-0.00209054			-3.08785e-16	3.06661e-07	-0.00168049
ENSDARG00000068219	b3gnt2l	ENSDARG00000068219_b3gnt2l	63	171	324	-1.04607e-12	-5.72597e-12	-2.01295e-43			-1.29809e-12	-6.91848e-12	-4.27851e-43
ENSDARG00000043482	B3GNT3	ENSDARG00000043482_B3GNT3	7	2	7	0.179687	-0.179687	1			0.11393	-0.11393	0.490004
ENSDARG00000093521	B3GNT3	ENSDARG00000093521_B3GNT3	6	8	11	-0.790527	-0.647606	-0.332306			-0.421113	-0.354937	-0.198599
ENSDARG00000054373	B3GNT3	ENSDARG00000054373_B3GNT3	2	12	8	-0.0129395	0.503445	-0.109375			-0.00964185	0.28551	-0.0721622
ENSDARG00000058100	B3GNT3	ENSDARG00000058100_B3GNT3	207	735	735	-6.29724e-70	1	-6.29724e-70			-1.74093e-69	0.490004	-1.74093e-69
ENSDARG00000004396	b3gnt5b	ENSDARG00000004396_b3gnt5b	1	11	16	-0.00634766	-0.442068	-0.000274658			-0.00488847	-0.256289	-0.000235995
ENSDARG00000038489	b3gnt7	ENSDARG00000038489_b3gnt7	131	142	80	-0.545106	3.80584e-05	0.000545827			-0.306278	3.45247e-05	0.000458778
ENSDARG00000041616	B3GNT9	ENSDARG00000041616_B3GNT9	50	55	79	-0.696468	-0.0465282	-0.0133804			-0.377853	-0.0324352	-0.00995633
ENSDARG00000043431	b3gntl1	ENSDARG00000043431_b3gntl1	772	594	917	1.62278e-06	-9.16661e-17	-0.000455186			1.58002e-06	-1.2653e-16	-0.000385151
ENSDARG00000077352	B4GALNT1	ENSDARG00000077352_B4GALNT1	1108	903	1435	5.29306e-06	-2.75374e-28	-9.58503e-11			5.02526e-06	-4.75709e-28	-1.11182e-10
ENSDARG00000061520	b4galnt1a	ENSDARG00000061520_b4galnt1a	59	50	101	0.443669	-4.03721e-05	-0.0011229			0.257116	-3.65531e-05	-0.000921932
ENSDARG00000076361	B4GALNT2	ENSDARG00000076361_B4GALNT2	87	83	69	0.818106	0.291654	0.173291			0.433515	0.176389	0.110309
ENSDARG00000070605	B4GALNT2	ENSDARG00000070605_B4GALNT2	235	135	47	2.25353e-07	4.70628e-11	3.09521e-31			2.28472e-07	5.51526e-11	5.60895e-31
ENSDARG00000094579	b4galnt2	ENSDARG00000094579_b4galnt2	57	255	135	-4.76462e-31	1.25643e-09	-1.76453e-08			-8.59092e-31	1.40431e-09	-1.87253e-08
ENSDARG00000077484	B4GALNT3	ENSDARG00000077484_B4GALNT3	6	0	1	0.03125	-1	0.125			0.0222739	-0.490004	0.0814451
ENSDARG00000078749	b4galnt3a	ENSDARG00000078749_b4galnt3a	8	2	4	0.109375	-0.6875	0.387695			0.0721622	-0.373604	0.227815
ENSDARG00000058939	b4galnt3b	ENSDARG00000058939_b4galnt3b	87	82	66	0.758422	0.217445	0.105592			0.406581	0.135932	0.0698791
ENSDARG00000076701	B4GALNT4	ENSDARG00000076701_B4GALNT4	1759	2103	1786	-3.33456e-08	3.98e-07	-0.662347			-3.50532e-08	3.99371e-07	-0.362223
ENSDARG00000046150	B4GALNT4	ENSDARG00000046150_B4GALNT4	4231	2507	2544	6.79793e-99	-0.61248	3.27115e-94			2.30314e-98	-0.339021	1.07597e-93
ENSDARG00000002634	b4galt1	ENSDARG00000002634_b4galt1	47	65	70	-0.107782	-0.730789	-0.0415008			-0.071239	-0.393844	-0.0291019
ENSDARG00000052326	B4GALT1	ENSDARG00000052326_B4GALT1	323	316	383	0.812403	-0.0124927	-0.0263152			0.431082	-0.00933008	-0.0189487
ENSDARG00000077994	b4galt2	ENSDARG00000077994_b4galt2	1043	702	541	3.21642e-16	5.51408e-06	6.19495e-37			4.38242e-16	5.22966e-06	1.21459e-36
ENSDARG00000062329	B4GALT3	ENSDARG00000062329_B4GALT3	1462	1296	671	0.00167389	1.03379e-45	3.91457e-67			0.00135592	2.25411e-45	1.057e-66
ENSDARG00000004798	b4galt4	ENSDARG00000004798_b4galt4	537	428	384	0.000501431	0.131247	5.17791e-07			0.000422872	0.0852753	5.17093e-07
ENSDARG00000037815	b4galt5	ENSDARG00000037815_b4galt5	284	289	209	-0.867308	0.000389688	0.000842214			-0.455925	0.000331246	0.000698552
ENSDARG00000010301	b4galt6	ENSDARG00000010301_b4galt6	18475	14671	5286	4.11884e-97	1.99e-199	1.99e-199			1.37857e-96	1.04589e-198	1.04589e-198
ENSDARG00000021899	b4galt7	ENSDARG00000021899_b4galt7	966	904	1334	0.158338	-9.35872e-20	-1.73871e-14			0.101428	-1.383e-19	-2.26091e-14
ENSDARG00000011727	b9d1	ENSDARG00000011727_b9d1	1183	1093	1596	0.0620817	-2.76198e-22	-4.89222e-15			0.0425343	-4.29691e-22	-6.4537e-15
ENSDARG00000017385	b9d2	ENSDARG00000017385_b9d2	711	468	689	1.52153e-12	-8.75187e-11	0.574643			1.86929e-12	-1.01571e-10	0.320793
ENSDARG00000077775	BAALC	ENSDARG00000077775_BAALC	343	312	412	0.241095	-0.000229013	-0.0132797			0.149098	-0.000197703	-0.00988597
ENSDARG00000089549	BAALC	ENSDARG00000089549_BAALC	477	385	290	0.00192176	0.00029064	1.48904e-11			0.00154955	0.00024928	1.77391e-11
ENSDARG00000077526	BABAM1	ENSDARG00000077526_BABAM1	1962	1434	1857	1.28764e-19	-1.75695e-13	0.0923797			1.90064e-19	-2.22288e-13	0.0616452
ENSDARG00000086067	BACE2	ENSDARG00000086067_BACE2	50	112	137	-1.23605e-06	-0.128108	-1.49136e-10			-1.21545e-06	-0.0833548	-1.71437e-10
ENSDARG00000044781	bace2	ENSDARG00000044781_bace2	248	342	297	-0.00012495	0.0816703	-0.0396754			-0.000109722	0.0548898	-0.0278883
ENSDARG00000002196	bach1	ENSDARG00000002196_bach1	3386	2614	2907	2.11949e-23	-8.46929e-05	1.65536e-09			3.3724e-23	-7.5179e-05	1.84265e-09
ENSDARG00000004074	bach2b	ENSDARG00000004074_bach2b	2442	2712	2787	-0.000178404	-0.318321	-1.947e-06			-0.000155053	-0.191001	-1.894e-06
ENSDARG00000087993	BAD	ENSDARG00000087993_BAD	1533	1344	3698	0.000454623	-1.99e-199	-1.99e-199			0.00038471	-1.04589e-198	-1.04589e-198
ENSDARG00000054937	badb	ENSDARG00000054937_badb	198	186	242	0.574622	-0.00777504	-0.0402482			0.320786	-0.00593226	-0.0282677
ENSDARG00000020895	bag1	ENSDARG00000020895_bag1	3741	3296	3566	1.19285e-07	-0.00116326	0.0417873			1.22307e-07	-0.00095396	0.0292923
ENSDARG00000035005	bag2	ENSDARG00000035005_bag2	33	75	105	-6.55036e-05	-0.0303695	-6.09361e-10			-5.85083e-05	-0.021703	-6.85874e-10
ENSDARG00000039486	bag3	ENSDARG00000039486_bag3	3003	2390	1103	7.26862e-17	1.96541e-107	1.99e-199			1.00528e-16	7.03271e-107	1.04589e-198
ENSDARG00000043179	bag4	ENSDARG00000043179_bag4	1555	1372	2257	0.000765344	-3.15858e-49	-4.90997e-30			0.000636486	-7.18591e-49	-8.73321e-30
ENSDARG00000017316	bag5	ENSDARG00000017316_bag5	1215	1407	1529	-0.000190255	-0.0255254	-2.2103e-09			-0.000165076	-0.0184071	-2.44161e-09
ENSDARG00000075892	bag6	ENSDARG00000075892_bag6	7324	6931	9953	0.00102532	-3.30305e-120	-2.85023e-89			0.000844278	-1.2657e-119	-9.06339e-89
ENSDARG00000077531	bag6l	ENSDARG00000077531_bag6l	570	465	419	0.00121576	0.130102	1.7657e-06			0.000995663	0.0845733	1.72267e-06
ENSDARG00000080009	BAHCC1	ENSDARG00000080009_BAHCC1	4584	4813	5854	-0.0186658	-6.93574e-24	-1.65927e-35			-0.0136783	-1.11312e-23	-3.19156e-35
ENSDARG00000086789	BAHD1	ENSDARG00000086789_BAHD1	1428	1730	863	-8.31331e-08	4.38994e-66	2.31895e-32			-8.60434e-08	1.17588e-65	4.26708e-32
ENSDARG00000090712	BAHD1	ENSDARG00000090712_BAHD1	1587	1948	1440	-1.36081e-09	2.62508e-18	0.00795155			-1.51448e-09	3.76393e-18	0.00605601
ENSDARG00000076460	BAI1	ENSDARG00000076460_BAI1	1864	1437	1257	1.12967e-13	0.000560864	1.40906e-27			1.43546e-13	0.000471105	2.41111e-27
ENSDARG00000075133	BAI1	ENSDARG00000075133_BAI1	2192	2188	1727	0.963845	1.83703e-13	1.16684e-13			0.490004	2.32209e-13	1.48571e-13
ENSDARG00000078529	BAI1	ENSDARG00000078529_BAI1	3300	7087	5624	-1.99e-199	1.54732e-38	-4.7231e-135			-1.04589e-198	3.10206e-38	-1.94269e-134
ENSDARG00000088161	BAI2	ENSDARG00000088161_BAI2	1010	747	572	3.80313e-10	1.60496e-06	1.99938e-28			4.31225e-10	1.56118e-06	3.46867e-28
ENSDARG00000025667	bai2	ENSDARG00000025667_bai2	11488	4642	4506	1.99e-199	0.158098	1.99e-199			1.04589e-198	0.101283	1.04589e-198
ENSDARG00000059832	bai3	ENSDARG00000059832_bai3	5649	5075	4551	3.12031e-08	9.71559e-08	1.55898e-27			3.28869e-08	1.00363e-07	2.66637e-27
ENSDARG00000060587	BAIAP2	ENSDARG00000060587_BAIAP2	4129	5735	1721	-5.35291e-59	1.99e-199	1.99e-199			-1.34275e-58	1.04589e-198	1.04589e-198
ENSDARG00000062799	baiap2a	ENSDARG00000062799_baiap2a	3540	3747	2489	-0.0158065	1.99047e-57	7.17537e-42			-0.0116736	4.92337e-57	1.50083e-41
ENSDARG00000029305	baiap2l1a	ENSDARG00000029305_baiap2l1a	92	81	91	0.447178	-0.492672	1			0.258994	-0.282099	0.490004
ENSDARG00000031119	baiap2l1b	ENSDARG00000031119_baiap2l1b	2290	1980	762	2.23713e-06	1.12538e-123	6.8064e-176			2.16938e-06	4.40425e-123	3.31246e-175
ENSDARG00000016483	BAIAP2L2	ENSDARG00000016483_BAIAP2L2	47	74	104	-0.0177295	-0.0294459	-4.03458e-06			-0.0130232	-0.0210749	-3.85097e-06
ENSDARG00000060933	baiap2l2	ENSDARG00000060933_baiap2l2	1761	1337	192	2.71001e-14	1.99e-199	1.99e-199			3.5003e-14	1.04589e-198	1.04589e-198
ENSDARG00000079264	BAIAP3	ENSDARG00000079264_BAIAP3	253	352	216	-6.53773e-05	1.26405e-08	0.0963429			-5.84246e-05	1.34839e-08	0.0641075
ENSDARG00000089995	BAK1	ENSDARG00000089995_BAK1	8	27	36	-0.00187822	-0.313503	-2.54486e-05			-0.00151527	-0.188294	-2.32344e-05
ENSDARG00000055381	bambia	ENSDARG00000055381_bambia	2888	4328	3754	-8.66104e-65	1.81267e-10	-2.19039e-26			-2.29078e-64	2.07704e-10	-3.67359e-26
ENSDARG00000056406	bambib	ENSDARG00000056406_bambib	470	309	209	8.79623e-09	1.28571e-05	5.22422e-24			9.4785e-09	1.20093e-05	8.39185e-24
ENSDARG00000037009	banf1	ENSDARG00000037009_banf1	1410	1657	2439	-8.81867e-06	-1.89097e-34	-2.14071e-62			-8.28602e-06	-3.58288e-34	-5.53514e-62
ENSDARG00000017562	banp	ENSDARG00000017562_banp	1653	1717	1594	-0.277811	0.0339713	0.308743			-0.168969	0.0241122	0.185714
ENSDARG00000063051	bap1	ENSDARG00000063051_bap1	2375	2200	3040	0.0100889	-3.44869e-31	-1.64509e-19			0.00760532	-6.23823e-31	-2.42581e-19
ENSDARG00000076733	bard1	ENSDARG00000076733_bard1	101	64	100	0.00491634	-0.00610345	1			0.00382369	-0.00470798	0.490004
ENSDARG00000035508	barhl1a	ENSDARG00000035508_barhl1a	84	78	151	0.694567	-1.61246e-06	-1.47135e-05			0.37686	-1.5706e-06	-1.36361e-05
ENSDARG00000019013	barhl1b	ENSDARG00000019013_barhl1b	50	32	12	0.0598083	0.00365776	1.21438e-06			0.0410593	0.00288086	1.18668e-06
ENSDARG00000070129	barhl2	ENSDARG00000070129_barhl2	5024	3757	9009	9.87841e-42	-1.99e-199	-1.99e-199			2.0617e-41	-1.04589e-198	-1.04589e-198
ENSDARG00000007407	barx1	ENSDARG00000007407_barx1	53	18	11	3.88475e-05	0.264931	1.00586e-07			3.51469e-05	0.161857	1.04161e-07
ENSDARG00000041098	BARX2	ENSDARG00000041098_BARX2	54	59	105	-0.706882	-0.000408175	-6.41485e-05			-0.382871	-0.00034648	-5.7305e-05
ENSDARG00000053358	basp1	ENSDARG00000053358_basp1	9413	11431	19331	-2.01153e-44	-1.99e-199	-1.99e-199			-4.33261e-44	-1.04589e-198	-1.04589e-198
ENSDARG00000011818	batf	ENSDARG00000011818_batf	42	50	33	-0.465707	0.0784196	0.355699			-0.268216	0.0528391	0.211164
ENSDARG00000042577	batf3	ENSDARG00000042577_batf3	1	13	29	-0.00183105	-0.0195205	-5.77419e-08			-0.00147887	-0.0142767	-6.01548e-08
ENSDARG00000089129	baxa	ENSDARG00000089129_baxa	38	43	80	-0.656992	-0.00108443	-0.000138238			-0.35961	-0.000891416	-0.00012109
ENSDARG00000020623	baxa	ENSDARG00000020623_baxa	1270	1989	4670	-1.46762e-36	-1.99e-199	-1.99e-199			-2.86836e-36	-1.04589e-198	-1.04589e-198
ENSDARG00000030881	baxb	ENSDARG00000030881_baxb	197	342	589	-4.39204e-10	-5.07345e-16	-3.78091e-46			-4.96938e-10	-6.86273e-16	-8.30892e-46
ENSDARG00000019699	baz1a	ENSDARG00000019699_baz1a	1578	1891	2654	-1.15327e-07	-9.37868e-30	-5.38097e-62			-1.18298e-07	-1.65972e-29	-1.38667e-61
ENSDARG00000063233	BAZ1A	ENSDARG00000063233_BAZ1A	2598	3195	4372	-4.5972e-15	-8.31481e-42	-3.56788e-101			-6.07532e-15	-1.73595e-41	-1.22504e-100
ENSDARG00000061394	baz1b	ENSDARG00000061394_baz1b	12692	10265	11101	8.28975e-58	-1.10778e-08	6.21457e-25			2.05874e-57	-1.19074e-08	1.01537e-24
ENSDARG00000058676	baz2a	ENSDARG00000058676_baz2a	1355	1359	1254	-0.95408	0.0418772	0.0502348			-0.490004	0.0293536	0.0348384
ENSDARG00000082979	BAZ2B	ENSDARG00000082979_BAZ2B	519	597	821	-0.0211284	-2.95728e-09	-1.48873e-16			-0.0153882	-3.25167e-09	-2.04597e-16
ENSDARG00000057782	BAZ2B	ENSDARG00000057782_BAZ2B	12614	19796	34909	-1.99e-199	-1.99e-199	-1.99e-199			-1.04589e-198	-1.04589e-198	-1.04589e-198
ENSDARG00000069282	bbc3	ENSDARG00000069282_bbc3	268	521	1062	-1.43384e-19	-8.96342e-43	-5.37786e-112			-2.10514e-19	-1.89149e-42	-1.9693e-111
ENSDARG00000071046	bbip1	ENSDARG00000071046_bbip1	7807	6099	4226	1.32395e-47	3.3323e-76	1.99e-199			2.95319e-47	9.66943e-76	1.04589e-198
ENSDARG00000036135	bbox1	ENSDARG00000036135_bbox1	2395	11243	3608	-1.99e-199	1.99e-199	-1.59133e-55			-1.04589e-198	1.04589e-198	-3.86059e-55
ENSDARG00000075169	bbs1	ENSDARG00000075169_bbs1	7239	5841	2255	2.23689e-34	1.99e-199	1.99e-199			4.24157e-34	1.04589e-198	1.04589e-198
ENSDARG00000069515	bbs10	ENSDARG00000069515_bbs10	68	65	55	0.862403	0.411423	0.279198			0.453762	0.240385	0.16974
ENSDARG00000016112	bbs12	ENSDARG00000016112_bbs12	966	874	1270	0.0338554	-1.18055e-17	-1.38607e-10			0.0240318	-1.66271e-17	-1.60142e-10
ENSDARG00000041621	bbs2	ENSDARG00000041621_bbs2	7555	6936	5518	2.82673e-07	5.11791e-37	3.24903e-71			2.85908e-07	1.00619e-36	9.08392e-71
ENSDARG00000063522	bbs4	ENSDARG00000063522_bbs4	5243	3399	1433	3.93793e-88	6.25821e-181	1.99e-199			1.2432e-87	3.10566e-180	1.04589e-198
ENSDARG00000039827	bbs5	ENSDARG00000039827_bbs5	5513	3815	2174	1.73816e-69	6.27822e-101	1.99e-199			4.79244e-69	2.15197e-100	1.04589e-198
ENSDARG00000059911	bbs7	ENSDARG00000059911_bbs7	4461	3601	2829	1.00878e-21	6.17838e-22	5.07379e-82			1.55428e-21	9.54866e-22	1.5349e-81
ENSDARG00000079217	bbs9	ENSDARG00000079217_bbs9	7184	4772	2805	1.78472e-108	3.14042e-114	1.99e-199			6.39349e-108	1.16313e-113	1.04589e-198
ENSDARG00000012699	BBX	ENSDARG00000012699_BBX	48	63	55	-0.183657	0.519491	-0.554601			-0.116315	0.293417	-0.310778
ENSDARG00000053979	bc2	ENSDARG00000053979_bc2	3569	3691	5152	-0.155572	-1.33132e-54	-1.01763e-64			-0.09977	-3.20101e-54	-2.69582e-64
ENSDARG00000070367	BCAM	ENSDARG00000070367_BCAM	16	20	35	-0.617719	-0.0580641	-0.0109736			-0.341567	-0.0399274	-0.00824235
ENSDARG00000090190	bcam	ENSDARG00000090190_bcam	405	283	338	3.75419e-06	-0.0301568	0.0154085			3.59012e-06	-0.0215582	0.011398
ENSDARG00000016736	bcan	ENSDARG00000016736_bcan	161	414	1191	-1.15074e-26	-4.24554e-87	-1.84606e-194			-1.93815e-26	-1.332e-86	-9.62827e-194
ENSDARG00000016231	bcap29	ENSDARG00000016231_bcap29	3108	2357	1426	2.95185e-24	3.64359e-52	7.64318e-141			4.76562e-24	8.54395e-52	3.22677e-140
ENSDARG00000044972	bcap31	ENSDARG00000044972_bcap31	3118	3727	4506	-1.929e-13	-9.42641e-18	-3.97163e-57			-2.43425e-13	-1.33228e-17	-9.79239e-57
ENSDARG00000056525	bcar1	ENSDARG00000056525_bcar1	3476	2992	5795	1.87308e-09	-1.99e-199	-2.09471e-129			2.07164e-09	-1.04589e-198	-8.36373e-129
ENSDARG00000016981	bcar3	ENSDARG00000016981_bcar3	149	137	293	0.515477	-4.08543e-14	-6.7816e-12			0.291311	-5.25747e-14	-8.1643e-12
ENSDARG00000043631	bcas2	ENSDARG00000043631_bcas2	4240	5565	8495	-6.77857e-41	-1.07363e-135	-1.99e-199			-1.40029e-40	-4.41781e-135	-1.04589e-198
ENSDARG00000090764	bcas3	ENSDARG00000090764_bcas3	5066	5562	4470	-1.56757e-06	1.1101e-27	1.09412e-09			-1.53239e-06	1.90182e-27	1.21735e-09
ENSDARG00000045568	bcat1	ENSDARG00000045568_bcat1	8788	7523	5639	4.07251e-23	9.66201e-61	1.29484e-152			6.43489e-23	2.46105e-60	5.71175e-152
ENSDARG00000054849	bcat2	ENSDARG00000054849_bcat2	7001	6010	3596	3.83815e-18	2.91728e-135	1.99e-199			5.47414e-18	1.20372e-134	1.04589e-198
ENSDARG00000004948	bccip	ENSDARG00000004948_bccip	5522	7531	9240	-2.04011e-69	-8.70942e-40	-1.99e-199			-5.61621e-69	-1.77196e-39	-1.04589e-198
ENSDARG00000074111	bcdin3d	ENSDARG00000074111_bcdin3d	32	38	46	-0.550412	-0.445205	-0.140538			-0.308656	-0.257916	-0.0908585
ENSDARG00000027620	bcdo2l	ENSDARG00000027620_bcdo2l	716	706	389	0.811374	6.77142e-22	5.09754e-23			0.430592	1.0455e-21	8.04955e-23
ENSDARG00000040555	bckdha	ENSDARG00000040555_bckdha	4376	4071	4030	0.000939543	0.65674	0.000167588			0.000776131	0.35951	0.000145973
ENSDARG00000014676	bckdhb	ENSDARG00000014676_bckdhb	470	373	652	0.000934024	-2.38875e-18	-6.1282e-08			0.000771659	-3.42378e-18	-6.38231e-08
ENSDARG00000086611	BCKDHB	ENSDARG00000086611_BCKDHB	610	477	504	6.11518e-05	-0.406485	0.00164382			5.47842e-05	-0.237715	0.00133256
ENSDARG00000093569	bckdhbl	ENSDARG00000093569_bckdhbl	523	698	652	-6.1096e-07	0.220656	-0.000185791			-6.08018e-07	0.137614	-0.000161309
ENSDARG00000016904	bckdk	ENSDARG00000016904_bckdk	4252	8153	6936	-1.99e-199	3.96844e-23	-2.55301e-143			-1.04589e-198	6.27867e-23	-1.08849e-142
ENSDARG00000077130	BCL10	ENSDARG00000077130_BCL10	28	75	184	-4.02775e-06	-9.59628e-12	-2.49141e-29			-3.85097e-06	-1.15033e-11	-4.37538e-29
ENSDARG00000061352	bcl11aa	ENSDARG00000061352_bcl11aa	340	239	389	3.10399e-05	-2.32328e-09	-0.0753679			2.82488e-05	-2.56068e-09	-0.0509423
ENSDARG00000063153	bcl11ab	ENSDARG00000063153_bcl11ab	418	442	833	-0.432885	-3.43401e-28	-3.24629e-32			-0.251519	-5.92365e-28	-5.96507e-32
ENSDARG00000067727	BCL11B	ENSDARG00000067727_BCL11B	198	157	214	0.0336087	-0.00358797	-0.45995			0.0238632	-0.00282777	-0.26519
ENSDARG00000062510	bcl11ba	ENSDARG00000062510_bcl11ba	248	149	225	7.69417e-07	-0.00010005	0.311746			7.61521e-07	-8.84029e-05	0.18737
ENSDARG00000094704	bcl2	ENSDARG00000094704_bcl2	44	39	16	0.660884	0.00266726	0.000394043			0.361488	0.00212469	0.00033484
ENSDARG00000025613	BCL2	ENSDARG00000025613_BCL2	47	79	44	-0.00553602	0.00204504	0.834081			-0.00428492	0.00164531	0.440724
ENSDARG00000089109	BCL2	ENSDARG00000089109_BCL2	342	371	468	-0.294353	-0.000907964	-1.08055e-05			-0.177918	-0.000750938	-1.01016e-05
ENSDARG00000008434	bcl2l1	ENSDARG00000008434_bcl2l1	1257	2409	1959	-6.40546e-82	1.04916e-11	-2.28632e-35			-1.93962e-81	1.25662e-11	-4.39456e-35
ENSDARG00000026766	bcl2l10	ENSDARG00000026766_bcl2l10	2200	3809	5724	-9.91058e-97	-3.89048e-86	-1.99e-199			-3.3081e-96	-1.21174e-85	-1.04589e-198
ENSDARG00000079144	bcl2l11	ENSDARG00000079144_bcl2l11	63	159	224	-9.30562e-11	-0.00104836	-2.50796e-22			-1.07977e-10	-0.00086273	-3.91183e-22
ENSDARG00000062370	bcl2l13	ENSDARG00000062370_bcl2l13	181	171	181	0.631502	-0.631502	1			0.347233	-0.347233	0.490004
ENSDARG00000090401	BCL2L14	ENSDARG00000090401_BCL2L14	91	106	328	-0.318544	-1.78598e-27	-1.62781e-32			-0.191116	-3.05665e-27	-3.00625e-32
ENSDARG00000087832	bcl3	ENSDARG00000087832_bcl3	62	221	496	-4.21532e-22	-3.65032e-25	-4.4492e-85			-6.54005e-22	-5.99108e-25	-1.37513e-84
ENSDARG00000070864	bcl6a	ENSDARG00000070864_bcl6a	13341	8254	6377	1.99e-199	2.14001e-54	1.99e-199			1.04589e-198	5.14109e-54	1.04589e-198
ENSDARG00000069295	bcl6ab	ENSDARG00000069295_bcl6ab	1267	1061	2331	2.12462e-05	-8.32131e-108	-2.6724e-71			1.94932e-05	-2.97593e-107	-7.46562e-71
ENSDARG00000069335	BCL6B	ENSDARG00000069335_BCL6B	430	1521	763	-2.26441e-142	1.49462e-57	-3.84158e-22			-9.60909e-142	3.6913e-57	-5.95715e-22
ENSDARG00000052907	bcl7a	ENSDARG00000052907_bcl7a	2776	2656	5641	0.106385	-1.99e-199	-1.99e-199			0.0703873	-1.04589e-198	-1.04589e-198
ENSDARG00000026709	bcl7ba	ENSDARG00000026709_bcl7ba	5266	4098	3893	1.42238e-33	0.0224777	8.81533e-47			2.65958e-33	0.0163103	1.95297e-46
ENSDARG00000040396	bcl7bb	ENSDARG00000040396_bcl7bb	708	579	801	0.00035604	-2.49778e-09	-0.017839			0.000303471	-2.75473e-09	-0.0130979
ENSDARG00000036687	bcl9	ENSDARG00000036687_bcl9	5632	4985	8113	3.57693e-10	-5.95718e-166	-7.45275e-100			4.06623e-10	-2.79097e-165	-2.53754e-99
ENSDARG00000055054	bcl9l	ENSDARG00000055054_bcl9l	4011	4081	3726	-0.443052	6.14565e-05	0.00124184			-0.256786	5.50447e-05	0.0010165
ENSDARG00000034369	bcmo1	ENSDARG00000034369_bcmo1	117	107	342	0.547711	-1.05299e-29	-1.24693e-26			0.307619	-1.85656e-29	-2.10591e-26
ENSDARG00000055722	bco2a	ENSDARG00000055722_bco2a	3278	2344	290	1.0604e-35	1.99e-199	1.99e-199	beta-carotene oxygenase 2a		2.04354e-35	1.04589e-198	1.04589e-198
ENSDARG00000041715	bco2b	ENSDARG00000041715_bco2b	160	85	46	1.90538e-06	0.00083204	5.85151e-16			1.85598e-06	0.000690334	7.90661e-16
ENSDARG00000017798	bcor	ENSDARG00000017798_bcor	10130	11934	11153	-6.0799e-34	2.83514e-07	-2.43596e-12			-1.14522e-33	2.86894e-07	-2.98247e-12
ENSDARG00000077912	BCORL1	ENSDARG00000077912_BCORL1	3838	3103	4684	1.16107e-18	-3.51779e-72	-5.14141e-20			1.67367e-18	-9.91612e-72	-7.63389e-20
ENSDARG00000079286	bcr	ENSDARG00000079286_bcr	7432	8625	14910	-4.89952e-21	-1.99e-199	-1.99e-199			-7.43337e-21	-1.04589e-198	-1.04589e-198
ENSDARG00000042329	BCR	ENSDARG00000042329_BCR	22957	11088	14750	1.99e-199	-3.27847e-115	1.99e-199	BCR gene encodes a 160-kD phosphoprotein associated with serine/threonine kinase activity. The BCR gene is the site of breakpoints used in the generation of the 2 alternative forms of the Philadelphia chromosome translocation found in chronic myeloid leukemia		1.04589e-198	-1.22386e-114	1.04589e-198
ENSDARG00000012295	bcs1l	ENSDARG00000012295_bcs1l	1096	933	997	0.000320395	-0.151541	0.0321597			0.000273932	-0.0973978	0.0228899
ENSDARG00000059388	bdh1	ENSDARG00000059388_bdh1	2217	2533	2096	-4.82802e-06	1.42706e-10	0.0676524			-4.59777e-06	1.64683e-10	0.0460374
ENSDARG00000052696	bdh2	ENSDARG00000052696_bdh2	71	219	584	-1.00996e-18	-4.17312e-39	-3.13029e-101			-1.45891e-18	-8.40447e-39	-1.07426e-100
ENSDARG00000020744	bdkrb1	ENSDARG00000020744_bdkrb1	0	0	1	1	-1	-1			0.490004	-0.490004	-0.490004
ENSDARG00000079942	BDKRB2	ENSDARG00000079942_BDKRB2	3	8	6	-0.226562	0.790527	-0.507812			-0.140882	0.421113	-0.287429
ENSDARG00000043664	BDKRB2	ENSDARG00000043664_BDKRB2	81	120	84	-0.00720381	0.0140669	-0.876331			-0.00551608	0.010445	-0.459953
ENSDARG00000018817	bdnf	ENSDARG00000018817_bdnf	2464	3220	1117	-1.13631e-23	1.99e-199	8.76529e-115			-1.8218e-23	1.04589e-198	3.26306e-114
ENSDARG00000053091	BDP1	ENSDARG00000053091_BDP1	11	33	25	-0.00126003	0.358143	-0.0288167			-0.00103084	0.212478	-0.0206511
ENSDARG00000058630	BDP1	ENSDARG00000058630_BDP1	1132	947	1187	5.39256e-05	-2.23154e-07	-0.262131			4.84273e-05	-2.26472e-07	-0.160449
ENSDARG00000087413	BEAN1	ENSDARG00000087413_BEAN1	2403	1549	972	2.95814e-42	1.01694e-30	4.90047e-138			6.21339e-42	1.83247e-30	2.04466e-137
ENSDARG00000079128	becn1	ENSDARG00000079128_becn1	3635	3330	2771	0.00026929	8.75239e-13	3.487e-27			0.00023148	1.08429e-12	5.93265e-27
ENSDARG00000089545	BEGAIN	ENSDARG00000089545_BEGAIN	2251	1790	1722	4.35689e-13	0.258231	4.9027e-17			5.44688e-13	0.158207	6.80397e-17
ENSDARG00000043673	BEGAIN	ENSDARG00000043673_BEGAIN	2252	2343	2183	-0.184269	0.018097	0.307211			-0.116664	0.0132815	0.184902
ENSDARG00000058978	BEND2	ENSDARG00000058978_BEND2	551	698	1256	-3.54008e-05	-6.88795e-37	-3.28479e-63			-3.21438e-05	-1.35115e-36	-8.54923e-63
ENSDARG00000076903	bend3	ENSDARG00000076903_bend3	205	164	187	0.03717	-0.240243	0.390571			0.026241	-0.148611	0.22935
ENSDARG00000074990	BEND4	ENSDARG00000074990_BEND4	361	406	426	-0.112058	-0.510108	-0.0224673			-0.0737959	-0.288627	-0.0163033
ENSDARG00000063186	BEND7	ENSDARG00000063186_BEND7	257	324	162	-0.00613072	1.68849e-13	4.00944e-06			-0.00472803	2.1363e-13	3.83246e-06
ENSDARG00000078331	best1	ENSDARG00000078331_best1	314	316	118	-0.968224	5.96146e-22	1.26775e-21			-0.490004	9.21145e-22	1.94991e-21
ENSDARG00000079163	best2	ENSDARG00000079163_best2	657	3225	1555	-1.99e-199	1.85415e-131	-2.05144e-83			-1.04589e-198	7.47562e-131	-6.26806e-83
ENSDARG00000078455	best4	ENSDARG00000078455_best4	1	3	5	-0.625	-0.726562	-0.21875			-0.344233	-0.39191	-0.136502
ENSDARG00000034885	bet1	ENSDARG00000034885_bet1	936	806	982	0.00198788	-3.44682e-05	-0.304176			0.00160069	-3.13428e-05	-0.183266
ENSDARG00000032037	bet1l	ENSDARG00000032037_bet1l	1087	1307	608	-7.50268e-06	1.44054e-58	1.45147e-31			-7.07029e-06	3.59794e-58	2.63494e-31
ENSDARG00000005616	bfb	ENSDARG00000005616_bfb	2	3	3	-1	1	-1			-0.490004	0.490004	-0.490004
ENSDARG00000074919	BFSP1	ENSDARG00000074919_BFSP1	51	74	62	-0.0486621	0.345592	-0.346893			-0.0338306	0.205649	-0.206354
ENSDARG00000011998	bfsp2	ENSDARG00000011998_bfsp2	28	37	125	-0.321084	-2.28532e-12	-7.84491e-16			-0.192543	-2.80164e-12	-1.05633e-15
ENSDARG00000017884	bgna	ENSDARG00000017884_bgna	1054	739	65	1.05109e-13	1.21053e-145	1.99e-199			1.33526e-13	5.21638e-145	1.04589e-198
ENSDARG00000002945	bgnb	ENSDARG00000002945_bgnb	2383	3007	937	-1.9753e-17	1.99e-199	1.80181e-143			-2.77426e-17	1.04589e-198	7.69235e-143
ENSDARG00000045166	bhlha15	ENSDARG00000045166_bhlha15	102	187	70	-6.50443e-07	1.75446e-13	0.0178344			-6.45937e-07	2.21063e-13	0.013095
ENSDARG00000058039	bhlhe22	ENSDARG00000058039_bhlhe22	10215	8934	14673	2.17193e-20	-1.99e-199	-1.51525e-176			3.24604e-20	-1.04589e-198	-7.415e-176
ENSDARG00000037588	bhlhe23	ENSDARG00000037588_bhlhe23	9472	5867	6558	6.65715e-188	-5.94829e-10	8.81663e-118			3.37644e-187	-6.70373e-10	3.34178e-117
ENSDARG00000004060	bhlhe40	ENSDARG00000004060_bhlhe40	39111	45109	3586	-5.75478e-95	1.99e-199	1.99e-199			-1.90048e-94	1.04589e-198	1.04589e-198
ENSDARG00000041691	bhlhe41	ENSDARG00000041691_bhlhe41	49437	23333	908	1.99e-199	1.99e-199	1.99e-199	basic helix-loop-helix family, member e41		1.04589e-198	1.04589e-198	1.04589e-198
ENSDARG00000013430	bhmt	ENSDARG00000013430_bhmt	49	66	155	-0.13535	-1.97022e-09	-5.13473e-14			-0.087717	-2.18032e-09	-6.57826e-14
ENSDARG00000061682	BICC1	ENSDARG00000061682_BICC1	292	283	351	0.738696	-0.00774366	-0.0221051			0.397587	-0.00590954	-0.0160554
ENSDARG00000070497	bicc1b	ENSDARG00000070497_bicc1b	301	471	407	-1.01838e-09	0.0334316	-7.71878e-05			-1.14028e-09	0.0237471	-6.8686e-05
ENSDARG00000076557	bicc2	ENSDARG00000076557_bicc2	70	58	92	0.330936	-0.00685163	-0.0986608			0.197932	-0.00525997	-0.0655432
ENSDARG00000075157	bicc2	ENSDARG00000075157_bicc2	135	93	115	0.00649493	-0.145188	0.229425			0.00499645	-0.0936031	0.142502
ENSDARG00000074357	BICD1	ENSDARG00000074357_BICD1	1955	1723	3294	0.000138887	-1.13298e-110	-5.60496e-77			0.000121644	-4.10808e-110	-1.63447e-76
ENSDARG00000079496	bicd1a	ENSDARG00000079496_bicd1a	2522	2161	3148	1.41572e-07	-5.90755e-42	-9.68563e-17			1.45471e-07	-1.2367e-41	-1.3364e-16
ENSDARG00000079184	BICD2	ENSDARG00000079184_BICD2	3788	2251	2970	6.76205e-88	-2.4593e-23	2.51045e-23			2.13008e-87	-3.90819e-23	3.98711e-23
ENSDARG00000075571	BICD2	ENSDARG00000075571_BICD2	7191	5178	3707	1.80257e-73	4.47211e-55	1.99e-199			5.1205e-73	1.08049e-54	1.04589e-198
ENSDARG00000069290	bida	ENSDARG00000069290_bida	653	951	711	-1.03142e-13	4.2956e-09	-0.122711			-1.31046e-13	4.69347e-09	-0.0802903
ENSDARG00000042114	BIN1	ENSDARG00000042114_BIN1	683	481	354	3.50948e-09	1.25207e-05	9.34028e-25			3.84577e-09	1.16466e-05	1.52173e-24
ENSDARG00000058820	bin1	ENSDARG00000058820_bin1	3537	2675	1195	7.28268e-28	4.05854e-128	1.99e-199			1.25029e-27	1.61629e-127	1.04589e-198
ENSDARG00000003219	bin2a	ENSDARG00000003219_bin2a	240	207	162	0.130048	0.021862	0.000117394			0.0845411	0.0158885	0.000103257
ENSDARG00000010255	bin2b	ENSDARG00000010255_bin2b	807	997	1434	-8.43946e-06	-7.54208e-19	-1.97814e-40			-7.93652e-06	-1.09199e-18	-4.06426e-40
ENSDARG00000088388	BIN3	ENSDARG00000088388_BIN3	545	608	543	-0.0678185	0.0591886	0.975816			-0.0461462	0.040668	0.490004
ENSDARG00000077521	BIN3	ENSDARG00000077521_BIN3	1156	930	691	8.18252e-07	3.18549e-09	1.90514e-27			8.09087e-07	3.49964e-09	3.26021e-27
ENSDARG00000044619	birc2	ENSDARG00000044619_birc2	15307	18104	20668	-6.96421e-53	-9.20725e-39	-2.36257e-176			-1.64807e-52	-1.84865e-38	-1.15006e-175
ENSDARG00000075621	birc5a	ENSDARG00000075621_birc5a	95	319	1588	-2.18744e-29	-1.99e-199	-1.99e-199			-3.85208e-29	-1.04589e-198	-1.04589e-198
ENSDARG00000055655	birc5b	ENSDARG00000055655_birc5b	23	23	25	1	-0.885433	-0.885433			0.490004	-0.463956	-0.463956
ENSDARG00000074166	birc6	ENSDARG00000074166_birc6	26289	23714	23086	1.11905e-30	0.00374929	4.10061e-47			2.01143e-30	0.00294973	9.11738e-47
ENSDARG00000058082	birc7	ENSDARG00000058082_birc7	124	174	444	-0.004453	-3.69761e-28	-3.25111e-43			-0.0034764	-6.38695e-28	-6.89486e-43
ENSDARG00000061409	bivm	ENSDARG00000061409_bivm	1338	1051	1158	4.67875e-09	-0.0240911	0.000337987			5.10053e-09	-0.0174202	0.000288544
ENSDARG00000052073	blcap	ENSDARG00000052073_blcap	6146	6011	4575	0.224234	2.4186e-44	4.1012e-52			0.139672	5.20936e-44	9.62e-52
ENSDARG00000043126	blf	ENSDARG00000043126_blf	143	161	333	-0.329559	-7.68556e-15	-1.60532e-18			-0.197166	-1.00991e-14	-2.3145e-18
ENSDARG00000007783	blk	ENSDARG00000007783_blk	71	71	76	1	-0.741592	-0.741592			0.490004	-0.398994	-0.398994
ENSDARG00000077089	blm	ENSDARG00000077089_blm	1466	1329	855	0.0100851	2.95582e-24	3.72869e-37			0.00760281	4.78135e-24	7.34281e-37
ENSDARG00000025977	blmh	ENSDARG00000025977_blmh	2255	2264	6096	-0.905272	-1.99e-199	-1.99e-199			-0.47283	-1.04589e-198	-1.04589e-198
ENSDARG00000042722	blnk	ENSDARG00000042722_blnk	29	48	62	-0.0395395	-0.214976	-0.00070534			-0.027805	-0.134503	-0.000588379
ENSDARG00000014171	bloc1s1	ENSDARG00000014171_bloc1s1	1032	910	1687	0.006023	-3.88203e-53	-2.01729e-36			0.00464855	-9.20885e-53	-3.93321e-36
ENSDARG00000007597	bloc1s4	ENSDARG00000007597_bloc1s4	581	447	783	3.27221e-05	-7.11614e-22	-4.98118e-08			2.97494e-05	-1.099e-21	-5.20721e-08
ENSDARG00000042933	bloc1s6	ENSDARG00000042933_bloc1s6	2413	2289	4614	0.0728389	-1.54538e-175	-2.34531e-154			0.0493071	-7.52743e-175	-1.0482e-153
ENSDARG00000059857	blvra	ENSDARG00000059857_blvra	494	382	306	0.000173317	0.00421181	3.10578e-11			0.000150803	0.00329579	3.66245e-11
ENSDARG00000042310	blvrb	ENSDARG00000042310_blvrb	1259	2411	2904	-7.88538e-82	-1.4445e-11	-3.99476e-147			-2.38491e-81	-1.71544e-11	-1.72902e-146
ENSDARG00000011299	blzf1	ENSDARG00000011299_blzf1	3662	2862	3511	3.9789e-23	-4.50624e-16	0.0765356			6.29422e-23	-6.1119e-16	0.0516623
ENSDARG00000041414	bmf2	ENSDARG00000041414_bmf2	145	284	343	-1.80384e-11	-0.0204685	-1.49633e-19			-2.13725e-11	-0.0149292	-2.20678e-19
ENSDARG00000006010	bmi1a	ENSDARG00000006010_bmi1a	806	556	779	1.32742e-11	-1.13126e-09	0.513724			1.58635e-11	-1.26133e-09	0.290409
ENSDARG00000013076	bmi1b	ENSDARG00000013076_bmi1b	2134	2335	3135	-0.00276968	-2.69376e-27	-1.98031e-43			-0.00220346	-4.58013e-27	-4.21513e-43
ENSDARG00000061769	bmp10	ENSDARG00000061769_bmp10	6	8	5	-0.790527	0.581055	1			-0.421113	0.323778	0.490004
ENSDARG00000045632	BMP10	ENSDARG00000045632_BMP10	16	10	10	0.32694	1	0.32694			0.195707	0.490004	0.195707
ENSDARG00000037491	bmp15	ENSDARG00000037491_bmp15	3	6	2	-0.507812	0.289062	1			-0.287429	0.174954	0.490004
ENSDARG00000068180	bmp16	ENSDARG00000068180_bmp16	9	53	29	-1.05072e-08	0.0106375	-0.00165805			-1.12749e-08	0.00799873	-0.00134352
ENSDARG00000028071	bmp1a	ENSDARG00000028071_bmp1a	4894	4678	3500	0.0279746	7.44816e-39	1.93165e-52			0.0200769	1.49701e-38	4.54378e-52
ENSDARG00000028053	bmp1b	ENSDARG00000028053_bmp1b	422	311	284	4.69792e-05	0.286461	2.31782e-07			4.23664e-05	0.17369	2.35443e-07
ENSDARG00000013409	bmp2a	ENSDARG00000013409_bmp2a	33	17	44	0.0328391	-0.000729904	-0.254305			0.0233483	-0.000608167	-0.155996
ENSDARG00000041430	bmp2b	ENSDARG00000041430_bmp2b	52	60	48	-0.508513	0.289798	0.764353			-0.287786	0.175347	0.409362
ENSDARG00000020009	bmp2k	ENSDARG00000020009_bmp2k	3383	5088	4720	-4.89166e-77	0.000210396	-4.74358e-50			-1.42803e-76	0.000182067	-1.0877e-49
ENSDARG00000060526	bmp3	ENSDARG00000060526_bmp3	164	107	58	0.000642541	0.000168533	6.59259e-13			0.000537418	0.000146768	8.19663e-13
ENSDARG00000019995	bmp4	ENSDARG00000019995_bmp4	157	162	144	-0.822834	0.331145	0.489209			-0.435763	0.198047	0.280225
ENSDARG00000004965	bmp5	ENSDARG00000004965_bmp5	133	146	189	-0.472562	-0.02161	-0.00212801			-0.271828	-0.0157128	-0.00170948
ENSDARG00000015686	bmp6	ENSDARG00000015686_bmp6	233	201	263	0.136647	-0.00457615	-0.192817			0.0884793	-0.00356816	-0.121626
ENSDARG00000018260	bmp7a	ENSDARG00000018260_bmp7a	69	54	41	0.206647	0.218054	0.00972218			0.129717	0.136282	0.00734047
ENSDARG00000063230	bmp7b	ENSDARG00000063230_bmp7b	1316	1378	788	-0.239887	3.76055e-37	7.36684e-31			-0.148406	7.40108e-37	1.32677e-30
ENSDARG00000035677	bmp8a	ENSDARG00000035677_bmp8a	712	672	403	0.294485	2.09354e-16	1.63994e-20			0.177978	2.85833e-16	2.45993e-20
ENSDARG00000040893	bmper	ENSDARG00000040893_bmper	1250	715	547	8.06047e-34	2.50698e-06	3.27965e-63			1.51576e-33	2.42429e-06	8.54923e-63
ENSDARG00000019728	bmpr1aa	ENSDARG00000019728_bmpr1aa	4170	3313	3155	3.90919e-23	0.0509093	1.76225e-32			6.18511e-23	0.0352849	3.24325e-32
ENSDARG00000045097	bmpr1ab	ENSDARG00000045097_bmpr1ab	731	826	897	-0.0171801	-0.091693	-4.26407e-05			-0.0126363	-0.0612614	-3.84973e-05
ENSDARG00000005600	bmpr1ba	ENSDARG00000005600_bmpr1ba	678	773	676	-0.0135705	0.0116446	0.97832			-0.0100896	0.00872357	0.490004
ENSDARG00000075729	bmpr1bb	ENSDARG00000075729_bmpr1bb	550	543	263	0.855997	3.11551e-23	3.75651e-24			0.450816	4.94712e-23	6.0643e-24
ENSDARG00000031219	bmpr1bb	ENSDARG00000031219_bmpr1bb	1431	1465	577	-0.539738	1.22956e-88	2.40146e-83			-0.303633	3.89408e-88	7.33395e-83
ENSDARG00000011941	bmpr2a	ENSDARG00000011941_bmpr2a	6930	7570	8364	-1.11119e-07	-3.30867e-10	-4.31505e-31			-1.14292e-07	-3.76467e-10	-7.80101e-31
ENSDARG00000020057	bmpr2b	ENSDARG00000020057_bmpr2b	6415	7001	6810	-4.38419e-07	0.105924	-0.000611692			-4.38553e-07	0.0700915	-0.000512548
ENSDARG00000054154	bms1l	ENSDARG00000054154_bms1l	2835	2910	4790	-0.328909	-9.73811e-103	-3.91843e-112			-0.196786	-3.3734e-102	-1.43688e-111
ENSDARG00000074397	BNC1	ENSDARG00000074397_BNC1	1799	1257	563	1.00002e-22	8.28606e-61	1.16027e-149			1.57e-22	2.11378e-60	5.07511e-149
ENSDARG00000069989	bnc2	ENSDARG00000069989_bnc2	708	620	1324	0.0169366	-1.67004e-58	-5.07172e-43			0.0124657	-4.16922e-58	-1.07312e-42
ENSDARG00000078259	bnip1a	ENSDARG00000078259_bnip1a	553	592	806	-0.261427	-1.14637e-08	-7.11906e-12			-0.160045	-1.23275e-08	-8.56952e-12
ENSDARG00000078063	bnip1b	ENSDARG00000078063_bnip1b	525	449	622	0.0162105	-1.38871e-07	-0.00456765			0.0119566	-1.42465e-07	-0.00356183
ENSDARG00000013397	bnip2	ENSDARG00000013397_bnip2	439	628	563	-7.9265e-09	0.0636237	-0.000100119			-8.55769e-09	0.0434622	-8.84554e-05
ENSDARG00000045033	bnip3	ENSDARG00000045033_bnip3	2775	2837	3802	-0.415487	-2.10085e-32	-7.92315e-37			-0.242578	-3.86476e-32	-1.55215e-36
ENSDARG00000025468	bnip3la	ENSDARG00000025468_bnip3la	4003	5973	3130	-4.54579e-87	1.99e-199	4.75968e-25			-1.42566e-86	1.04589e-198	7.79461e-25
ENSDARG00000028067	bnip3lb	ENSDARG00000028067_bnip3lb	2804	4965	5234	-2.34089e-134	-0.00795695	-3.59795e-164			-9.59894e-134	-0.00605988	-1.67411e-163
ENSDARG00000022832	bnip4	ENSDARG00000022832_bnip4	750	1754	1158	-7.2468e-92	1.85974e-28	-8.507e-21			-2.34964e-91	3.22708e-28	-1.28394e-20
ENSDARG00000060435	bnipl	ENSDARG00000060435_bnipl	103	128	232	-0.114122	-4.61712e-08	-1.42625e-12			-0.0750974	-4.83779e-08	-1.76014e-12
ENSDARG00000074335	boc	ENSDARG00000074335_boc	3705	2579	1474	5.97067e-46	3.37208e-68	1.99e-199			1.30908e-45	9.19251e-68	1.04589e-198
ENSDARG00000035747	bod1	ENSDARG00000035747_bod1	1060	1078	2547	-0.713136	-4.35183e-135	-3.372e-139			-0.385827	-1.7916e-134	-1.4136e-138
ENSDARG00000089505	BOD1L1	ENSDARG00000089505_BOD1L1	2722	2184	3307	1.66271e-14	-3.82829e-52	-5.18767e-14			2.15818e-14	-8.98763e-52	-6.65404e-14
ENSDARG00000052129	boka	ENSDARG00000052129_boka	5126	8704	1334	-1.99e-199	1.99e-199	1.99e-199			-1.04589e-198	1.04589e-198	1.04589e-198
ENSDARG00000008807	bokb	ENSDARG00000008807_bokb	9068	5982	194	1.58163e-140	1.99e-199	1.99e-199			6.66246e-140	1.04589e-198	1.04589e-198
ENSDARG00000039915	bola1	ENSDARG00000039915_bola1	2128	1833	2016	2.96181e-06	-0.00334544	0.0846395			2.84914e-06	-0.00264341	0.05679
ENSDARG00000051780	BOLA2	ENSDARG00000051780_BOLA2	535	556	896	-0.544863	-3.99283e-19	-1.09584e-21			-0.306169	-5.81634e-19	-1.69115e-21
ENSDARG00000038950	BOLA3	ENSDARG00000038950_BOLA3	2003	1505	814	4.27047e-17	3.01972e-47	1.89974e-114			5.93701e-17	6.7267e-47	7.0494e-114
ENSDARG00000069252	bon	ENSDARG00000069252_bon	10	5	4	0.301758	1	0.179565			0.181926	0.490004	0.11393
ENSDARG00000063627	bop1	ENSDARG00000063627_bop1	2438	2273	4198	0.0168665	-2.52223e-128	-1.25412e-104			0.0124185	-1.00419e-127	-4.38124e-104
ENSDARG00000042688	bora	ENSDARG00000042688_bora	123	168	502	-0.00977935	-1.59273e-39	-3.12742e-55			-0.00738227	-3.22382e-39	-7.57878e-55
ENSDARG00000070826	bpgm	ENSDARG00000070826_bpgm	3814	3234	3381	5.17701e-12	-0.0726278	3.49742e-07			6.26446e-12	-0.0491778	3.51964e-07
ENSDARG00000086400	BPHL	ENSDARG00000086400_BPHL	931	1145	1058	-2.88598e-06	0.066885	-0.00471244			-2.78321e-06	0.045549	-0.00366968
ENSDARG00000043684	bpnt1	ENSDARG00000043684_bpnt1	276	319	573	-0.0850138	-1.47917e-17	-1.00941e-24			-0.0570276	-2.08058e-17	-1.64454e-24
ENSDARG00000077361	BPTF	ENSDARG00000077361_BPTF	32376	25181	19670	1.99e-199	1.28245e-149	1.99e-199			1.04589e-198	5.59813e-149	1.04589e-198
ENSDARG00000017661	braf	ENSDARG00000017661_braf	2950	2347	970	1.22848e-16	5.58658e-130	1.99e-199			1.6923e-16	2.2426e-129	1.04589e-198
ENSDARG00000008560	brap	ENSDARG00000008560_brap	2286	2579	2510	-2.81896e-05	0.340477	-0.00127916			-2.57419e-05	0.203126	-0.00104589
ENSDARG00000062585	brat1	ENSDARG00000062585_brat1	1204	2093	2060	-1.34392e-54	0.619505	-3.30315e-51			-3.22487e-54	0.342462	-7.66815e-51
ENSDARG00000096304	BRCA1	ENSDARG00000096304_BRCA1	8	53	126	-2.98643e-09	-4.86828e-08	-2.04096e-28			-3.28414e-09	-5.09393e-08	-3.53771e-28
ENSDARG00000079015	brca2	ENSDARG00000079015_brca2	1352	1117	2313	2.44479e-06	-1.82275e-94	-2.84134e-57			2.35835e-06	-5.99928e-94	-7.01548e-57
ENSDARG00000078456	BRCC3	ENSDARG00000078456_BRCC3	2196	1984	1974	0.00109763	0.886248	0.000619113			0.000901729	0.464324	0.000518565
ENSDARG00000013596	brd1	ENSDARG00000013596_brd1	4509	3723	4378	4.77635e-18	-3.59025e-13	0.167885			6.80073e-18	-4.495e-13	0.107073
ENSDARG00000051798	BRD1	ENSDARG00000051798_BRD1	7151	6346	4724	4.43352e-12	9.58983e-54	1.46732e-110			5.37192e-12	2.29281e-53	5.33887e-110
ENSDARG00000022280	brd2a	ENSDARG00000022280_brd2a	8961	10547	11258	-7.0374e-30	-1.51903e-06	-8.93441e-59			-1.24874e-29	-1.48457e-06	-2.23517e-58
ENSDARG00000046087	brd2b	ENSDARG00000046087_brd2b	1903	1750	1928	0.0118963	-0.00351085	-0.698203			0.00890002	-0.00276883	-0.378727
ENSDARG00000006527	brd3a	ENSDARG00000006527_brd3a	6383	5903	7593	1.54591e-05	-5.19602e-48	-1.40789e-24			1.43546e-05	-1.16863e-47	-2.29077e-24
ENSDARG00000078904	brd4	ENSDARG00000078904_brd4	5306	6811	7893	-1.32069e-42	-4.71094e-19	-6.46331e-113			-2.78003e-42	-6.8537e-19	-2.37692e-112
ENSDARG00000008380	brd7	ENSDARG00000008380_brd7	3257	3244	7234	0.881688	-1.99e-199	-1.99e-199			0.462329	-1.04589e-198	-1.04589e-198
ENSDARG00000055999	BRD8	ENSDARG00000055999_BRD8	2998	2681	3522	2.73709e-05	-1.23876e-26	-9.14122e-11			2.50253e-05	-2.08926e-26	-1.06035e-10
ENSDARG00000025071	brd8	ENSDARG00000025071_brd8	6892	5043	6781	1.92589e-64	-1.21326e-57	0.34684			5.08776e-64	-3.00046e-57	0.206334
ENSDARG00000017143	brd9	ENSDARG00000017143_brd9	6034	4345	4264	6.31703e-62	0.388567	2.19896e-68			1.62736e-61	0.228299	6.00772e-68
ENSDARG00000020076	brdt	ENSDARG00000020076_brdt	6761	7910	5369	-2.47389e-21	2.51381e-108	1.21026e-36			-3.77158e-21	9.00763e-108	2.36391e-36
ENSDARG00000038863	bre	ENSDARG00000038863_bre	2186	2386	2645	-0.0032453	-0.000274579	-4.27283e-11			-0.00256721	-0.000235949	-5.00529e-11
ENSDARG00000017835	brf1a	ENSDARG00000017835_brf1a	11403	11789	4335	-0.0114646	1.99e-199	1.99e-199			-0.00859489	1.04589e-198	1.04589e-198
ENSDARG00000005002	brf1b	ENSDARG00000005002_brf1b	17357	9768	12878	1.99e-199	-4.01045e-95	8.54225e-147			1.04589e-198	-1.32669e-94	3.69549e-146
ENSDARG00000002060	brf2	ENSDARG00000002060_brf2	79	68	67	0.40958	1	0.362679			0.23938	0.490004	0.214819
ENSDARG00000086332	bri3	ENSDARG00000086332_bri3	1176	1309	2567	-0.00808502	-2.84507e-92	-5.30181e-117			-0.00615334	-9.26424e-92	-1.99946e-116
ENSDARG00000010108	bri3bp	ENSDARG00000010108_bri3bp	762	486	1048	5.45498e-15	-1.38879e-47	-1.91184e-11			7.18453e-15	-3.10829e-47	-2.26603e-11
ENSDARG00000056247	BRICD5	ENSDARG00000056247_BRICD5	1435	1163	1093	1.02927e-07	0.146286	1.1038e-11			1.06194e-07	0.0942088	1.31598e-11
ENSDARG00000074410	brip1	ENSDARG00000074410_brip1	51	80	50	-0.0141179	0.010694	1			-0.0104807	0.00803847	0.490004
ENSDARG00000041974	BRK1	ENSDARG00000041974_BRK1	2500	3059	5013	-6.87252e-14	-8.49717e-106	-3.12389e-188			-8.77951e-14	-3.00211e-105	-1.58394e-187
ENSDARG00000051955	brms1	ENSDARG00000051955_brms1	3322	2385	2148	2.08793e-35	0.000454896	4.47951e-57			4.01264e-35	0.000384924	1.10422e-56
ENSDARG00000006235	brms1la	ENSDARG00000006235_brms1la	6983	6913	4731	0.558317	2.2824e-91	1.15942e-96			0.312613	7.36393e-91	3.8705e-96
ENSDARG00000018047	brms1lb	ENSDARG00000018047_brms1lb	770	504	690	9.25575e-14	-8.12514e-08	0.038648			1.17957e-13	-8.42152e-08	0.0272202
ENSDARG00000070220	brn1.2	ENSDARG00000070220_brn1.2	12	20	35	-0.215327	-0.0580641	-0.00108854			-0.134665	-0.0399274	-0.000894634
ENSDARG00000013659	brox	ENSDARG00000013659_brox	3051	2887	4529	0.0343961	-1.29666e-81	-5.92894e-65			0.0243978	-3.92146e-81	-1.57032e-64
ENSDARG00000046136	BRPF1	ENSDARG00000046136_BRPF1	3914	3603	5077	0.000348861	-1.43376e-56	-1.28255e-34			0.000297538	-3.50679e-56	-2.431e-34
ENSDARG00000074238	brpf3	ENSDARG00000074238_brpf3	1380	917	744	3.95361e-22	2.40126e-05	7.93278e-44			6.12496e-22	2.19942e-05	1.69593e-43
ENSDARG00000070513	BRPF3	ENSDARG00000070513_BRPF3	3708	2541	2221	1.61821e-49	3.75718e-06	7.43067e-84			3.69808e-49	3.59941e-06	2.27936e-83
ENSDARG00000074747	brwd1	ENSDARG00000074747_brwd1	7106	6160	4744	2.24443e-16	6.03453e-42	5.3379e-105			3.0612e-16	1.2616e-41	1.87559e-104
ENSDARG00000035540	BRWD3	ENSDARG00000035540_BRWD3	4333	3678	2961	2.65188e-13	1.41852e-18	2.51927e-58			3.3305e-13	2.0444e-18	6.28318e-58
ENSDARG00000037008	bscl2	ENSDARG00000037008_bscl2	1820	2778	2190	-1.512e-45	7.57004e-17	-5.50448e-09			-3.29967e-45	1.04629e-16	-5.97511e-09
ENSDARG00000052623	bsdc1	ENSDARG00000052623_bsdc1	9433	8118	8794	3.29735e-23	-2.08897e-07	2.28718e-06			5.23006e-23	-2.125e-07	2.21675e-06
ENSDARG00000019881	bsg	ENSDARG00000019881_bsg	39308	81362	59598	-1.99e-199	1.99e-199	-1.99e-199			-1.04589e-198	1.04589e-198	-1.04589e-198
ENSDARG00000021660	bsk146	ENSDARG00000021660_bsk146	315	252	219	0.00916123	0.140269	3.76619e-05			0.00693829	0.0906973	3.4169e-05
ENSDARG00000079161	BSN	ENSDARG00000079161_BSN	19081	13898	19578	7.66178e-180	-1.99e-199	-0.0116425			3.78695e-179	-1.04589e-198	-0.00872236
ENSDARG00000079822	BSN	ENSDARG00000079822_BSN	30902	19269	15382	1.99e-199	5.49831e-97	1.99e-199			1.04589e-198	1.83948e-96	1.04589e-198
ENSDARG00000086265	bsnd	ENSDARG00000086265_bsnd	21	23	15	-0.880396	0.255875	0.405032			-0.461691	0.156858	0.236937
ENSDARG00000059758	bspry	ENSDARG00000059758_bspry	927	981	594	-0.224985	1.4338e-22	1.26597e-17			-0.140105	2.2387e-22	1.78803e-17
ENSDARG00000086451	BST1	ENSDARG00000086451_BST1	12	16	5	-0.571588	0.0266037	0.143463			-0.319212	0.0191352	0.0925755
ENSDARG00000068976	bsx	ENSDARG00000068976_bsx	8	1	1	0.0390625	1	0.0390625			0.0274811	0.490004	0.0274811
ENSDARG00000060089	btaf1	ENSDARG00000060089_btaf1	12441	12209	7794	0.141194	1.99e-199	1.99e-199			0.0912519	1.04589e-198	1.04589e-198
ENSDARG00000062674	btbd10a	ENSDARG00000062674_btbd10a	1904	3091	4934	-8.67115e-64	-8.96681e-95	-1.99e-199			-2.27317e-63	-2.96182e-94	-1.04589e-198
ENSDARG00000020252	btbd10b	ENSDARG00000020252_btbd10b	3333	3660	4957	-9.6555e-05	-1.84825e-44	-1.59357e-71			-8.54386e-05	-3.99006e-44	-4.4553e-71
ENSDARG00000063255	btbd11a	ENSDARG00000063255_btbd11a	1751	1766	1392	-0.813381	3.03054e-11	1.63167e-10			-0.431514	3.57029e-11	1.87317e-10
ENSDARG00000063040	btbd11b	ENSDARG00000063040_btbd11b	1174	1030	948	0.00231164	0.0685397	1.01453e-06			0.00185175	0.0466094	9.94666e-07
ENSDARG00000027710	btbd16	ENSDARG00000027710_btbd16	49	27	19	0.0154403	0.301996	0.000357955			0.0114182	0.182036	0.00030504
ENSDARG00000074018	BTBD17	ENSDARG00000074018_BTBD17	972	487	899	1.82811e-37	-9.73001e-29	0.0959765			3.61371e-37	-1.6963e-28	0.0639052
ENSDARG00000077868	BTBD17	ENSDARG00000077868_BTBD17	11383	13531	1059	-3.44202e-42	1.99e-199	1.99e-199			-7.21521e-42	1.04589e-198	1.04589e-198
ENSDARG00000087943	BTBD18	ENSDARG00000087943_BTBD18	6	1	1	0.125	1	0.125			0.0814451	0.490004	0.0814451
ENSDARG00000090414	BTBD18	ENSDARG00000090414_BTBD18	21	11	5	0.110184	0.210114	0.00249392			0.0726479	0.131664	0.00199169
ENSDARG00000060750	BTBD2	ENSDARG00000060750_BTBD2	2306	2341	1950	-0.61795	2.55804e-09	5.18936e-08			-0.341669	2.81983e-09	5.42263e-08
ENSDARG00000042091	btbd2	ENSDARG00000042091_btbd2	5329	3803	3145	1.36667e-57	3.07438e-15	1.04582e-125			3.39585e-57	4.0742e-15	4.13579e-125
ENSDARG00000005544	btbd3a	ENSDARG00000005544_btbd3a	1058	739	764	5.43373e-14	-0.535891	6.0322e-12			6.95955e-14	-0.301653	7.27473e-12
ENSDARG00000087517	btbd3b	ENSDARG00000087517_btbd3b	672	477	547	9.66165e-09	-0.0310139	0.000378841			1.03905e-08	-0.0221356	0.000322279
ENSDARG00000003069	btbd7	ENSDARG00000003069_btbd7	938	1213	794	-3.30499e-09	7.6523e-21	0.000586311			-3.61838e-09	1.15528e-20	0.00049184
ENSDARG00000068983	btbd9	ENSDARG00000068983_btbd9	341	330	290	0.699493	0.117212	0.0464534			0.379287	0.0770077	0.032388
ENSDARG00000063625	btc	ENSDARG00000063625_btc	234	139	66	9.96165e-07	3.76024e-07	3.37616e-23			9.81194e-07	3.77666e-07	5.35569e-23
ENSDARG00000006926	btd	ENSDARG00000006926_btd	1241	1321	1510	-0.118561	-0.00040844	-3.16163e-07			-0.0777947	-0.000346681	-3.18574e-07
ENSDARG00000035400	btf3	ENSDARG00000035400_btf3	13847	22443	44331	-1.99e-199	-1.99e-199	-1.99e-199			-1.04589e-198	-1.04589e-198	-1.04589e-198
ENSDARG00000089681	btf3l4	ENSDARG00000089681_btf3l4	745	583	779	9.72584e-06	-1.20607e-07	-0.397938			9.12138e-06	-1.24328e-07	-0.233224
ENSDARG00000070722	btf3l4	ENSDARG00000070722_btf3l4	917	630	549	3.05307e-13	0.0197739	5.64293e-22			3.8259e-13	0.0144522	8.72127e-22
ENSDARG00000027249	btg1	ENSDARG00000027249_btg1	5142	7275	4113	-5.38644e-82	2.35708e-195	1.0534e-26			-1.63151e-81	1.23139e-194	1.77091e-26
ENSDARG00000069065	btg3	ENSDARG00000069065_btg3	3359	8211	9757	-1.99e-199	-8.96087e-31	-1.99e-199			-1.04589e-198	-1.61127e-30	-1.04589e-198
ENSDARG00000035171	btg4	ENSDARG00000035171_btg4	2	0	1	0.5	-1	1			0.28381	-0.490004	0.490004
ENSDARG00000004433	btk	ENSDARG00000004433_btk	580	584	758	-0.929936	-2.25885e-06	-1.26172e-06			-0.484222	-2.18828e-06	-1.23476e-06
ENSDARG00000051965	btr01	ENSDARG00000051965_btr01	33	34	24	-1	0.237047	0.289244			-0.490004	0.146839	0.175029
ENSDARG00000052215	btr02	ENSDARG00000052215_btr02	24	19	16	0.542384	0.735879	0.268187			0.304911	0.396198	0.163586
ENSDARG00000060962	btr04	ENSDARG00000060962_btr04	1481	1051	588	1.27469e-17	1.49848e-30	1.99479e-88			1.78803e-17	2.68982e-30	6.29206e-88
ENSDARG00000074813	btr05	ENSDARG00000074813_btr05	20	8	6	0.0356981	0.790527	0.0093553			0.0252484	0.421113	0.00707828
ENSDARG00000054184	btr06	ENSDARG00000054184_btr06	10	9	9	1	1	1			0.490004	0.490004	0.490004
ENSDARG00000054805	btr09	ENSDARG00000054805_btr09	21	89	592	-3.76516e-11	-4.8882e-92	-2.9037e-146			-4.42821e-11	-1.58745e-91	-1.25285e-145
ENSDARG00000051809	btr12	ENSDARG00000051809_btr12	181	87	153	9.54156e-09	-2.43665e-05	0.139458			1.02635e-08	-2.23507e-05	0.0901905
ENSDARG00000028850	btr16	ENSDARG00000028850_btr16	27	25	26	0.889884	-1	1			0.465904	-0.490004	0.490004
ENSDARG00000058963	btr18	ENSDARG00000058963_btr18	301	370	981	-0.00861311	-4.50517e-64	-2.48407e-84			-0.00653944	-1.18525e-63	-7.63035e-84
ENSDARG00000094233	btr19	ENSDARG00000094233_btr19	3	2	2	1	1	1			0.490004	0.490004	0.490004
ENSDARG00000075603	btr20	ENSDARG00000075603_btr20	34	81	184	-1.38003e-05	-2.2161e-10	-4.18384e-26			-1.28219e-05	-2.54033e-10	-6.98433e-26
ENSDARG00000013481	btr21	ENSDARG00000013481_btr21	27	17	47	0.174171	-0.000226882	-0.0265168			0.110837	-0.000195914	-0.0190854
ENSDARG00000093049	btr22	ENSDARG00000093049_btr22	237	254	715	-0.470288	-2.22807e-51	-2.44381e-56			-0.27068	-5.18935e-51	-5.97169e-56
ENSDARG00000093340	btr24	ENSDARG00000093340_btr24	92	147	292	-0.000453412	-4.04658e-12	-2.33819e-25			-0.000383721	-4.9176e-12	-3.85719e-25
ENSDARG00000040860	btr26	ENSDARG00000040860_btr26	416	559	1146	-5.22974e-06	-1.28396e-46	-6.41147e-79			-4.96967e-06	-2.82948e-46	-1.89583e-78
ENSDARG00000095500	btr27	ENSDARG00000095500_btr27	147	219	599	-0.000197515	-1.40995e-41	-1.61328e-65			-0.00017119	-2.93765e-41	-4.28686e-65
ENSDARG00000002046	btr29	ENSDARG00000002046_btr29	21	44	261	-0.00591843	-1.08335e-38	-7.27777e-54			-0.00457091	-2.16603e-38	-1.74211e-53
ENSDARG00000090028	btr30	ENSDARG00000090028_btr30	73	119	124	-0.00110893	-0.797551	-0.00034308			-0.000910806	-0.424394	-0.000292757
ENSDARG00000053940	btr32	ENSDARG00000053940_btr32	24	14	11	0.143307	0.690038	0.0409596			0.0925329	0.374685	0.0287383
ENSDARG00000077029	BUB1	ENSDARG00000077029_BUB1	50	108	682	-4.56546e-06	-1.12775e-102	-9.51788e-143			-4.35511e-06	-3.91075e-102	-4.05334e-142
ENSDARG00000078825	BUB1B	ENSDARG00000078825_BUB1B	537	519	1153	0.600898	-2.24509e-55	-9.84426e-52			0.333533	-5.45411e-55	-2.29884e-51
ENSDARG00000075883	bub3	ENSDARG00000075883_bub3	2236	2284	5339	-0.484502	-1.99e-199	-1.99e-199			-0.277862	-1.04589e-198	-1.04589e-198
ENSDARG00000096095	buc	ENSDARG00000096095_buc	29	67	173	-0.000132222	-5.5173e-12	-3.65599e-26			-0.000115937	-6.66776e-12	-6.12074e-26
ENSDARG00000006666	BUD13	ENSDARG00000006666_BUD13	1888	1646	2144	5.00279e-05	-6.24016e-16	-5.89061e-05			4.49958e-05	-8.4263e-16	-5.27972e-05
ENSDARG00000017084	bud31	ENSDARG00000017084_bud31	3576	3915	7020	-9.38798e-05	-2.75065e-196	-1.99e-199			-8.31165e-05	-1.43835e-195	-1.04589e-198
ENSDARG00000063698	BX000348.1	ENSDARG00000063698_BX000348.1	1527	1502	1295	0.662788	9.74789e-05	1.35666e-05			0.362454	8.62056e-05	1.26399e-05
ENSDARG00000090142	BX000348.3	ENSDARG00000090142_BX000348.3	651	553	668	0.00516084	-0.00109606	-0.659553			0.00400682	-0.000900464	-0.36084
ENSDARG00000088310	BX000363.1	ENSDARG00000088310_BX000363.1	1158	870	1280	1.73057e-10	-8.96203e-19	-0.0142458			1.98648e-10	-1.29586e-18	-0.0105712
ENSDARG00000028552	BX000430.1	ENSDARG00000028552_BX000430.1	451	442	251	0.78894	3.78312e-13	3.97914e-14			0.420743	4.72984e-13	5.11732e-14
ENSDARG00000093059	BX000438.3	ENSDARG00000093059_BX000438.3	0	14	0	-0.00012207	0.00012207	1			-0.000107239	0.000107239	0.490004
ENSDARG00000074542	BX000442.1	ENSDARG00000074542_BX000442.1	1	2	3	-1	-1	-0.625			-0.490004	-0.490004	-0.344233
ENSDARG00000088476	BX000442.2	ENSDARG00000088476_BX000442.2	48	33	46	0.119274	-0.176611	0.917923			0.0782234	-0.112284	0.478732
ENSDARG00000073747	BX000468.1	ENSDARG00000073747_BX000468.1	73	82	254	-0.520633	-1.30521e-21	-1.37986e-24			-0.293986	-2.01099e-21	-2.24243e-24
ENSDARG00000077900	BX000473.3	ENSDARG00000077900_BX000473.3	53	66	190	-0.271248	-4.27302e-15	-2.71887e-19			-0.16531	-5.64495e-15	-3.97873e-19
ENSDARG00000089561	BX000477.1	ENSDARG00000089561_BX000477.1	785	576	637	1.61526e-08	-0.0848921	9.56011e-05			1.72517e-08	-0.0569502	8.45887e-05
ENSDARG00000007467	BX000534.1	ENSDARG00000007467_BX000534.1	1	30	461	-2.98023e-08	-2.75652e-100	-7.77385e-137	ifit5like?	interferon (cytokine)- induced protein with tetratricopeptide repeats 5-like - scaffold to mediate protein-protein interactions	-3.14346e-08	-9.4226e-100	-3.22434e-136
ENSDARG00000008098	BX000534.2	ENSDARG00000008098_BX000534.2	461	374	354	0.00289664	0.481341	0.000200881			0.00230109	0.276209	0.000174025
ENSDARG00000089750	BX000534.3	ENSDARG00000089750_BX000534.3	6	3	5	0.507812	-0.726562	1			0.287429	-0.39191	0.490004
ENSDARG00000090537	BX000534.4	ENSDARG00000090537_BX000534.4	10	17	26	-0.247789	-0.222053	-0.011331			-0.152868	-0.138396	-0.00849989
ENSDARG00000077344	BX000700.1	ENSDARG00000077344_BX000700.1	1	5	3	-0.21875	0.726562	-0.625			-0.136502	0.39191	-0.344233
ENSDARG00000088009	BX000700.2	ENSDARG00000088009_BX000700.2	0	5	6	-0.0625	-1	-0.03125			-0.0427462	-0.490004	-0.0222739
ENSDARG00000088166	BX000700.3	ENSDARG00000088166_BX000700.3	2	10	17	-0.0385742	-0.247789	-0.000728607			-0.0271711	-0.152868	-0.000607126
ENSDARG00000092356	BX000700.4	ENSDARG00000092356_BX000700.4	4	17	29	-0.00719738	-0.103805	-1.09286e-05			-0.00551138	-0.0687673	-1.01915e-05
ENSDARG00000094152	BX000700.5	ENSDARG00000094152_BX000700.5	0	14	19	-0.00012207	-0.48685	-3.8147e-06			-0.000107239	-0.279026	-3.64566e-06
ENSDARG00000094884	BX000700.6	ENSDARG00000094884_BX000700.6	6	6	16	1	-0.0524788	-0.0524788			0.490004	-0.0363044	-0.0363044
ENSDARG00000094987	BX000700.7	ENSDARG00000094987_BX000700.7	0	1	15	-1	-0.000518799	-6.10351e-05			-0.490004	-0.000436908	-5.46065e-05
ENSDARG00000086831	BX000701.1	ENSDARG00000086831_BX000701.1	2688	1901	2030	2.8557e-31	-0.0411823	9.65909e-22			5.17853e-31	-0.0288913	1.48731e-21
ENSDARG00000087816	BX000701.2	ENSDARG00000087816_BX000701.2	3224	1776	1796	2.19772e-94	-0.750561	1.9276e-91			7.24863e-94	-0.403189	6.23679e-91
ENSDARG00000094216	BX000701.3	ENSDARG00000094216_BX000701.3	2	5	5	-0.453125	1	-0.453125			-0.261739	0.490004	-0.261739
ENSDARG00000075432	BX000703.1	ENSDARG00000075432_BX000703.1	4	5	3	-1	0.726562	1			-0.490004	0.39191	0.490004
ENSDARG00000090743	BX000703.2	ENSDARG00000090743_BX000703.2	71	50	61	0.0685936	-0.342581	0.433537			0.0466435	-0.204242	0.251851
ENSDARG00000089642	BX000981.1	ENSDARG00000089642_BX000981.1	8	6	2	0.790527	0.289062	0.109375			0.421113	0.174954	0.0721622
ENSDARG00000090700	BX000985.1	ENSDARG00000090700_BX000985.1	24	19	32	0.542384	-0.0919145	-0.349682			0.304911	-0.0613849	-0.207857
ENSDARG00000003687	BX000993.1	ENSDARG00000003687_BX000993.1	1	2	2	-1	1	-1			-0.490004	0.490004	-0.490004
ENSDARG00000020548	BX000999.1	ENSDARG00000020548_BX000999.1	6	15	5	-0.0783539	0.0413895	1			-0.0528006	0.0290297	0.490004
ENSDARG00000043090	BX000999.3	ENSDARG00000043090_BX000999.3	673	484	706	3.04367e-08	-1.32154e-10	-0.388846			3.20592e-08	-1.52244e-10	-0.228455
ENSDARG00000074544	BX000999.5	ENSDARG00000074544_BX000999.5	4462	3511	4247	1.70768e-26	-6.76945e-17	0.0218334			2.87392e-26	-9.3702e-17	0.0158686
ENSDARG00000087331	BX000999.6	ENSDARG00000087331_BX000999.6	249	186	173	0.00290923	0.526572	0.000252278			0.00231069	0.296893	0.000217212
ENSDARG00000093143	BX000999.7	ENSDARG00000093143_BX000999.7	3888	3658	4516	0.00837931	-2.36096e-21	-7.77215e-12			0.00636771	-3.60526e-21	-9.34024e-12
ENSDARG00000095708	BX000999.8	ENSDARG00000095708_BX000999.8	3099	1896	2956	1.73178e-65	-1.31917e-52	0.0680101			4.60438e-65	-3.11424e-52	0.0462706
ENSDARG00000052580	BX004785.2	ENSDARG00000052580_BX004785.2	19	8	4	0.052239	0.387695	0.00259948			0.0361595	0.227815	0.00207227
ENSDARG00000058836	BX004785.4	ENSDARG00000058836_BX004785.4	30	28	50	0.895683	-0.0168531	-0.0329926			0.46854	-0.0124097	-0.0234501
ENSDARG00000075969	BX004785.5	ENSDARG00000075969_BX004785.5	14	19	63	-0.48685	-1.14675e-06	-1.41407e-08			-0.279026	-1.12946e-06	-1.50506e-08
ENSDARG00000027310	BX004812.1	ENSDARG00000027310_BX004812.1	968	1254	2462	-1.41124e-09	-8.07967e-89	-3.49716e-148			-1.56921e-09	-2.56136e-88	-1.52188e-147
ENSDARG00000040497	BX004816.1	ENSDARG00000040497_BX004816.1	0	0	1	1	-1	-1			0.490004	-0.490004	-0.490004
ENSDARG00000056461	BX004816.2	ENSDARG00000056461_BX004816.2	8	16	9	-0.15159	0.229523	-1			-0.0973978	0.142502	-0.490004
ENSDARG00000087012	BX004816.3	ENSDARG00000087012_BX004816.3	224	324	772	-2.23458e-05	-1.00888e-42	-4.72397e-71			-2.04786e-05	-2.13068e-42	-1.31756e-70
ENSDARG00000042912	BX004824.1	ENSDARG00000042912_BX004824.1	7	3	3	0.34375	1	0.34375			0.204671	0.490004	0.204671
ENSDARG00000077954	BX004828.1	ENSDARG00000077954_BX004828.1	67	185	236	-5.83867e-14	-0.014718	-3.13622e-23			-7.47854e-14	-0.0109093	-4.97841e-23
ENSDARG00000079487	BX004828.2	ENSDARG00000079487_BX004828.2	54	116	101	-2.25874e-06	0.341937	-0.000198612			-2.18828e-06	0.203922	-0.0001721
ENSDARG00000076332	BX004830.1	ENSDARG00000076332_BX004830.1	2	11	2	-0.0224609	0.0224609	1			-0.0163	0.0163	0.490004
ENSDARG00000007067	BX004840.1	ENSDARG00000007067_BX004840.1	22	73	76	-1.46298e-07	-0.869923	-3.8964e-08			-1.49523e-07	-0.457052	-4.09538e-08
ENSDARG00000039895	BX004857.1	ENSDARG00000039895_BX004857.1	13	7	11	0.263176	-0.480682	0.83882			0.160947	-0.275839	0.442745
ENSDARG00000039896	BX004857.2	ENSDARG00000039896_BX004857.2	1	2	0	-1	0.5	1			-0.490004	0.28381	0.490004
ENSDARG00000067588	BX004857.3	ENSDARG00000067588_BX004857.3	3	1	2	0.625	-1	1			0.344233	-0.490004	0.490004
ENSDARG00000078137	BX004857.4	ENSDARG00000078137_BX004857.4	0	0	2	1	-0.5	-0.5			0.490004	-0.28381	-0.28381
ENSDARG00000087721	BX004873.1	ENSDARG00000087721_BX004873.1	811	642	882	1.02407e-05	-8.5425e-10	-0.0888645			9.55468e-06	-9.56766e-10	-0.0594526
ENSDARG00000089173	BX004873.2	ENSDARG00000089173_BX004873.2	533	432	551	0.00127419	-0.000164665	-0.605638			0.00104194	-0.000143492	-0.335884
ENSDARG00000092828	BX004873.4	ENSDARG00000092828_BX004873.4	47	34	32	0.182077	0.902158	0.11466			0.115353	0.471412	0.0754317
ENSDARG00000077719	BX004876.1	ENSDARG00000077719_BX004876.1	13	5	4	0.0962524	1	0.0490417			0.0640484	0.490004	0.0340559
ENSDARG00000090141	BX004879.1	ENSDARG00000090141_BX004879.1	4	1	2	0.375	-1	0.6875			0.221189	-0.490004	0.373604
ENSDARG00000062913	BX004880.1	ENSDARG00000062913_BX004880.1	782	528	270	2.35423e-12	4.3731e-20	2.84793e-58			2.87399e-12	6.50183e-20	7.10213e-58
ENSDARG00000077423	BX004964.1	ENSDARG00000077423_BX004964.1	179	151	167	0.137079	-0.400296	0.554339			0.0887361	-0.234531	0.310669
ENSDARG00000079010	BX004964.2	ENSDARG00000079010_BX004964.2	291	257	439	0.158568	-5.21514e-12	-4.79502e-08			0.101568	-6.31201e-12	-5.02299e-08
ENSDARG00000086494	BX004964.3	ENSDARG00000086494_BX004964.3	616	538	627	0.0233689	-0.00990106	-0.776701			0.0169279	-0.00747032	-0.414912
ENSDARG00000087249	BX004964.4	ENSDARG00000087249_BX004964.4	363	934	1940	-2.52874e-58	-4.75691e-80	-1.99e-199			-6.30768e-58	-1.41865e-79	-1.04589e-198
ENSDARG00000055446	BX004983.1	ENSDARG00000055446_BX004983.1	1	23	6	-2.98023e-06	0.0023157	-0.125			-2.86764e-06	0.00185439	-0.0814451
ENSDARG00000070065	BX004993.1	ENSDARG00000070065_BX004993.1	18	69	79	-3.32161e-08	-0.459541	-2.72053e-10			-3.495e-08	-0.264992	-3.10187e-10
ENSDARG00000088084	BX004999.3	ENSDARG00000088084_BX004999.3	1193	1018	1246	0.000213706	-1.80056e-06	-0.292372			0.000184844	-1.75131e-06	-0.1768
ENSDARG00000070366	BX005001.2	ENSDARG00000070366_BX005001.2	63	62	28	1	0.000437922	0.000312839			0.490004	0.000370919	0.00026764
ENSDARG00000069459	BX005022.1	ENSDARG00000069459_BX005022.1	10	22	47	-0.0501025	-0.00354481	-7.51303e-07			-0.0347505	-0.00279471	-7.44157e-07
ENSDARG00000088089	BX005073.1	ENSDARG00000088089_BX005073.1	4	3	1	1	0.625	0.375			0.490004	0.344233	0.221189
ENSDARG00000079756	BX005076.1	ENSDARG00000079756_BX005076.1	2204	3044	2086	-3.82849e-31	6.00176e-41	0.0740349			-6.92126e-31	1.2401e-40	0.0500781
ENSDARG00000053124	BX005082.1	ENSDARG00000053124_BX005082.1	99	517	808	-3.45356e-69	-1.25656e-15	-5.55273e-139			-9.48381e-69	-1.68864e-15	-2.32459e-138
ENSDARG00000087465	BX005085.1	ENSDARG00000087465_BX005085.1	3305	2428	2481	4.52036e-31	-0.457981	2.27676e-27			8.16057e-31	-0.264204	3.88672e-27
ENSDARG00000088334	BX005085.2	ENSDARG00000088334_BX005085.2	7	10	35	-0.629059	-0.000247088	-1.50972e-05			-0.346024	-0.000212853	-1.39979e-05
ENSDARG00000089947	BX005085.3	ENSDARG00000089947_BX005085.3	730	534	628	3.89781e-08	-0.00634323	0.00610914			4.09538e-08	-0.00488649	0.00471198
ENSDARG00000091025	BX005085.4	ENSDARG00000091025_BX005085.4	664	459	411	1.03438e-09	0.111006	1.152e-14			1.15132e-09	0.0731612	1.50276e-14
ENSDARG00000092244	BX005085.5	ENSDARG00000092244_BX005085.5	179	84	102	4.65344e-09	-0.212468	5.09601e-06			5.06813e-09	-0.133035	4.84915e-06
ENSDARG00000062565	BX005093.1	ENSDARG00000062565_BX005093.1	164	152	97	0.536116	0.000593449	4.02131e-05			0.301765	0.000497681	3.63775e-05
ENSDARG00000086468	BX005103.2	ENSDARG00000086468_BX005103.2	152	99	40	0.000991144	5.95539e-07	1.42592e-16			0.000816833	5.9338e-07	1.96461e-16
ENSDARG00000086992	BX005106.1	ENSDARG00000086992_BX005106.1	27	23	24	0.671811	-1	0.779768			0.366703	-0.490004	0.416358
ENSDARG00000089687	BX005109.1	ENSDARG00000089687_BX005109.1	7	14	17	-0.189247	-0.7201	-0.0639146			-0.11953	-0.389223	-0.0436424
ENSDARG00000091651	BX005156.1	ENSDARG00000091651_BX005156.1	120	15	35	1.60975e-21	-0.00660044	4.24415e-12			2.46699e-21	-0.00507518	5.14423e-12
ENSDARG00000088801	BX005175.3	ENSDARG00000088801_BX005175.3	40	102	73	-1.98959e-07	0.0339945	-0.00245581			-2.0254e-07	0.0241278	-0.00196292
ENSDARG00000077575	BX005223.1	ENSDARG00000077575_BX005223.1	68	245	296	-1.27158e-24	-0.0314863	-4.95772e-35			-2.06514e-24	-0.0224345	-9.4739e-35
ENSDARG00000079657	BX005223.2	ENSDARG00000079657_BX005223.2	114	493	669	-4.37944e-57	-2.70136e-07	-2.51027e-96			-1.07972e-56	-2.73036e-07	-8.36283e-96
ENSDARG00000089080	BX005223.3	ENSDARG00000089080_BX005223.3	26	92	144	-7.74778e-10	-0.000862966	-5.26844e-21			-8.6998e-10	-0.000715039	-7.98644e-21
ENSDARG00000089146	BX005223.4	ENSDARG00000089146_BX005223.4	44	95	96	-1.81679e-05	-1	-1.31432e-05			-1.68006e-05	-0.490004	-1.21903e-05
ENSDARG00000089211	BX005223.5	ENSDARG00000089211_BX005223.5	400	460	474	-0.0441693	-0.670587	-0.0134937			-0.0308674	-0.366175	-0.0100361
ENSDARG00000091129	BX005223.6	ENSDARG00000091129_BX005223.6	4	25	23	-0.000103716	0.885433	-0.000310749			-9.15301e-05	0.463956	-0.000265945
ENSDARG00000078398	BX005228.2	ENSDARG00000078398_BX005228.2	21	17	12	0.627103	0.458258	0.162756			0.345236	0.264289	0.104026
ENSDARG00000086497	BX005228.4	ENSDARG00000086497_BX005228.4	11	9	16	0.823803	-0.229523	-0.442068			0.436025	-0.142502	-0.256289
ENSDARG00000091572	BX005234.1	ENSDARG00000091572_BX005234.1	74	70	116	0.802693	-0.000918097	-0.00283705			0.426748	-0.000758773	-0.00225501
ENSDARG00000077230	BX005250.1	ENSDARG00000077230_BX005250.1	0	1	1	-1	1	-1			-0.490004	0.490004	-0.490004
ENSDARG00000040284	BX005256.1	ENSDARG00000040284_BX005256.1	43	282	1030	-3.19369e-44	-2.83574e-100	-1.99e-199			-6.85727e-44	-9.69482e-100	-1.04589e-198
ENSDARG00000078018	BX005256.3	ENSDARG00000078018_BX005256.3	740	627	790	0.0024394	-1.64704e-05	-0.210296			0.00195044	-1.52616e-05	-0.131773
ENSDARG00000089123	BX005256.5	ENSDARG00000089123_BX005256.5	26	17	31	0.222053	-0.0594634	-0.596642			0.138396	-0.0408408	-0.33137
ENSDARG00000090406	BX005265.1	ENSDARG00000090406_BX005265.1	2	2	0	1	0.5	0.5			0.490004	0.28381	0.28381
ENSDARG00000091878	BX005268.1	ENSDARG00000091878_BX005268.1	31	14	33	0.0160944	-0.00794272	-0.900653			0.0118764	-0.00604954	-0.470745
ENSDARG00000086549	BX005305.1	ENSDARG00000086549_BX005305.1	4	3	0	1	0.25	0.125			0.490004	0.15354	0.0814451
ENSDARG00000087232	BX005305.2	ENSDARG00000087232_BX005305.2	0	1	2	-1	-1	-0.5			-0.490004	-0.490004	-0.28381
ENSDARG00000089264	BX005305.3	ENSDARG00000089264_BX005305.3	1	2	3	-1	-1	-0.625			-0.490004	-0.490004	-0.344233
ENSDARG00000089346	BX005305.4	ENSDARG00000089346_BX005305.4	2	0	1	0.5	-1	1			0.28381	-0.490004	0.490004
ENSDARG00000089898	BX005305.5	ENSDARG00000089898_BX005305.5	3	1	0	0.625	1	0.25			0.344233	0.490004	0.15354
ENSDARG00000090131	BX005305.6	ENSDARG00000090131_BX005305.6	3	1	3	0.625	-0.625	1			0.344233	-0.344233	0.490004
ENSDARG00000090382	BX005305.7	ENSDARG00000090382_BX005305.7	3	1	0	0.625	1	0.25			0.344233	0.490004	0.15354
ENSDARG00000093101	BX005305.8	ENSDARG00000093101_BX005305.8	7	4	5	0.548828	-1	0.774414			0.307866	-0.490004	0.413853
ENSDARG00000063269	BX005321.1	ENSDARG00000063269_BX005321.1	9	12	22	-0.663624	-0.121449	-0.0294494			-0.362733	-0.0795371	-0.0210749
ENSDARG00000087870	BX005321.2	ENSDARG00000087870_BX005321.2	259	247	261	0.624878	-0.56413	-0.965027			0.344233	-0.315508	-0.490004
ENSDARG00000090489	BX005321.4	ENSDARG00000090489_BX005321.4	10	6	3	0.454498	0.507812	0.0922852			0.262367	0.287429	0.0615855
ENSDARG00000076358	BX005329.1	ENSDARG00000076358_BX005329.1	26	37	10	-0.207368	9.84887e-05	0.011331			-0.130129	8.70668e-05	0.00849989
ENSDARG00000086477	BX005329.2	ENSDARG00000086477_BX005329.2	2	14	13	-0.00418091	1	-0.00738525			-0.00327245	0.490004	-0.0056489
ENSDARG00000087376	BX005329.3	ENSDARG00000087376_BX005329.3	9	7	18	0.803619	-0.0432852	-0.122078			0.426889	-0.0302777	-0.0798976
ENSDARG00000061611	BX005336.1	ENSDARG00000061611_BX005336.1	2	1	5	1	-0.21875	-0.453125			0.490004	-0.136502	-0.261739
ENSDARG00000073844	BX005336.2	ENSDARG00000073844_BX005336.2	2	7	7	-0.179687	1	-0.179687			-0.11393	0.490004	-0.11393
ENSDARG00000077880	BX005356.2	ENSDARG00000077880_BX005356.2	4	42	23	-5.10018e-09	0.024812	-0.000310749			-5.54989e-09	0.0179129	-0.000265945
ENSDARG00000094167	BX005361.1	ENSDARG00000094167_BX005361.1	0	1	2	-1	-1	-0.5			-0.490004	-0.490004	-0.28381
ENSDARG00000086433	BX005364.1	ENSDARG00000086433_BX005364.1	1	2	0	-1	0.5	1			-0.490004	0.28381	0.490004
ENSDARG00000091716	BX005368.1	ENSDARG00000091716_BX005368.1	517	402	772	0.000166533	-1.77539e-27	-1.27076e-12			0.000145082	-3.03972e-27	-1.56571e-12
ENSDARG00000091287	BX005375.2	ENSDARG00000091287_BX005375.2	83	159	184	-1.17706e-06	-0.194944	-5.89054e-10			-1.15797e-06	-0.122875	-6.63755e-10
ENSDARG00000090745	BX005376.1	ENSDARG00000090745_BX005376.1	1050	1288	936	-9.31806e-07	8.77211e-14	0.0112053			-9.19498e-07	1.11793e-13	0.00841106
ENSDARG00000093898	BX005376.2	ENSDARG00000093898_BX005376.2	5083	7756	4328	-7.67422e-124	1.99e-199	7.45225e-15			-2.99324e-123	1.04589e-198	9.78846e-15
ENSDARG00000090493	BX005380.1	ENSDARG00000090493_BX005380.1	154	69	89	1.24806e-08	-0.130386	3.65126e-05			1.338e-08	-0.0847412	3.31067e-05
ENSDARG00000031624	BX005421.1	ENSDARG00000031624_BX005421.1	1	9	23	-0.0214844	-0.0200616	-2.98023e-06			-0.0156239	-0.0146463	-2.86764e-06
ENSDARG00000044235	BX005421.2	ENSDARG00000044235_BX005421.2	14	27	80	-0.0595839	-2.87736e-07	-2.12011e-12			-0.0409149	-2.90823e-07	-2.59564e-12
ENSDARG00000058700	BX005421.3	ENSDARG00000058700_BX005421.3	7	9	16	-0.803619	-0.229523	-0.0931396			-0.426889	-0.142502	-0.0621039
ENSDARG00000060655	BX005421.4	ENSDARG00000060655_BX005421.4	0	0	2	1	-0.5	-0.5			0.490004	-0.28381	-0.28381
ENSDARG00000074607	BX005421.5	ENSDARG00000074607_BX005421.5	6	6	28	1	-0.000195125	-0.000195125			0.490004	-0.00016915	-0.00016915
ENSDARG00000074748	BX005421.6	ENSDARG00000074748_BX005421.6	33	54	56	-0.0314181	-0.924097	-0.0191866			-0.0223882	-0.481604	-0.0140438
ENSDARG00000051709	BX005423.1	ENSDARG00000051709_BX005423.1	76	54	21	0.0650864	0.000176309	1.71943e-08			0.0444104	0.000153283	1.83055e-08
ENSDARG00000088737	BX005423.3	ENSDARG00000088737_BX005423.3	433	297	85	5.43113e-07	1.20696e-28	3.62545e-57			5.41579e-07	2.10618e-28	8.95735e-57
ENSDARG00000052872	BX005442.1	ENSDARG00000052872_BX005442.1	12	26	26	-0.0335524	1	-0.0335524			-0.0238264	0.490004	-0.0238264
ENSDARG00000091505	BX005448.2	ENSDARG00000091505_BX005448.2	158	155	221	0.910017	-0.000779965	-0.00141687			0.475093	-0.000648338	-0.00115502
ENSDARG00000087133	BX005472.1	ENSDARG00000087133_BX005472.1	57	27	25	0.00140449	0.889884	0.000534721			0.00114527	0.465904	0.000449813
ENSDARG00000089533	BX005484.1	ENSDARG00000089533_BX005484.1	68	40	24	0.00905797	0.0599412	4.93534e-06			0.00686319	0.0411413	4.69956e-06
ENSDARG00000074642	BX072532.1	ENSDARG00000074642_BX072532.1	19	12	14	0.281041	-0.845019	0.48685			0.170716	-0.445672	0.279026
ENSDARG00000092250	BX072532.2	ENSDARG00000092250_BX072532.2	3	4	3	-1	1	1			-0.490004	0.490004	0.490004
ENSDARG00000092704	BX072532.3	ENSDARG00000092704_BX072532.3	7	16	9	-0.0931396	0.229523	-0.803619			-0.0621039	0.142502	-0.426889
ENSDARG00000092778	BX072532.4	ENSDARG00000092778_BX072532.4	16	13	5	0.711071	0.0962524	0.0266037			0.384811	0.0640484	0.0191352
ENSDARG00000094951	BX072532.5	ENSDARG00000094951_BX072532.5	24	19	36	0.542384	-0.0300289	-0.155002			0.304911	-0.0214701	-0.0994271
ENSDARG00000088399	BX072537.1	ENSDARG00000088399_BX072537.1	2290	3910	5498	-5.13678e-95	-1.88292e-60	-1.99e-199			-1.69932e-94	-4.77739e-60	-1.04589e-198
ENSDARG00000078204	BX072576.1	ENSDARG00000078204_BX072576.1	549	674	561	-0.000387337	0.00142767	-0.741292			-0.000329323	0.00116364	-0.398856
ENSDARG00000076274	BX088529.1	ENSDARG00000076274_BX088529.1	22	31	29	-0.271679	0.897422	-0.401062			-0.165534	0.469296	-0.234916
ENSDARG00000073693	BX088603.1	ENSDARG00000073693_BX088603.1	78	56	56	0.0692595	1	0.0692595			0.0470659	0.490004	0.0470659
ENSDARG00000087177	BX088603.2	ENSDARG00000087177_BX088603.2	10	3	12	0.0922852	-0.0351562	-0.831812			0.0615855	-0.0248914	-0.439658
ENSDARG00000089117	BX088603.3	ENSDARG00000089117_BX088603.3	27	38	55	-0.214539	-0.0965652	-0.00264249			-0.134249	-0.0642403	-0.00210532
ENSDARG00000090169	BX088646.1	ENSDARG00000090169_BX088646.1	117	132	156	-0.374998	-0.175221	-0.0212847			-0.221189	-0.111471	-0.0154928
ENSDARG00000091792	BX088649.1	ENSDARG00000091792_BX088649.1	529	645	285	-0.000782867	8.70144e-33	9.35364e-18			-0.000650706	1.61061e-32	1.32118e-17
ENSDARG00000091723	BX088653.4	ENSDARG00000091723_BX088653.4	936	1015	307	-0.0773852	1.1563e-88	2.97325e-74			-0.0521975	3.67373e-88	8.4928e-74
ENSDARG00000009702	BX088691.1	ENSDARG00000009702_BX088691.1	262	763	3061	-2.59087e-57	-1.99e-199	-1.99e-199			-6.3992e-57	-1.04589e-198	-1.04589e-198
ENSDARG00000011897	BX088691.2	ENSDARG00000011897_BX088691.2	521	614	1302	-0.00629317	-1.01102e-56	-5.99622e-77			-0.00484955	-2.48195e-56	-1.7508e-76
ENSDARG00000079679	BX088708.1	ENSDARG00000079679_BX088708.1	819	702	420	0.00292372	3.36224e-17	3.84637e-30			0.0023219	4.68573e-17	6.86076e-30
ENSDARG00000016213	BX088711.1	ENSDARG00000016213_BX088711.1	4997	3836	1376	4.28064e-35	1.99e-199	1.99e-199			8.18483e-35	1.04589e-198	1.04589e-198
ENSDARG00000054502	BX088712.1	ENSDARG00000054502_BX088712.1	6	8	5	-0.790527	0.581055	1			-0.421113	0.323778	0.490004
ENSDARG00000040463	BX088718.1	ENSDARG00000040463_BX088718.1	675	416	494	4.24175e-15	-0.0106548	1.32959e-07			5.60589e-15	-0.00801161	1.36418e-07
ENSDARG00000078262	BX119910.11	ENSDARG00000078262_BX119910.11	511	1369	577	-3.62579e-90	5.84807e-74	-0.0487193			-1.16171e-89	1.67036e-73	-0.0338697
ENSDARG00000079285	BX119910.13	ENSDARG00000079285_BX119910.13	2118	1892	1381	0.000379417	4.16457e-19	8.59131e-36			0.000322761	6.06032e-19	1.65786e-35
ENSDARG00000093123	BX119910.17	ENSDARG00000093123_BX119910.17	323	389	224	-0.0147937	2.67298e-11	2.65886e-05			-0.0109618	3.15256e-11	2.43103e-05
ENSDARG00000074145	BX119910.4	ENSDARG00000074145_BX119910.4	353	247	420	1.7307e-05	-2.12973e-11	-0.0175467			1.59887e-05	-2.5224e-11	-0.0128931
ENSDARG00000074348	BX119910.5	ENSDARG00000074348_BX119910.5	4274	3399	1940	1.71169e-23	1.07847e-89	3.05604e-197			2.72431e-23	3.44795e-89	1.60688e-196
ENSDARG00000075115	BX119910.6	ENSDARG00000075115_BX119910.6	2866	2739	2111	0.0923649	1.95599e-19	9.30751e-27			0.0616376	2.8772e-19	1.57215e-26
ENSDARG00000077389	BX119910.8	ENSDARG00000077389_BX119910.8	174	2865	163	-1.99e-199	1.99e-199	0.586001			-1.04589e-198	1.04589e-198	0.3261
ENSDARG00000068994	BX119915.1	ENSDARG00000068994_BX119915.1	16	16	8	1	0.15159	0.15159			0.490004	0.0973978	0.0973978
[truncated: 23,050 more rows]

## Sheet: FPKMvaluesexcel.txt
		MM03	MM02	MM01
	Zebrafish Gene ID and Gene Symbol	FPKM Wildtype retina +/+	FPKM Pre-tumor retina is18/+	FPKM Tumor retina is18/+
a1cf	ENSDARG00000002968_a1cf	0	0	0
a2ml	ENSDARG00000056314_a2ml	0	0	0
aaas	ENSDARG00000019547_aaas	89	77	93
aacs	ENSDARG00000012468_aacs	9	9	7
AADACL2	ENSDARG00000063621_AADACL2	5	3	1
aadacl4	ENSDARG00000044802_aadacl4	0	1	0
AADAT	ENSDARG00000011410_AADAT	12	8	7
AAED1	ENSDARG00000075299_AAED1	2	2	2
aagab	ENSDARG00000041170_aagab	24	18	23
AAK1	ENSDARG00000011855_AAK1	32	22	10
AAK1	ENSDARG00000077686_AAK1	2	2	1
AAMDC	ENSDARG00000028435_AAMDC	51	41	37
aamp	ENSDARG00000045019_aamp	45	49	44
aanat1	ENSDARG00000036567_aanat1	74	72	41
aanat2	ENSDARG00000079802_aanat2	839	232	660
aar2	ENSDARG00000018658_aar2	6	5	7
aars	ENSDARG00000069142_aars	3	5	7
aars2	ENSDARG00000071240_aars2	3	3	3
aarsd1	ENSDARG00000015747_aarsd1	10	8	11
aasdh	ENSDARG00000022730_aasdh	1	1	0
AASDHPPT	ENSDARG00000037501_AASDHPPT	10	12	11
aass	ENSDARG00000051816_aass	7	6	4
aatf	ENSDARG00000025467_aatf	2	2	3
aatka	ENSDARG00000078222_aatka	15	22	12
aatkb	ENSDARG00000077477_aatkb	16	15	17
abat	ENSDARG00000006031_abat	33	131	99
abca12	ENSDARG00000074749_abca12	1	1	1
abca1a	ENSDARG00000074635_abca1a	7	25	32
abca1b	ENSDARG00000079009_abca1b	0	1	4
abca2	ENSDARG00000013500_abca2	8	9	11
ABCA3	ENSDARG00000075490_ABCA3	7	6	11
ABCA4	ENSDARG00000062661_ABCA4	55	65	28
abca4a	ENSDARG00000057169_abca4a	56	60	14
abca5	ENSDARG00000074041_abca5	4	3	3
abcb10	ENSDARG00000061591_abcb10	4	3	3
abcb11a	ENSDARG00000011573_abcb11a	0	0	0
abcb11b	ENSDARG00000070078_abcb11b	0	0	0
abcb3l1	ENSDARG00000036787_abcb3l1	0	4	11
abcb4	ENSDARG00000010936_abcb4	1	1	1
abcb5	ENSDARG00000021787_abcb5	0	0	0
abcb6	ENSDARG00000063297_abcb6	13	8	5
ABCB6	ENSDARG00000074254_ABCB6	1	1	1
abcb7	ENSDARG00000062795_abcb7	13	12	14
abcb8	ENSDARG00000056672_abcb8	25	18	14
abcb9	ENSDARG00000056200_abcb9	14	14	7
ABCC1	ENSDARG00000059874_ABCC1	13	7	4
ABCC10	ENSDARG00000077988_ABCC10	7	7	7
abcc12	ENSDARG00000013050_abcc12	1	2	1
abcc13	ENSDARG00000062519_abcc13	6	11	17
abcc2	ENSDARG00000014031_abcc2	1	2	2
ABCC3	ENSDARG00000077243_ABCC3	19	19	12
abcc4	ENSDARG00000058953_abcc4	9	10	8
abcc5	ENSDARG00000061233_abcc5	218	206	83
ABCC6	ENSDARG00000009582_ABCC6	1	1	1
ABCC6	ENSDARG00000094901_ABCC6	0	0	0
abcc6a	ENSDARG00000016750_abcc6a	3	2	1
abcc8	ENSDARG00000051879_abcc8	4	3	5
abcc9	ENSDARG00000015985_abcc9	6	7	4
abcd1	ENSDARG00000074876_abcd1	2	2	2
ABCD2	ENSDARG00000059409_ABCD2	1	1	1
ABCD2	ENSDARG00000087347_ABCD2	1	1	2
abcd3a	ENSDARG00000015167_abcd3a	25	26	25
abcd3b	ENSDARG00000002947_abcd3b	16	10	7
ABCD4	ENSDARG00000061770_ABCD4	6	3	4
abce1	ENSDARG00000007216_abce1	56	59	86
abcf1	ENSDARG00000031795_abcf1	6	7	13
ABCF2	ENSDARG00000052331_ABCF2	21	21	9
abcf2a	ENSDARG00000038785_abcf2a	63	41	47
ABCF3	ENSDARG00000089705_ABCF3	18	13	19
abcg1	ENSDARG00000063475_abcg1	128	155	54
abcg2a	ENSDARG00000043037_abcg2a	2	3	1
abcg2b	ENSDARG00000079361_abcg2b	0	1	0
abcg2c	ENSDARG00000058574_abcg2c	0	1	1
abcg2d	ENSDARG00000016818_abcg2d	1	1	1
abcg4a	ENSDARG00000061047_abcg4a	4	6	6
abcg4b	ENSDARG00000078068_abcg4b	7	4	2
abcg5	ENSDARG00000063078_abcg5	0	0	0
abcg8	ENSDARG00000063059_abcg8	0	0	0
abch1	ENSDARG00000071341_abch1	0	0	0
ABHD10	ENSDARG00000076435_ABHD10	11	9	10
abhd10b	ENSDARG00000075627_abhd10b	6	9	11
abhd11	ENSDARG00000069501_abhd11	24	19	11
abhd12	ENSDARG00000071004_abhd12	68	63	34
ABHD12B	ENSDARG00000069828_ABHD12B	0	1	0
ABHD12B	ENSDARG00000092071_ABHD12B	0	1	0
abhd13	ENSDARG00000059209_abhd13	6	5	4
abhd14a	ENSDARG00000058367_abhd14a	11	13	8
ABHD14B	ENSDARG00000023880_ABHD14B	2	3	2
ABHD15	ENSDARG00000079748_ABHD15	3	3	0
abhd16a	ENSDARG00000078929_abhd16a	25	18	19
abhd2a	ENSDARG00000025797_abhd2a	7	7	3
abhd2b	ENSDARG00000045804_abhd2b	5	2	4
abhd3	ENSDARG00000018809_abhd3	10	9	6
abhd4	ENSDARG00000025122_abhd4	20	20	12
abhd5	ENSDARG00000076874_abhd5	2	1	1
ABHD5	ENSDARG00000078831_ABHD5	0	0	0
abhd6a	ENSDARG00000060756_abhd6a	5	5	5
abhd6b	ENSDARG00000070894_abhd6b	6	6	3
ABHD8	ENSDARG00000076620_ABHD8	23	14	4
ABHD8	ENSDARG00000079719_ABHD8	1	1	1
abi1a	ENSDARG00000010155_abi1a	24	21	13
abi1b	ENSDARG00000062991_abi1b	2	3	5
ABI2	ENSDARG00000014875_ABI2	5	5	5
ABI2	ENSDARG00000058207_ABI2	10	10	5
ABI3	ENSDARG00000060072_ABI3	14	18	7
ABI3	ENSDARG00000063283_ABI3	0	0	0
ABI3BP	ENSDARG00000062156_ABI3BP	2	2	1
abi3bp	ENSDARG00000071095_abi3bp	2	0	0
abl1	ENSDARG00000035187_abl1	5	5	9
abl2	ENSDARG00000013841_abl2	10	9	7
ablim1a	ENSDARG00000060149_ablim1a	47	23	8
ablim1b	ENSDARG00000045064_ablim1b	48	40	7
ABLIM2	ENSDARG00000055223_ABLIM2	21	18	11
ABLIM3	ENSDARG00000029772_ABLIM3	24	26	2
ABLIM3	ENSDARG00000087298_ABLIM3	24	19	5
ablim3	ENSDARG00000088168_ablim3	7	7	2
abo	ENSDARG00000019207_abo	1	1	3
abp1	ENSDARG00000061355_abp1	0	0	0
ABRA	ENSDARG00000038583_ABRA	0	0	0
ABRA	ENSDARG00000087388_ABRA	20	16	2
abrab	ENSDARG00000033854_abrab	0	0	0
abracl	ENSDARG00000042876_abracl	12	14	49
ABT1	ENSDARG00000043666_ABT1	0	1	1
ABTB1	ENSDARG00000063354_ABTB1	26	22	16
ABTB2	ENSDARG00000059751_ABTB2	2	2	2
ABTB2	ENSDARG00000062000_ABTB2	2	2	2
ac1	ENSDARG00000042337_ac1	58	65	68
acaa1	ENSDARG00000004687_acaa1	16	18	25
acaa2	ENSDARG00000038881_acaa2	15	22	27
acaca	ENSDARG00000078512_acaca	19	15	10
acacb	ENSDARG00000061994_acacb	4	6	2
acad11	ENSDARG00000045411_acad11	0	1	1
acad8	ENSDARG00000042658_acad8	27	24	27
acad9	ENSDARG00000055620_acad9	3	3	5
acadl	ENSDARG00000088357_acadl	24	38	45
acadm	ENSDARG00000038900_acadm	28	32	26
acads	ENSDARG00000030781_acads	2	2	3
acadsb	ENSDARG00000076780_acadsb	33	30	26
acadvl	ENSDARG00000016687_acadvl	13	20	25
acana	ENSDARG00000035891_acana	0	0	0
acanb	ENSDARG00000045799_acanb	0	0	0
acap1	ENSDARG00000056346_acap1	0	0	0
ACAP2	ENSDARG00000056478_ACAP2	11	9	9
ACAP2	ENSDARG00000060783_ACAP2	2	2	2
acap3a	ENSDARG00000075990_acap3a	122	105	62
acap3b	ENSDARG00000039386_acap3b	206	87	81
acat1	ENSDARG00000045888_acat1	70	58	62
acat2	ENSDARG00000007127_acat2	14	10	16
ACBD3	ENSDARG00000024602_ACBD3	0	1	2
acbd3	ENSDARG00000042623_acbd3	8	7	10
acbd4	ENSDARG00000027070_acbd4	1	1	0
acbd5a	ENSDARG00000034883_acbd5a	2	2	2
acbd5b	ENSDARG00000058410_acbd5b	24	19	9
acbd6	ENSDARG00000039456_acbd6	16	11	12
acbd7	ENSDARG00000094730_acbd7	169	198	291
accs	ENSDARG00000052124_accs	5	5	7
acd	ENSDARG00000078055_acd	42	33	17
ace	ENSDARG00000079166_ace	0	1	2
ace2	ENSDARG00000016918_ace2	0	0	0
acer1	ENSDARG00000010347_acer1	0	0	0
ACER2	ENSDARG00000077782_ACER2	8	12	6
ACER3	ENSDARG00000093366_ACER3	13	16	12
ache	ENSDARG00000031796_ache	94	58	57
acin1a	ENSDARG00000054290_acin1a	21	16	18
acin1b	ENSDARG00000026842_acin1b	55	51	37
ACLY	ENSDARG00000055652_ACLY	13	10	4
aclya	ENSDARG00000017738_aclya	44	48	36
acmsd	ENSDARG00000062549_acmsd	0	0	0
acn9	ENSDARG00000036092_acn9	58	38	36
aco1	ENSDARG00000026376_aco1	7	8	10
aco2	ENSDARG00000007294_aco2	111	74	70
acot11a	ENSDARG00000058229_acot11a	0	0	0
acot11b	ENSDARG00000042122_acot11b	0	0	0
ACOT12	ENSDARG00000054534_ACOT12	1	1	1
acot13	ENSDARG00000061728_acot13	15	10	17
acot7	ENSDARG00000018653_acot7	6	6	5
acot8	ENSDARG00000014138_acot8	6	8	8
acot9.1	ENSDARG00000058352_acot9.1	5	4	6
acot9.2	ENSDARG00000058390_acot9.2	2	1	2
acox1	ENSDARG00000014727_acox1	28	33	26
acox3	ENSDARG00000038865_acox3	8	6	7
acoxl	ENSDARG00000020149_acoxl	2	2	2
acp1	ENSDARG00000076486_acp1	49	39	53
ACP2	ENSDARG00000007244_ACP2	27	24	35
acp5a	ENSDARG00000019763_acp5a	2	1	2
acp5b	ENSDARG00000008921_acp5b	0	1	1
acp6	ENSDARG00000040064_acp6	18	11	14
acpl2	ENSDARG00000040644_acpl2	6	6	5
acrc	ENSDARG00000057716_acrc	0	0	1
ACSBG1	ENSDARG00000062077_ACSBG1	0	0	0
acsbg2	ENSDARG00000004094_acsbg2	7	8	16
acsf2	ENSDARG00000061201_acsf2	0	0	0
ACSF3	ENSDARG00000059503_ACSF3	6	6	6
ACSL1	ENSDARG00000003854_ACSL1	1	1	1
acsl1	ENSDARG00000030514_acsl1	0	0	0
acsl3a	ENSDARG00000032079_acsl3a	2	2	1
acsl3b	ENSDARG00000014674_acsl3b	12	9	13
acsl4a	ENSDARG00000004078_acsl4a	27	31	53
acsl4l	ENSDARG00000010752_acsl4l	6	8	6
acsl5	ENSDARG00000075931_acsl5	0	0	0
ACSL6	ENSDARG00000060317_ACSL6	95	61	81
acsm3	ENSDARG00000004880_acsm3	0	1	0
acss1	ENSDARG00000044142_acss1	6	9	7
acss2	ENSDARG00000037781_acss2	11	10	12
acss3	ENSDARG00000032218_acss3	8	3	4
acta1a	ENSDARG00000036371_acta1a	16	33	51
acta1b	ENSDARG00000055618_acta1b	6	19	44
acta2	ENSDARG00000045180_acta2	2	9	5
actb1	ENSDARG00000037746_actb1	90	216	471
actb2	ENSDARG00000037870_actb2	247	498	833
ACTC1	ENSDARG00000057911_ACTC1	1	2	1
actc1a	ENSDARG00000042535_actc1a	0	0	0
actc1b	ENSDARG00000037840_actc1b	1	3	4
actl6a	ENSDARG00000070828_actl6a	35	32	54
actl6b	ENSDARG00000034107_actl6b	3	3	6
actn1	ENSDARG00000007219_actn1	2	3	2
actn2	ENSDARG00000071090_actn2	12	9	1
ACTN2	ENSDARG00000090343_ACTN2	4	4	3
actn3a	ENSDARG00000013755_actn3a	1	1	1
actn3b	ENSDARG00000001431_actn3b	3	3	5
ACTN4	ENSDARG00000091114_ACTN4	26	31	45
actr1	ENSDARG00000011611_actr1	82	75	134
actr10	ENSDARG00000038432_actr10	46	39	42
actr2a	ENSDARG00000052438_actr2a	21	27	45
actr2b	ENSDARG00000070076_actr2b	10	11	17
ACTR3	ENSDARG00000076772_ACTR3	67	96	167
ACTR3B	ENSDARG00000008790_ACTR3B	5	5	3
actr5	ENSDARG00000012995_actr5	7	6	9
actr6	ENSDARG00000021370_actr6	8	7	9
actr8	ENSDARG00000067944_actr8	10	9	15
acvr1b	ENSDARG00000018968_acvr1b	31	41	59
ACVR1B	ENSDARG00000052142_ACVR1B	47	44	23
ACVR1C	ENSDARG00000086172_ACVR1C	45	50	5
acvr1l	ENSDARG00000014986_acvr1l	1	1	1
acvr2a	ENSDARG00000011188_acvr2a	8	7	5
ACVR2A	ENSDARG00000079944_ACVR2A	9	6	5
ACVR2B	ENSDARG00000041516_ACVR2B	5	5	4
acvr2b	ENSDARG00000044422_acvr2b	0	0	0
acvrl1	ENSDARG00000018179_acvrl1	1	5	3
acy1	ENSDARG00000038475_acy1	5	10	6
acy3.1	ENSDARG00000093003_acy3.1	9	8	8
acy3.2	ENSDARG00000005525_acy3.2	1	1	0
acyp1	ENSDARG00000060126_acyp1	14	13	13
ACYP2	ENSDARG00000086271_ACYP2	4	5	6
ada	ENSDARG00000003113_ada	33	26	20
ADAD1	ENSDARG00000089181_ADAD1	1	1	1
ADAD2	ENSDARG00000075906_ADAD2	0	0	0
adal	ENSDARG00000012986_adal	7	6	7
adam10a	ENSDARG00000053468_adam10a	13	16	15
adam10b	ENSDARG00000015502_adam10b	39	42	58
adam11	ENSDARG00000079204_adam11	11	13	10
ADAM12	ENSDARG00000079068_ADAM12	6	4	5
adam15	ENSDARG00000089213_adam15	26	9	7
adam17a	ENSDARG00000043213_adam17a	15	19	21
adam17b	ENSDARG00000093093_adam17b	24	29	8
adam19b	ENSDARG00000067545_adam19b	3	3	7
ADAM22	ENSDARG00000060532_ADAM22	13	16	24
ADAM23	ENSDARG00000074197_ADAM23	66	36	29
adam23a	ENSDARG00000062323_adam23a	12	11	11
adam28	ENSDARG00000035514_adam28	0	0	0
ADAM33	ENSDARG00000059693_ADAM33	5	5	6
adam8a	ENSDARG00000001452_adam8a	0	2	10
adam8b	ENSDARG00000057644_adam8b	3	4	15
adam9	ENSDARG00000010070_adam9	11	12	25
adamts1	ENSDARG00000041566_adamts1	6	7	5
adamts10	ENSDARG00000075188_adamts10	4	5	2
ADAMTS12	ENSDARG00000067549_ADAMTS12	2	1	3
adamts13	ENSDARG00000076270_adamts13	0	0	0
ADAMTS14	ENSDARG00000078494_ADAMTS14	12	15	5
ADAMTS15	ENSDARG00000033544_ADAMTS15	1	0	0
adamts15a	ENSDARG00000029124_adamts15a	0	0	1
ADAMTS16	ENSDARG00000074646_ADAMTS16	4	3	3
ADAMTS17	ENSDARG00000075555_ADAMTS17	3	3	2
adamts18	ENSDARG00000001999_adamts18	7	11	5
ADAMTS2	ENSDARG00000091328_ADAMTS2	6	8	4
ADAMTS20	ENSDARG00000074281_ADAMTS20	2	6	2
adamts22	ENSDARG00000075930_adamts22	3	3	2
ADAMTS3	ENSDARG00000060127_ADAMTS3	5	4	2
ADAMTS6	ENSDARG00000041982_ADAMTS6	3	1	1
ADAMTS8	ENSDARG00000058252_ADAMTS8	1	1	0
adamts8a	ENSDARG00000007709_adamts8a	0	0	1
adamts9	ENSDARG00000077778_adamts9	1	1	0
adamtsl2	ENSDARG00000074033_adamtsl2	0	0	0
ADAMTSL3	ENSDARG00000027903_ADAMTSL3	3	3	2
ADAMTSL4	ENSDARG00000063407_ADAMTSL4	11	24	12
ADAMTSL5	ENSDARG00000052118_ADAMTSL5	22	11	6
adamtsl7	ENSDARG00000055439_adamtsl7	0	0	1
ADAP1	ENSDARG00000086306_ADAP1	1	1	9
ADAP2	ENSDARG00000070565_ADAP2	1	2	4
adar	ENSDARG00000012389_adar	11	8	8
adarb1a	ENSDARG00000041609_adarb1a	32	39	9
adarb1b	ENSDARG00000003544_adarb1b	10	10	8
ADARB2	ENSDARG00000071823_ADARB2	8	6	5
adat1	ENSDARG00000061348_adat1	12	9	9
adat2	ENSDARG00000041944_adat2	21	23	17
adat3	ENSDARG00000005640_adat3	5	5	6
adck1	ENSDARG00000062561_adck1	7	7	6
ADCK2	ENSDARG00000073923_ADCK2	8	8	7
adck3	ENSDARG00000020123_adck3	18	20	12
ADCK3	ENSDARG00000032426_ADCK3	1	1	2
adck4	ENSDARG00000011955_adck4	11	8	7
adck5	ENSDARG00000075405_adck5	2	2	2
adcy1a	ENSDARG00000068890_adcy1a	4	3	2
adcy1b	ENSDARG00000088634_adcy1b	34	24	5
adcy2a	ENSDARG00000058392_adcy2a	6	5	10
adcy2b	ENSDARG00000014588_adcy2b	2	2	2
ADCY3	ENSDARG00000077145_ADCY3	50	64	16
adcy3b	ENSDARG00000017437_adcy3b	0	0	0
adcy5	ENSDARG00000091342_adcy5	3	3	3
adcy6a	ENSDARG00000061445_adcy6a	9	9	5
adcy6b	ENSDARG00000027797_adcy6b	5	4	3
adcy7	ENSDARG00000060070_adcy7	4	6	3
adcy8	ENSDARG00000031783_adcy8	2	2	2
ADCY9	ENSDARG00000069419_ADCY9	4	5	4
adcyap1a	ENSDARG00000004015_adcyap1a	11	9	9
adcyap1b	ENSDARG00000027740_adcyap1b	12	20	84
ADCYAP1R1	ENSDARG00000053724_ADCYAP1R1	22	16	4
adcyap1r1a	ENSDARG00000029989_adcyap1r1a	0	0	0
add1	ENSDARG00000022682_add1	13	12	11
add2	ENSDARG00000074581_add2	34	32	15
add3a	ENSDARG00000040874_add3a	12	17	7
add3b	ENSDARG00000056250_add3b	1	2	1
adgb	ENSDARG00000005595_adgb	0	0	0
adh5	ENSDARG00000080010_adh5	22	38	107
adh8a	ENSDARG00000091211_adh8a	0	1	1
adh8b	ENSDARG00000024278_adh8b	11	15	5
adhfe1	ENSDARG00000053518_adhfe1	4	5	4
adi1	ENSDARG00000020448_adi1	53	95	83
adipoql	ENSDARG00000056411_adipoql	0	0	0
adipoql2	ENSDARG00000062228_adipoql2	1	2	2
adipor1a	ENSDARG00000002912_adipor1a	41	49	33
adipor1b	ENSDARG00000042717_adipor1b	48	54	69
adipor2	ENSDARG00000058688_adipor2	43	48	25
ADK	ENSDARG00000018258_ADK	6	5	5
adka	ENSDARG00000039429_adka	6	7	6
adkb	ENSDARG00000095947_adkb	0	0	0
ADM	ENSDARG00000015263_ADM	4	32	51
ADM	ENSDARG00000069027_ADM	1	37	22
adm2a	ENSDARG00000045708_adm2a	0	8	4
adm2b	ENSDARG00000078875_adm2b	1	1	3
admp	ENSDARG00000025372_admp	3	3	2
ADNP	ENSDARG00000062002_ADNP	35	32	42
adnp	ENSDARG00000074293_adnp	20	17	16
adnp2a	ENSDARG00000060937_adnp2a	1	1	1
adnp2b	ENSDARG00000028431_adnp2b	31	26	31
adoa	ENSDARG00000042827_adoa	21	29	38
adob	ENSDARG00000053571_adob	21	27	32
ADORA1	ENSDARG00000070056_ADORA1	1	1	1
adora1	ENSDARG00000075694_adora1	3	2	2
adora2aa	ENSDARG00000033706_adora2aa	1	1	0
adora2ab	ENSDARG00000058488_adora2ab	0	0	0
adora2b	ENSDARG00000002533_adora2b	2	1	0
adpgk	ENSDARG00000063525_adpgk	12	9	5
adpgk2	ENSDARG00000062785_adpgk2	3	3	2
adprh	ENSDARG00000040712_adprh	9	12	24
adprhl1	ENSDARG00000041589_adprhl1	1	1	1
adprhl2	ENSDARG00000019338_adprhl2	41	31	42
adprm	ENSDARG00000026090_adprm	7	11	16
ADRA1A	ENSDARG00000028725_ADRA1A	3	4	3
adra1ab	ENSDARG00000027638_adra1ab	0	0	0
ADRA1B	ENSDARG00000011317_ADRA1B	1	1	1
adra1bb	ENSDARG00000041173_adra1bb	2	2	1
ADRA1D	ENSDARG00000024101_ADRA1D	1	1	0
adra2a	ENSDARG00000040841_adra2a	3	3	4
adra2b	ENSDARG00000019819_adra2b	3	2	2
ADRA2B	ENSDARG00000041008_ADRA2B	0	0	0
adra2c	ENSDARG00000069669_adra2c	2	1	2
adra2da	ENSDARG00000091277_adra2da	1	2	2
adra2db	ENSDARG00000054667_adra2db	0	0	1
adrb1	ENSDARG00000007490_adrb1	1	2	1
adrb1	ENSDARG00000088851_adrb1	3	7	1
adrb2a	ENSDARG00000088124_adrb2a	3	6	4
adrb2b	ENSDARG00000054510_adrb2b	0	0	0
adrb3a	ENSDARG00000053646_adrb3a	0	0	0
adrb3b	ENSDARG00000052919_adrb3b	0	0	0
adrbk2	ENSDARG00000013007_adrbk2	31	32	16
adrm1b	ENSDARG00000058560_adrm1b	7	7	11
adsl	ENSDARG00000017049_adsl	7	5	7
adss	ENSDARG00000002071_adss	19	9	7
adssl	ENSDARG00000012399_adssl	21	21	23
adssl1	ENSDARG00000009867_adssl1	1	1	1
ADTRP	ENSDARG00000086114_ADTRP	1	0	0
AEBP1	ENSDARG00000006901_AEBP1	0	1	1
AEBP1	ENSDARG00000091726_AEBP1	2	3	4
aebp2	ENSDARG00000006038_aebp2	7	6	9
aes	ENSDARG00000021805_aes	5	5	5
AFAP1	ENSDARG00000055284_AFAP1	3	3	11
AFAP1L1	ENSDARG00000006518_AFAP1L1	0	1	1
AFAP1L1	ENSDARG00000087755_AFAP1L1	0	0	0
afap1l1a	ENSDARG00000089162_afap1l1a	0	0	0
afap1l1b	ENSDARG00000056453_afap1l1b	1	3	7
AFAP1L2	ENSDARG00000074806_AFAP1L2	7	20	31
AFF1	ENSDARG00000086044_AFF1	2	4	3
AFF2	ENSDARG00000052242_AFF2	5	4	4
aff4	ENSDARG00000001857_aff4	5	6	4
AFG3L2	ENSDARG00000062272_AFG3L2	40	32	24
afmid	ENSDARG00000030548_afmid	3	3	4
AFMID	ENSDARG00000086180_AFMID	6	6	7
aftpha	ENSDARG00000069249_aftpha	13	11	11
aftphb	ENSDARG00000071347_aftphb	10	9	5
aga	ENSDARG00000004889_aga	21	16	22
AGAP2	ENSDARG00000061117_AGAP2	1	1	1
AGAP9	ENSDARG00000062123_AGAP9	41	29	40
agbl4	ENSDARG00000068050_agbl4	54	44	29
AGBL4	ENSDARG00000096480_AGBL4	0	0	0
agbl5	ENSDARG00000045900_agbl5	26	22	26
agfg1a	ENSDARG00000030020_agfg1a	3	3	2
agfg1b	ENSDARG00000019526_agfg1b	4	3	4
aggf1	ENSDARG00000060109_aggf1	12	11	11
agk	ENSDARG00000009837_agk	35	25	28
AGL	ENSDARG00000071488_AGL	0	0	0
agla	ENSDARG00000012709_agla	22	40	36
aglb	ENSDARG00000016491_aglb	0	0	1
agmat	ENSDARG00000059700_agmat	2	1	1
agmo	ENSDARG00000025595_agmo	3	4	4
agpat2	ENSDARG00000068437_agpat2	15	13	12
agpat3	ENSDARG00000036549_agpat3	22	25	12
agpat4	ENSDARG00000069044_agpat4	3	3	13
AGPAT5	ENSDARG00000063187_AGPAT5	25	26	25
AGPAT6	ENSDARG00000019897_AGPAT6	47	65	50
agpat9	ENSDARG00000016048_agpat9	1	1	1
agpat9l	ENSDARG00000006491_agpat9l	2	2	3
agps	ENSDARG00000042821_agps	3	3	3
agr2	ENSDARG00000070480_agr2	0	1	2
agrn	ENSDARG00000079388_agrn	13	13	19
agrn	ENSDARG00000096339_agrn	2	3	3
agrp	ENSDARG00000069089_agrp	0	0	0
agt	ENSDARG00000016412_agt	1	1	1
agtpbp1	ENSDARG00000006021_agtpbp1	2	3	3
agtr1a	ENSDARG00000018616_agtr1a	0	0	0
agtr1b	ENSDARG00000045443_agtr1b	0	0	1
agtr2	ENSDARG00000035552_agtr2	0	3	1
agtrap	ENSDARG00000077082_agtrap	2	4	5
agxt2	ENSDARG00000087194_agxt2	8	4	2
agxt2l1	ENSDARG00000035544_agxt2l1	1	0	0
AGXT2L2	ENSDARG00000040566_AGXT2L2	9	11	19
agxta	ENSDARG00000052099_agxta	0	0	0
agxtb	ENSDARG00000018478_agxtb	4	2	1
ahctf1	ENSDARG00000077530_ahctf1	21	17	15
ahcy	ENSDARG00000005191_ahcy	30	45	144
ahcyl1	ENSDARG00000056331_ahcyl1	61	49	17
ahcyl2	ENSDARG00000039343_ahcyl2	135	139	63
AHCYL2	ENSDARG00000051873_AHCYL2	0	0	0
ahdc1	ENSDARG00000093453_ahdc1	0	0	0
ahi1	ENSDARG00000044056_ahi1	4	5	3
ahnak	ENSDARG00000061764_ahnak	2	7	7
ahr1a	ENSDARG00000020046_ahr1a	0	0	0
ahr1b	ENSDARG00000023537_ahr1b	69	79	51
ahr2	ENSDARG00000021833_ahr2	7	12	13
ahrrb	ENSDARG00000052618_ahrrb	10	8	4
ahsa1	ENSDARG00000028664_ahsa1	0	0	0
ahsa1l	ENSDARG00000011127_ahsa1l	17	15	23
ahsg	ENSDARG00000026764_ahsg	0	2	1
AHSG	ENSDARG00000069293_AHSG	0	0	0
aicda	ENSDARG00000015734_aicda	0	1	0
aida	ENSDARG00000014532_aida	9	10	21
aif1l	ENSDARG00000009336_aif1l	62	48	80
AIFM2	ENSDARG00000077549_AIFM2	14	12	13
AIFM3	ENSDARG00000062780_AIFM3	1	1	1
aig1	ENSDARG00000007171_aig1	15	25	15
aim1a	ENSDARG00000031782_aim1a	1	2	6
aim1b	ENSDARG00000006060_aim1b	1	0	0
AIM1L	ENSDARG00000005901_AIM1L	2	1	0
AIMP1	ENSDARG00000036894_AIMP1	0	0	0
aimp1	ENSDARG00000060036_aimp1	21	27	54
AIMP2	ENSDARG00000018903_AIMP2	32	49	113
aip	ENSDARG00000069699_aip	39	39	55
AIPL1	ENSDARG00000075067_AIPL1	74	101	52
aire	ENSDARG00000056784_aire	1	1	1
ajap1	ENSDARG00000038655_ajap1	18	21	3
ajuba	ENSDARG00000077842_ajuba	1	2	5
AK1	ENSDARG00000001950_AK1	180	235	180
ak2	ENSDARG00000005926_ak2	34	42	87
ak3	ENSDARG00000058226_ak3	14	22	6
ak4	ENSDARG00000006546_ak4	7	19	16
ak5	ENSDARG00000012555_ak5	17	16	13
ak5l	ENSDARG00000017739_ak5l	2	3	4
ak7a	ENSDARG00000019001_ak7a	1	1	1
ak7b	ENSDARG00000017023_ak7b	0	0	0
ak8	ENSDARG00000030961_ak8	1	1	1
akap10	ENSDARG00000059549_akap10	12	10	9
akap11	ENSDARG00000075435_akap11	15	14	10
akap12b	ENSDARG00000055678_akap12b	0	1	2
AKAP13	ENSDARG00000023868_AKAP13	4	4	1
AKAP13	ENSDARG00000079358_AKAP13	17	15	4
akap17a	ENSDARG00000003384_akap17a	6	6	6
akap1a	ENSDARG00000089802_akap1a	0	0	0
akap1b	ENSDARG00000006062_akap1b	5	4	5
AKAP2	ENSDARG00000069608_AKAP2	19	17	10
akap6	ENSDARG00000077295_akap6	11	10	32
akap7	ENSDARG00000043843_akap7	107	102	41
akap8l	ENSDARG00000089073_akap8l	213	197	170
AKAP9	ENSDARG00000077668_AKAP9	58	29	22
akap9	ENSDARG00000079610_akap9	101	46	34
akd1	ENSDARG00000021913_akd1	0	0	0
AKIP1	ENSDARG00000069037_AKIP1	1	3	4
akirin1	ENSDARG00000039969_akirin1	24	26	37
akirin2	ENSDARG00000058729_akirin2	36	37	54
AKNA	ENSDARG00000087110_AKNA	12	13	6
AKNA	ENSDARG00000092678_AKNA	31	33	14
AKNA	ENSDARG00000094841_AKNA	0	0	0
akr1a1a	ENSDARG00000035257_akr1a1a	0	1	1
akr1a1b	ENSDARG00000052030_akr1a1b	2	2	5
akr1b1	ENSDARG00000006215_akr1b1	5	4	12
AKR7A3	ENSDARG00000016649_AKR7A3	15	10	15
akt1s1	ENSDARG00000074667_akt1s1	65	70	104
akt2	ENSDARG00000011219_akt2	20	23	22
akt2l	ENSDARG00000026797_akt2l	7	10	12
AKT3	ENSDARG00000063400_AKT3	24	23	18
AKT3	ENSDARG00000087205_AKT3	48	48	55
aktip	ENSDARG00000026862_aktip	17	14	12
AL627305.1	ENSDARG00000044850_AL627305.1	3	3	2
AL645691.4	ENSDARG00000093144_AL645691.4	0	0	0
AL732488.1	ENSDARG00000086255_AL732488.1	1	1	1
AL732629.1	ENSDARG00000076431_AL732629.1	44	33	27
AL772263.1	ENSDARG00000071165_AL772263.1	0	0	0
AL772300.3	ENSDARG00000086459_AL772300.3	11	10	12
AL773596.1	ENSDARG00000025311_AL773596.1	0	0	0
AL773596.2	ENSDARG00000056501_AL773596.2	0	0	0
AL773596.3	ENSDARG00000089050_AL773596.3	20	17	1
AL807798.3	ENSDARG00000088736_AL807798.3	5	4	3
AL831768.1	ENSDARG00000078410_AL831768.1	0	0	0
AL840631.3	ENSDARG00000089951_AL840631.3	14	15	5
AL840638.1	ENSDARG00000074519_AL840638.1	77	42	8
AL844567.2	ENSDARG00000089586_AL844567.2	0	8	3
AL844587.2	ENSDARG00000078132_AL844587.2	23	31	12
AL844587.3	ENSDARG00000086055_AL844587.3	0	0	0
AL845295.2	ENSDARG00000095237_AL845295.2	2	1	2
AL845295.3	ENSDARG00000095357_AL845295.3	0	0	0
AL845301.1	ENSDARG00000087033_AL845301.1	0	0	0
AL845306.1	ENSDARG00000052758_AL845306.1	0	0	0
AL845428.2	ENSDARG00000041007_AL845428.2	0	0	0
AL845435.1	ENSDARG00000041823_AL845435.1	0	0	0
AL845481.1	ENSDARG00000086437_AL845481.1	8	5	8
AL928657.1	ENSDARG00000037867_AL928657.1	792	683	681
AL928685.1	ENSDARG00000086291_AL928685.1	1	2	1
AL928685.2	ENSDARG00000092426_AL928685.2	1	2	1
AL928685.3	ENSDARG00000095454_AL928685.3	2	5	2
AL928824.1	ENSDARG00000094456_AL928824.1	0	0	0
AL928837.1	ENSDARG00000087621_AL928837.1	0	0	0
AL928851.1	ENSDARG00000054744_AL928851.1	0	0	0
AL928852.1	ENSDARG00000057004_AL928852.1	1	1	1
AL928858.1	ENSDARG00000070529_AL928858.1	0	0	0
AL928870.1	ENSDARG00000030025_AL928870.1	0	1	0
AL928875.1	ENSDARG00000035561_AL928875.1	0	0	0
AL928887.4	ENSDARG00000089595_AL928887.4	0	0	0
AL929007.1	ENSDARG00000071353_AL929007.1	545	377	154
AL929007.2	ENSDARG00000074684_AL929007.2	3	5	1
AL929022.2	ENSDARG00000079765_AL929022.2	1	1	1
AL929029.1	ENSDARG00000091010_AL929029.1	0	0	0
AL929092.4	ENSDARG00000090081_AL929092.4	0	0	0
AL929092.5	ENSDARG00000091226_AL929092.5	0	0	0
AL929105.1	ENSDARG00000035718_AL929105.1	0	0	0
AL929105.3	ENSDARG00000088625_AL929105.3	0	0	0
AL929114.1	ENSDARG00000005626_AL929114.1	22	3	6
AL929134.2	ENSDARG00000091833_AL929134.2	5	5	5
AL929150.1	ENSDARG00000005690_AL929150.1	12	6	7
AL929150.2	ENSDARG00000028276_AL929150.2	5	4	5
AL929185.1	ENSDARG00000076517_AL929185.1	0	0	0
AL929192.1	ENSDARG00000087860_AL929192.1	0	0	0
AL929192.2	ENSDARG00000088607_AL929192.2	0	0	0
AL929192.3	ENSDARG00000088945_AL929192.3	0	0	0
AL929192.4	ENSDARG00000089516_AL929192.4	0	0	0
AL929192.5	ENSDARG00000089594_AL929192.5	0	0	0
AL929192.6	ENSDARG00000091430_AL929192.6	0	0	0
AL929193.1	ENSDARG00000091178_AL929193.1	0	0	0
AL929195.1	ENSDARG00000088493_AL929195.1	0	0	0
AL929204.1	ENSDARG00000090973_AL929204.1	6	5	10
AL929217.1	ENSDARG00000059891_AL929217.1	12	9	4
AL929220.1	ENSDARG00000086472_AL929220.1	0	0	0
AL929220.2	ENSDARG00000096433_AL929220.2	0	0	0
AL929222.1	ENSDARG00000079366_AL929222.1	16	20	26
AL929239.1	ENSDARG00000086813_AL929239.1	0	0	0
AL929252.1	ENSDARG00000027394_AL929252.1	14	11	10
AL929252.2	ENSDARG00000036152_AL929252.2	7	7	3
AL929267.1	ENSDARG00000071779_AL929267.1	0	0	0
AL929276.1	ENSDARG00000071630_AL929276.1	1	1	0
AL929276.2	ENSDARG00000089356_AL929276.2	1	2	1
AL929286.1	ENSDARG00000090914_AL929286.1	2	1	1
AL929291.1	ENSDARG00000052736_AL929291.1	1	1	0
AL929327.3	ENSDARG00000086827_AL929327.3	0	0	0
AL929434.1	ENSDARG00000034943_AL929434.1	7	8	11
AL929434.2	ENSDARG00000036460_AL929434.2	1	3	2
AL929453.1	ENSDARG00000074087_AL929453.1	2	2	3
AL929464.1	ENSDARG00000090312_AL929464.1	0	0	0
AL929495.2	ENSDARG00000090767_AL929495.2	0	1	1
AL929520.1	ENSDARG00000034598_AL929520.1	0	1	1
AL929558.1	ENSDARG00000086485_AL929558.1	0	0	0
AL929558.2	ENSDARG00000087121_AL929558.2	0	0	0
AL929558.3	ENSDARG00000087586_AL929558.3	0	0	0
AL929558.4	ENSDARG00000087698_AL929558.4	0	0	1
AL929558.5	ENSDARG00000088380_AL929558.5	0	0	0
AL929558.6	ENSDARG00000088418_AL929558.6	1	1	1
AL929580.1	ENSDARG00000075510_AL929580.1	0	0	0
AL935044.1	ENSDARG00000069622_AL935044.1	0	1	1
AL935044.2	ENSDARG00000077017_AL935044.2	0	0	0
AL935114.1	ENSDARG00000077200_AL935114.1	0	0	0
AL935114.2	ENSDARG00000088435_AL935114.2	0	0	0
AL935125.3	ENSDARG00000090128_AL935125.3	0	0	0
AL935128.1	ENSDARG00000089500_AL935128.1	6	4	8
AL935174.1	ENSDARG00000024873_AL935174.1	2	2	3
AL935181.1	ENSDARG00000079221_AL935181.1	0	0	0
AL935181.2	ENSDARG00000079290_AL935181.2	0	0	0
AL935181.3	ENSDARG00000086261_AL935181.3	1	1	1
AL935184.1	ENSDARG00000086564_AL935184.1	1	2	2
AL935184.2	ENSDARG00000091332_AL935184.2	12	10	8
AL935186.1	ENSDARG00000025046_AL935186.1	0	0	0
AL935186.2	ENSDARG00000077216_AL935186.2	0	0	0
AL935186.6	ENSDARG00000088951_AL935186.6	0	3	2
AL935197.2	ENSDARG00000077124_AL935197.2	13	15	11
AL935274.1	ENSDARG00000091804_AL935274.1	0	0	0
AL935293.1	ENSDARG00000077585_AL935293.1	33	19	10
AL935296.1	ENSDARG00000069995_AL935296.1	3	2	2
AL953847.1	ENSDARG00000087367_AL953847.1	0	0	0
AL953848.1	ENSDARG00000087539_AL953848.1	0	0	0
AL953848.2	ENSDARG00000092897_AL953848.2	0	0	0
AL953848.3	ENSDARG00000093245_AL953848.3	0	0	0
AL953865.1	ENSDARG00000055453_AL953865.1	0	0	0
AL953907.1	ENSDARG00000055572_AL953907.1	0	0	0
AL953907.2	ENSDARG00000070510_AL953907.2	0	0	0
AL953907.3	ENSDARG00000078365_AL953907.3	0	0	0
AL954132.1	ENSDARG00000045253_AL954132.1	0	0	0
AL954132.2	ENSDARG00000063444_AL954132.2	0	0	0
AL954132.3	ENSDARG00000071841_AL954132.3	0	0	0
AL954132.4	ENSDARG00000087167_AL954132.4	2	1	0
AL954132.5	ENSDARG00000090630_AL954132.5	0	0	0
AL954146.1	ENSDARG00000038891_AL954146.1	1	1	1
AL954146.2	ENSDARG00000052517_AL954146.2	0	0	0
AL954146.4	ENSDARG00000090741_AL954146.4	0	0	0
AL954173.1	ENSDARG00000023189_AL954173.1	4	1	1
AL954173.3	ENSDARG00000070380_AL954173.3	10	4	2
AL954306.1	ENSDARG00000093139_AL954306.1	1	1	1
AL954343.3	ENSDARG00000078684_AL954343.3	0	0	0
AL954372.2	ENSDARG00000087176_AL954372.2	28	80	84
AL954655.1	ENSDARG00000052626_AL954655.1	0	0	0
AL954655.2	ENSDARG00000074150_AL954655.2	0	0	0
AL954655.3	ENSDARG00000076196_AL954655.3	0	0	0
AL954655.4	ENSDARG00000092719_AL954655.4	0	0	0
AL954655.5	ENSDARG00000093365_AL954655.5	0	0	0
AL954655.6	ENSDARG00000094570_AL954655.6	0	0	0
AL954655.7	ENSDARG00000095409_AL954655.7	0	0	0
AL954676.1	ENSDARG00000087537_AL954676.1	0	0	0
AL954695.1	ENSDARG00000053731_AL954695.1	0	0	0
AL954695.2	ENSDARG00000079925_AL954695.2	0	0	0
AL954695.5	ENSDARG00000094127_AL954695.5	0	0	0
AL954697.2	ENSDARG00000087906_AL954697.2	5	5	2
AL954741.1	ENSDARG00000093530_AL954741.1	37	33	44
alad	ENSDARG00000052815_alad	18	18	27
alas1	ENSDARG00000021059_alas1	58	50	87
alas2	ENSDARG00000038643_alas2	1	3	4
alcama	ENSDARG00000026531_alcama	3	7	11
alcamb	ENSDARG00000058538_alcamb	7	13	108
aldh16a1	ENSDARG00000037935_aldh16a1	3	4	6
aldh18a1	ENSDARG00000061123_aldh18a1	7	6	6
aldh1a2	ENSDARG00000053493_aldh1a2	26	116	35
aldh1a3	ENSDARG00000076933_aldh1a3	23	20	21
aldh1l1	ENSDARG00000077004_aldh1l1	6	18	18
ALDH1L2	ENSDARG00000070230_ALDH1L2	9	20	17
aldh2a	ENSDARG00000089924_aldh2a	15	16	20
aldh2b	ENSDARG00000037094_aldh2b	10	9	10
aldh3a2	ENSDARG00000028259_aldh3a2	2	2	2
aldh3b1	ENSDARG00000013839_aldh3b1	0	1	2
aldh4a1	ENSDARG00000038207_aldh4a1	29	20	6
aldh5a1	ENSDARG00000076544_aldh5a1	4	3	3
aldh6a1	ENSDARG00000053485_aldh6a1	6	8	10
aldh7a1	ENSDARG00000018426_aldh7a1	100	70	60
aldh8a1	ENSDARG00000036776_aldh8a1	1	2	2
ALDH9A1	ENSDARG00000055331_ALDH9A1	11	16	11
aldh9a1a	ENSDARG00000069100_aldh9a1a	7	10	7
aldh9a1b	ENSDARG00000037061_aldh9a1b	1	2	2
aldoaa	ENSDARG00000011665_aldoaa	223	543	479
aldoab	ENSDARG00000034470_aldoab	33	52	33
aldob	ENSDARG00000053684_aldob	0	0	0
aldoca	ENSDARG00000057661_aldoca	4	6	3
aldocb	ENSDARG00000019702_aldocb	1313	1932	1161
alg1	ENSDARG00000054963_alg1	21	19	23
alg10	ENSDARG00000053917_alg10	15	8	14
ALG11	ENSDARG00000031202_ALG11	5	5	5
alg12	ENSDARG00000041199_alg12	22	16	15
alg13	ENSDARG00000054374_alg13	0	0	0
alg14	ENSDARG00000039671_alg14	10	13	12
alg2	ENSDARG00000070399_alg2	3	4	5
alg3	ENSDARG00000053155_alg3	12	11	11
alg5	ENSDARG00000061235_alg5	7	9	16
alg6	ENSDARG00000017617_alg6	1	1	2
alg8	ENSDARG00000044627_alg8	12	9	10
alg9	ENSDARG00000012840_alg9	22	22	20
alk	ENSDARG00000095833_alk	3	2	2
ALKBH1	ENSDARG00000071164_ALKBH1	8	6	4
ALKBH2	ENSDARG00000059856_ALKBH2	2	2	4
alkbh3	ENSDARG00000045606_alkbh3	3	3	3
ALKBH4	ENSDARG00000052247_ALKBH4	9	6	12
alkbh5	ENSDARG00000063003_alkbh5	25	36	27
alkbh6	ENSDARG00000077253_alkbh6	20	19	19
alkbh7	ENSDARG00000037906_alkbh7	24	24	25
ALKBH8	ENSDARG00000060256_ALKBH8	3	4	3
allc	ENSDARG00000042562_allc	0	0	0
ALMS1	ENSDARG00000074779_ALMS1	12	10	10
alox12	ENSDARG00000069463_alox12	3	4	6
ALOX5	ENSDARG00000043085_ALOX5	0	0	3
ALOX5	ENSDARG00000043089_ALOX5	0	0	8
alox5	ENSDARG00000057273_alox5	1	2	3
ALOX5	ENSDARG00000069966_ALOX5	1	1	2
alox5ap	ENSDARG00000054755_alox5ap	3	9	7
alp	ENSDARG00000015546_alp	0	0	0
alpi	ENSDARG00000015273_alpi	0	0	0
ALPK1	ENSDARG00000059741_ALPK1	2	2	3
alpk2	ENSDARG00000079637_alpk2	2	2	2
ALPK3	ENSDARG00000078989_ALPK3	0	0	0
ALPK3	ENSDARG00000090375_ALPK3	0	0	0
ALPP	ENSDARG00000053774_ALPP	0	0	0
als2a	ENSDARG00000075111_als2a	0	0	0
als2b	ENSDARG00000076924_als2b	5	5	5
als2cr8	ENSDARG00000019950_als2cr8	11	8	8
alx1	ENSDARG00000062824_alx1	1	0	1
ALX3	ENSDARG00000091086_ALX3	0	1	1
alx4a	ENSDARG00000088332_alx4a	0	1	1
alyref	ENSDARG00000077732_alyref	342	321	317
ambpl	ENSDARG00000004296_ambpl	2	2	2
AMBRA1	ENSDARG00000008322_AMBRA1	7	7	7
AMBRA1	ENSDARG00000039878_AMBRA1	5	5	5
amd1	ENSDARG00000043856_amd1	320	224	34
AMDHD1	ENSDARG00000007366_AMDHD1	27	24	19
amdhd2	ENSDARG00000021293_amdhd2	7	6	14
amfr	ENSDARG00000020218_amfr	11	13	11
amh	ENSDARG00000014357_amh	0	0	0
amigo1	ENSDARG00000079620_amigo1	28	29	23
AMIGO3	ENSDARG00000074469_AMIGO3	0	0	0
AMIGO3	ENSDARG00000079569_AMIGO3	109	110	52
ammecr1	ENSDARG00000012892_ammecr1	17	14	9
AMN	ENSDARG00000062947_AMN	0	0	0
amn1	ENSDARG00000070478_amn1	29	24	32
amot	ENSDARG00000078335_amot	1	3	3
AMOTL1	ENSDARG00000019442_AMOTL1	0	0	1
amotl2a	ENSDARG00000061923_amotl2a	1	2	1
amotl2b	ENSDARG00000061948_amotl2b	6	9	3
ampd1	ENSDARG00000033832_ampd1	1	2	4
ampd2	ENSDARG00000029952_ampd2	35	38	7
AMPD2	ENSDARG00000088554_AMPD2	10	16	8
ampd3a	ENSDARG00000005800_ampd3a	6	5	3
ampd3b	ENSDARG00000032469_ampd3b	0	0	0
amph	ENSDARG00000007663_amph	230	193	108
amt	ENSDARG00000010862_amt	3	4	4
amy2a	ENSDARG00000013856_amy2a	0	1	0
AMZ2	ENSDARG00000089248_AMZ2	3	4	3
AMZ2	ENSDARG00000089810_AMZ2	0	1	1
anapc1	ENSDARG00000075687_anapc1	3	2	3
anapc10	ENSDARG00000090152_anapc10	3	3	6
anapc11	ENSDARG00000070333_anapc11	94	87	98
ANAPC13	ENSDARG00000078435_ANAPC13	51	49	58
ANAPC15	ENSDARG00000060472_ANAPC15	41	32	39
anapc16	ENSDARG00000013822_anapc16	69	114	133
anapc2	ENSDARG00000005832_anapc2	4	3	6
ANAPC4	ENSDARG00000032237_ANAPC4	2	2	3
anapc5	ENSDARG00000008461_anapc5	6	6	8
anapc7	ENSDARG00000063005_anapc7	9	8	9
and1	ENSDARG00000088514_and1	17	22	7
and2	ENSDARG00000079302_and2	0	0	0
and3	ENSDARG00000056873_and3	2	4	1
and4	ENSDARG00000090729_and4	1	1	1
ANGEL1	ENSDARG00000077567_ANGEL1	4	5	14
ANGEL1	ENSDARG00000090922_ANGEL1	0	0	0
angel2	ENSDARG00000016743_angel2	2	2	2
angpt1	ENSDARG00000030364_angpt1	4	6	6
ANGPT2	ENSDARG00000014946_ANGPT2	0	0	0
angpt2	ENSDARG00000053906_angpt2	1	1	1
ANGPT4	ENSDARG00000076787_ANGPT4	8	12	14
ANGPTL1	ENSDARG00000003025_ANGPTL1	2	2	1
angptl1	ENSDARG00000012071_angptl1	0	0	0
ANGPTL2	ENSDARG00000024030_ANGPTL2	1	1	1
angptl2	ENSDARG00000068369_angptl2	0	0	0
ANGPTL2	ENSDARG00000087807_ANGPTL2	0	0	0
angptl3	ENSDARG00000044365_angptl3	0	0	0
angptl4	ENSDARG00000035859_angptl4	7	30	20
angptl5	ENSDARG00000056630_angptl5	0	0	0
angptl6	ENSDARG00000020265_angptl6	0	0	0
angptl7	ENSDARG00000027582_angptl7	0	0	0
ANK1	ENSDARG00000059093_ANK1	3	4	2
ANK1	ENSDARG00000074777_ANK1	7	6	6
ank1	ENSDARG00000092143_ank1	1	1	1
ANK2	ENSDARG00000009026_ANK2	16	12	15
ank2b	ENSDARG00000043313_ank2b	4	4	2
ank3	ENSDARG00000077582_ank3	1	1	0
ank3a	ENSDARG00000061736_ank3a	0	0	0
ankar	ENSDARG00000000516_ankar	0	0	0
ankdd1a	ENSDARG00000074485_ankdd1a	1	2	3
ankdd1b	ENSDARG00000025866_ankdd1b	1	1	1
ANKFN1	ENSDARG00000060941_ANKFN1	1	1	0
ANKFN1	ENSDARG00000074494_ANKFN1	1	0	0
ankfy1	ENSDARG00000061013_ankfy1	8	8	14
ankha	ENSDARG00000071724_ankha	6	1	0
ankhb	ENSDARG00000014969_ankhb	32	41	34
ankhd1	ENSDARG00000077860_ankhd1	15	16	15
ankib1	ENSDARG00000060768_ankib1	4	4	6
ankk1	ENSDARG00000056921_ankk1	0	0	0
ANKLE1	ENSDARG00000087529_ANKLE1	11	9	10
ankle2	ENSDARG00000035607_ankle2	0	0	0
ANKMY1	ENSDARG00000062702_ANKMY1	0	0	0
ankmy2a	ENSDARG00000005948_ankmy2a	16	14	17
ankmy2b	ENSDARG00000093668_ankmy2b	0	0	0
ankra2	ENSDARG00000035399_ankra2	41	31	39
ankrd10a	ENSDARG00000037100_ankrd10a	44	43	30
ankrd10b	ENSDARG00000004771_ankrd10b	84	93	69
ANKRD11	ENSDARG00000051886_ANKRD11	33	32	26
ankrd12	ENSDARG00000052419_ankrd12	17	16	14
ankrd13a	ENSDARG00000061901_ankrd13a	6	6	7
ANKRD13B	ENSDARG00000014652_ANKRD13B	7	8	10
ankrd13c	ENSDARG00000042444_ankrd13c	44	43	53
ANKRD13D	ENSDARG00000076835_ANKRD13D	23	21	20
ankrd16	ENSDARG00000003822_ankrd16	5	4	8
ankrd1a	ENSDARG00000075263_ankrd1a	0	0	1
ankrd1b	ENSDARG00000076192_ankrd1b	2	4	4
ankrd2	ENSDARG00000002722_ankrd2	0	0	0
ankrd22	ENSDARG00000002298_ankrd22	6	6	8
ankrd24	ENSDARG00000062103_ankrd24	0	0	1
ANKRD27	ENSDARG00000089207_ANKRD27	12	12	11
ANKRD28	ENSDARG00000086326_ANKRD28	3	4	4
ankrd28b	ENSDARG00000009023_ankrd28b	7	7	7
ankrd29	ENSDARG00000057159_ankrd29	16	17	20
ANKRD30B	ENSDARG00000013015_ANKRD30B	41	19	11
ankrd31	ENSDARG00000052731_ankrd31	0	0	0
ANKRD33	ENSDARG00000002508_ANKRD33	87	80	3
ankrd33aa	ENSDARG00000055638_ankrd33aa	24	2	1
ankrd33ba	ENSDARG00000058357_ankrd33ba	44	31	23
ankrd33bb	ENSDARG00000015589_ankrd33bb	47	66	6
ANKRD34A	ENSDARG00000076719_ANKRD34A	7	5	3
ankrd34ba	ENSDARG00000077086_ankrd34ba	0	0	0
ankrd34bb	ENSDARG00000061641_ankrd34bb	1	1	7
ANKRD34C	ENSDARG00000093286_ANKRD34C	2	2	2
ankrd37	ENSDARG00000056376_ankrd37	11	178	39
ANKRD39	ENSDARG00000041350_ANKRD39	4	2	4
ANKRD40	ENSDARG00000076490_ANKRD40	44	34	34
ANKRD42	ENSDARG00000078211_ANKRD42	1	1	0
ankrd44	ENSDARG00000026028_ankrd44	3	3	3
ankrd45	ENSDARG00000011326_ankrd45	0	0	0
ankrd46	ENSDARG00000015780_ankrd46	41	34	33
ANKRD46	ENSDARG00000044328_ANKRD46	8	7	10
ankrd49	ENSDARG00000023508_ankrd49	0	0	0
ANKRD50	ENSDARG00000045666_ANKRD50	10	7	15
ankrd52	ENSDARG00000036826_ankrd52	10	10	10
ANKRD52	ENSDARG00000063576_ANKRD52	4	3	1
ankrd54	ENSDARG00000055743_ankrd54	11	13	20
ankrd55	ENSDARG00000053869_ankrd55	1	1	2
ankrd5a	ENSDARG00000019135_ankrd5a	0	0	0
ankrd5b	ENSDARG00000060211_ankrd5b	0	0	0
ANKRD6	ENSDARG00000057790_ANKRD6	21	8	2
ANKRD65	ENSDARG00000068274_ANKRD65	0	0	1
ankrd6b	ENSDARG00000029370_ankrd6b	7	6	1
ankrd9	ENSDARG00000028804_ankrd9	14	22	3
ANKS1A	ENSDARG00000078901_ANKS1A	9	5	10
anks1aa	ENSDARG00000062396_anks1aa	7	6	5
anks1b	ENSDARG00000003512_anks1b	31	38	10
ANKS3	ENSDARG00000038557_ANKS3	3	4	4
anks4b	ENSDARG00000036846_anks4b	2	2	1
ankzf1	ENSDARG00000041904_ankzf1	1	1	1
anln	ENSDARG00000060917_anln	0	0	2
ANO1	ENSDARG00000027075_ANO1	3	2	3
ANO1	ENSDARG00000052372_ANO1	6	4	6
ANO1	ENSDARG00000076141_ANO1	0	0	0
ANO10	ENSDARG00000057736_ANO10	8	8	9
ANO2	ENSDARG00000003210_ANO2	23	23	6
ano2	ENSDARG00000063524_ano2	9	11	9
ano3	ENSDARG00000058015_ano3	11	10	4
ano5a	ENSDARG00000015731_ano5a	2	3	6
ano5b	ENSDARG00000036147_ano5b	1	1	1
ANO6	ENSDARG00000061544_ANO6	1	2	3
ANO7	ENSDARG00000029189_ANO7	0	0	0
ANO8	ENSDARG00000076265_ANO8	12	8	2
ANO8	ENSDARG00000077229_ANO8	5	7	5
ANO9	ENSDARG00000076320_ANO9	0	1	1
ANO9	ENSDARG00000079324_ANO9	0	0	0
anp32a	ENSDARG00000006487_anp32a	123	120	126
anp32b	ENSDARG00000023330_anp32b	109	183	227
anp32e	ENSDARG00000054804_anp32e	257	313	330
ANPEP	ENSDARG00000036809_ANPEP	0	0	0
ANPEP	ENSDARG00000089544_ANPEP	0	0	0
ANPEP	ENSDARG00000089706_ANPEP	1	1	1
ANPEP	ENSDARG00000091231_ANPEP	0	0	0
anpepa	ENSDARG00000041083_anpepa	4	3	1
anpepb	ENSDARG00000075168_anpepb	47	36	26
antxr1	ENSDARG00000063612_antxr1	4	5	13
antxr2a	ENSDARG00000060520_antxr2a	2	5	10
antxr2b	ENSDARG00000063011_antxr2b	9	10	9
ANXA1	ENSDARG00000043936_ANXA1	0	0	0
anxa11a	ENSDARG00000077383_anxa11a	5	14	11
anxa11b	ENSDARG00000002632_anxa11b	19	29	35
anxa13	ENSDARG00000013976_anxa13	44	57	93
anxa1a	ENSDARG00000026726_anxa1a	0	6	13
anxa1b	ENSDARG00000014594_anxa1b	0	0	0
anxa1c	ENSDARG00000011168_anxa1c	0	0	0
anxa2a	ENSDARG00000003216_anxa2a	1	40	289
anxa2b	ENSDARG00000053625_anxa2b	0	1	0
anxa3a	ENSDARG00000009196_anxa3a	0	0	0
anxa3b	ENSDARG00000044254_anxa3b	4	18	41
anxa4	ENSDARG00000036456_anxa4	4	11	26
anxa5a	ENSDARG00000026406_anxa5a	1	2	14
anxa5b	ENSDARG00000016470_anxa5b	3	32	98
anxa6	ENSDARG00000013335_anxa6	5	6	9
ANXA9	ENSDARG00000053593_ANXA9	1	1	1
AOC2	ENSDARG00000014646_AOC2	0	2	1
aox1	ENSDARG00000020054_aox1	1	2	2
aox3	ENSDARG00000071475_aox3	0	0	0
AP1AR	ENSDARG00000031496_AP1AR	7	3	6
ap1b1	ENSDARG00000020621_ap1b1	4	3	3
ap1g1	ENSDARG00000012294_ap1g1	24	20	14
ap1g2	ENSDARG00000054337_ap1g2	14	15	19
AP1M1	ENSDARG00000020838_AP1M1	36	37	49
ap1m1	ENSDARG00000096249_ap1m1	84	81	101
AP1M2	ENSDARG00000026759_AP1M2	5	4	4
ap1m2	ENSDARG00000096454_ap1m2	0	0	0
ap1m3	ENSDARG00000039512_ap1m3	2	5	5
ap1s1	ENSDARG00000056803_ap1s1	47	42	42
ap1s2	ENSDARG00000058504_ap1s2	20	22	45
AP1S2	ENSDARG00000088555_AP1S2	160	132	106
AP1S3	ENSDARG00000076073_AP1S3	0	1	2
ap1s3b	ENSDARG00000027966_ap1s3b	12	18	8
AP2A2	ENSDARG00000054320_AP2A2	133	117	120
ap2b1	ENSDARG00000035152_ap2b1	33	34	54
ap2m1a	ENSDARG00000002790_ap2m1a	11	11	15
ap2m1b	ENSDARG00000033899_ap2m1b	38	32	45
ap2s1	ENSDARG00000026967_ap2s1	149	122	160
AP3B1	ENSDARG00000086124_AP3B1	4	5	9
AP3B1	ENSDARG00000089282_AP3B1	4	6	9
AP3B2	ENSDARG00000063432_AP3B2	40	37	40
ap3d1	ENSDARG00000071424_ap3d1	29	28	30
ap3m1	ENSDARG00000029928_ap3m1	2	3	5
ap3m2	ENSDARG00000016128_ap3m2	42	32	39
ap3s2	ENSDARG00000039882_ap3s2	49	37	54
ap4b1l	ENSDARG00000013726_ap4b1l	6	6	7
ap4e1	ENSDARG00000075000_ap4e1	8	7	8
ap4m1	ENSDARG00000056871_ap4m1	27	9	16
ap4s1	ENSDARG00000054220_ap4s1	4	5	6
AP5B1	ENSDARG00000078805_AP5B1	2	1	2
AP5M1	ENSDARG00000031533_AP5M1	5	4	6
ap5s1	ENSDARG00000076755_ap5s1	10	9	16
AP5Z1	ENSDARG00000078111_AP5Z1	5	5	6
apaf1	ENSDARG00000021239_apaf1	3	4	7
apba1a	ENSDARG00000014105_apba1a	3	4	4
apba1b	ENSDARG00000074328_apba1b	47	48	35
apba2	ENSDARG00000060639_apba2	57	73	100
APBA3	ENSDARG00000090675_APBA3	5	7	8
APBB1	ENSDARG00000076560_APBB1	12	10	9
apbb1ip	ENSDARG00000016505_apbb1ip	0	1	2
APBB2	ENSDARG00000026651_APBB2	61	43	66
apbb2b	ENSDARG00000061880_apbb2b	5	5	4
APBB3	ENSDARG00000053771_APBB3	23	22	29
apc	ENSDARG00000058868_apc	59	28	48
APC2	ENSDARG00000063007_APC2	9	11	11
APCDD1	ENSDARG00000089509_APCDD1	10	13	6
APCDD1L	ENSDARG00000075557_APCDD1L	1	2	3
APCS	ENSDARG00000045089_APCS	0	0	0
apeh	ENSDARG00000008703_apeh	8	6	10
APEH	ENSDARG00000087726_APEH	10	7	13
APEH	ENSDARG00000088860_APEH	5	4	6
apex1	ENSDARG00000045843_apex1	5	7	19
apex2	ENSDARG00000008472_apex2	2	1	2
APEX2	ENSDARG00000068961_APEX2	0	0	0
apg3l	ENSDARG00000009350_apg3l	47	43	55
aph1b	ENSDARG00000005612_aph1b	59	51	66
api5	ENSDARG00000033597_api5	192	180	281
apip	ENSDARG00000003132_apip	26	44	55
APLF	ENSDARG00000086579_APLF	7	9	8
apln	ENSDARG00000053279_apln	24	33	43
aplnra	ENSDARG00000078356_aplnra	1	1	16
aplnrb	ENSDARG00000036670_aplnrb	5	13	34
aplp1	ENSDARG00000004148_aplp1	121	132	103
aplp2	ENSDARG00000054864_aplp2	154	139	101
apmap	ENSDARG00000017422_apmap	14	18	24
apnl	ENSDARG00000090900_apnl	0	0	0
APOA1	ENSDARG00000086583_APOA1	4	1	2
apoa1a	ENSDARG00000012076_apoa1a	3	5	2
apoa1bp	ENSDARG00000058806_apoa1bp	37	37	32
apoa2	ENSDARG00000015866_apoa2	1	1	3
apoa4	ENSDARG00000040298_apoa4	0	0	0
APOB	ENSDARG00000042780_APOB	0	0	0
APOB	ENSDARG00000075016_APOB	0	0	0
APOBEC2	ENSDARG00000034604_APOBEC2	12	18	10
apobec2a	ENSDARG00000018881_apobec2a	2	0	0
apobl	ENSDARG00000022767_apobl	0	0	0
apoc1l	ENSDARG00000092170_apoc1l	126	832	1476
apoc2	ENSDARG00000092155_apoc2	0	0	2
APOD	ENSDARG00000057437_APOD	0	1	2
apod	ENSDARG00000060345_apod	0	0	0
APOD	ENSDARG00000060350_APOD	0	0	0
apoea	ENSDARG00000086370_apoea	0	0	0
apoeb	ENSDARG00000040295_apoeb	415	4440	5696
apof	ENSDARG00000090980_apof	62	51	63
apol1	ENSDARG00000007425_apol1	1	1	2
APOL2	ENSDARG00000073718_APOL2	0	0	0
APOM	ENSDARG00000076838_APOM	0	0	0
apooa	ENSDARG00000046154_apooa	14	10	10
apoob	ENSDARG00000026444_apoob	40	47	49
APOOL	ENSDARG00000039374_APOOL	30	28	24
apopt1	ENSDARG00000092473_apopt1	27	22	16
APP	ENSDARG00000026738_APP	179	138	198
appa	ENSDARG00000059036_appa	82	58	85
appb	ENSDARG00000055543_appb	14	16	19
appbp2	ENSDARG00000007566_appbp2	4	4	5
appl1	ENSDARG00000060734_appl1	13	13	17
appl2	ENSDARG00000078139_appl2	13	12	15
aprt	ENSDARG00000003519_aprt	4	6	11
aptx	ENSDARG00000027143_aptx	4	4	7
aqp10a	ENSDARG00000007086_aqp10a	0	0	0
aqp10b	ENSDARG00000058678_aqp10b	1	1	0
aqp11	ENSDARG00000042617_aqp11	7	4	3
aqp12	ENSDARG00000043279_aqp12	1	1	1
aqp1a.1	ENSDARG00000023713_aqp1a.1	175	337	54
aqp1a.2	ENSDARG00000091027_aqp1a.2	1	1	1
aqp3a	ENSDARG00000003808_aqp3a	0	0	0
aqp3b	ENSDARG00000069518_aqp3b	1	2	5
aqp4	ENSDARG00000010565_aqp4	12	14	3
aqp7	ENSDARG00000026787_aqp7	0	0	0
aqp8a.1	ENSDARG00000045141_aqp8a.1	44	66	56
aqp8a.2	ENSDARG00000071592_aqp8a.2	0	1	0
aqp8b	ENSDARG00000015512_aqp8b	0	0	0
aqp9b	ENSDARG00000053480_aqp9b	266	364	68
aqr	ENSDARG00000016775_aqr	3	4	5
ar	ENSDARG00000067976_ar	5	5	2
araf	ENSDARG00000054533_araf	5	3	3
ARAP1	ENSDARG00000062221_ARAP1	0	0	0
ARAP1	ENSDARG00000086356_ARAP1	4	5	7
ARAP1	ENSDARG00000087470_ARAP1	2	4	7
ARAP1	ENSDARG00000091634_ARAP1	5	6	6
ARAP2	ENSDARG00000056389_ARAP2	1	1	1
arap3	ENSDARG00000076801_arap3	11	11	9
arcn1a	ENSDARG00000002792_arcn1a	44	35	49
arcn1b	ENSDARG00000031214_arcn1b	35	32	38
AREGB	ENSDARG00000076853_AREGB	0	1	0
arf1	ENSDARG00000009484_arf1	6	9	21
arf1l	ENSDARG00000016393_arf1l	43	35	55
arf2	ENSDARG00000014763_arf2	56	60	74
arf3a	ENSDARG00000070539_arf3a	32	29	76
arf3b	ENSDARG00000036998_arf3b	75	55	68
ARF4	ENSDARG00000042382_ARF4	79	75	93
arf4a	ENSDARG00000045989_arf4a	7	7	11
arf5	ENSDARG00000070472_arf5	82	77	162
arf6a	ENSDARG00000073734_arf6a	37	38	57
arf6b	ENSDARG00000052928_arf6b	38	31	41
ARFGAP1	ENSDARG00000067809_ARFGAP1	71	61	108
arfgap2	ENSDARG00000067601_arfgap2	48	53	68
arfgap3	ENSDARG00000078520_arfgap3	4	5	6
arfgef1	ENSDARG00000063474_arfgef1	5	5	5
ARFGEF2	ENSDARG00000074702_ARFGEF2	10	10	10
arfip1	ENSDARG00000070055_arfip1	2	2	2
arfip2a	ENSDARG00000059244_arfip2a	50	33	26
arfip2b	ENSDARG00000056664_arfip2b	5	4	3
arfrp1	ENSDARG00000057857_arfrp1	40	33	34
ARG1	ENSDARG00000057429_ARG1	11	5	1
arg1	ENSDARG00000071703_arg1	0	0	0
arg2	ENSDARG00000039269_arg2	895	577	84
arglu1a	ENSDARG00000019223_arglu1a	904	579	323
arglu1b	ENSDARG00000018319_arglu1b	233	129	104
arhgap1	ENSDARG00000024324_arhgap1	72	71	121
arhgap10	ENSDARG00000078326_arhgap10	19	20	15
arhgap11a	ENSDARG00000015403_arhgap11a	1	1	2
arhgap12a	ENSDARG00000008548_arhgap12a	15	11	3
arhgap12b	ENSDARG00000026482_arhgap12b	37	40	12
arhgap15	ENSDARG00000062349_arhgap15	3	3	3
ARHGAP18	ENSDARG00000074740_ARHGAP18	5	11	7
arhgap19	ENSDARG00000083189_arhgap19	2	2	3
arhgap20	ENSDARG00000089326_arhgap20	46	43	13
arhgap20b	ENSDARG00000093708_arhgap20b	3	4	2
ARHGAP21	ENSDARG00000096004_ARHGAP21	0	0	0
arhgap21a	ENSDARG00000075328_arhgap21a	0	0	0
arhgap21b	ENSDARG00000075673_arhgap21b	27	29	12
arhgap22	ENSDARG00000021255_arhgap22	1	2	4
ARHGAP22	ENSDARG00000076434_ARHGAP22	2	2	9
arhgap23	ENSDARG00000026840_arhgap23	32	20	10
ARHGAP23	ENSDARG00000052950_ARHGAP23	27	31	31
ARHGAP24	ENSDARG00000060175_ARHGAP24	11	16	10
ARHGAP25	ENSDARG00000061784_ARHGAP25	1	1	1
ARHGAP27	ENSDARG00000061798_ARHGAP27	2	4	4
ARHGAP27	ENSDARG00000086142_ARHGAP27	7	10	9
arhgap28	ENSDARG00000005872_arhgap28	2	3	3
ARHGAP29	ENSDARG00000026329_ARHGAP29	11	21	4
arhgap29b	ENSDARG00000017748_arhgap29b	1	2	2
ARHGAP30	ENSDARG00000074619_ARHGAP30	1	1	1
ARHGAP30	ENSDARG00000079744_ARHGAP30	2	1	1
arhgap30	ENSDARG00000088344_arhgap30	0	0	0
arhgap31	ENSDARG00000059472_arhgap31	1	1	2
ARHGAP32	ENSDARG00000074184_ARHGAP32	5	4	4
ARHGAP32	ENSDARG00000075334_ARHGAP32	0	0	0
ARHGAP33	ENSDARG00000011333_ARHGAP33	4	5	9
ARHGAP35	ENSDARG00000060297_ARHGAP35	1	1	2
ARHGAP35	ENSDARG00000062577_ARHGAP35	3	2	3
arhgap39	ENSDARG00000073853_arhgap39	10	9	13
ARHGAP40	ENSDARG00000074625_ARHGAP40	7	7	6
ARHGAP42	ENSDARG00000010654_ARHGAP42	4	4	3
arhgap42a	ENSDARG00000056619_arhgap42a	2	5	9
ARHGAP44	ENSDARG00000010433_ARHGAP44	11	8	5
ARHGAP44	ENSDARG00000068008_ARHGAP44	18	17	15
arhgap4a	ENSDARG00000039265_arhgap4a	0	1	2
arhgap4b	ENSDARG00000015003_arhgap4b	11	20	19
arhgap5	ENSDARG00000061294_arhgap5	29	30	26
ARHGAP6	ENSDARG00000088730_ARHGAP6	1	1	1
ARHGAP9	ENSDARG00000013390_ARHGAP9	32	29	5
arhgdia	ENSDARG00000043795_arhgdia	52	88	199
arhgdig	ENSDARG00000004034_arhgdig	2	9	23
arhgef10	ENSDARG00000077788_arhgef10	2	5	4
ARHGEF10L	ENSDARG00000088630_ARHGEF10L	7	6	4
arhgef10lb	ENSDARG00000074244_arhgef10lb	10	6	13
arhgef11	ENSDARG00000052482_arhgef11	7	5	5
ARHGEF12	ENSDARG00000030532_ARHGEF12	19	24	16
ARHGEF12	ENSDARG00000067634_ARHGEF12	1	1	1
ARHGEF15	ENSDARG00000078081_ARHGEF15	0	1	0
arhgef16	ENSDARG00000077114_arhgef16	0	0	0
ARHGEF17	ENSDARG00000063558_ARHGEF17	9	6	5
arhgef18a	ENSDARG00000011157_arhgef18a	0	0	0
arhgef18b	ENSDARG00000042308_arhgef18b	5	5	4
arhgef19	ENSDARG00000078853_arhgef19	3	2	3
arhgef1a	ENSDARG00000040380_arhgef1a	6	6	9
arhgef1b	ENSDARG00000055837_arhgef1b	4	5	10
ARHGEF2	ENSDARG00000075819_ARHGEF2	5	7	18
ARHGEF25	ENSDARG00000030766_ARHGEF25	11	14	14
arhgef25b	ENSDARG00000014465_arhgef25b	18	18	2
arhgef3	ENSDARG00000013834_arhgef3	4	4	4
ARHGEF37	ENSDARG00000002463_ARHGEF37	6	7	4
ARHGEF38	ENSDARG00000079377_ARHGEF38	0	0	0
arhgef39	ENSDARG00000013476_arhgef39	1	1	1
arhgef3l	ENSDARG00000037554_arhgef3l	1	2	2
ARHGEF4	ENSDARG00000012914_ARHGEF4	7	6	10
ARHGEF40	ENSDARG00000078979_ARHGEF40	1	1	1
ARHGEF5	ENSDARG00000076383_ARHGEF5	0	1	1
arhgef6	ENSDARG00000006683_arhgef6	9	8	8
arhgef7a	ENSDARG00000006299_arhgef7a	21	21	20
arhgef7b	ENSDARG00000073848_arhgef7b	29	24	28
ARHGEF9	ENSDARG00000076601_ARHGEF9	2	1	0
arhgef9a	ENSDARG00000061746_arhgef9a	19	15	3
arhgef9b	ENSDARG00000078624_arhgef9b	6	4	1
arid1aa	ENSDARG00000079879_arid1aa	13	12	14
arid1ab	ENSDARG00000060073_arid1ab	11	12	12
arid1b	ENSDARG00000092503_arid1b	11	10	9
arid2	ENSDARG00000007413_arid2	7	8	11
ARID3A	ENSDARG00000070843_ARID3A	5	4	4
arid3b	ENSDARG00000070474_arid3b	7	11	5
ARID3C	ENSDARG00000067729_ARID3C	2	3	2
arid4a	ENSDARG00000043873_arid4a	7	5	3
ARID5A	ENSDARG00000069988_ARID5A	0	0	0
arid5a	ENSDARG00000077120_arid5a	1	2	4
ARID5B	ENSDARG00000037196_ARID5B	12	17	10
arih1	ENSDARG00000003616_arih1	56	47	33
arih1l	ENSDARG00000036870_arih1l	22	19	18
arih2	ENSDARG00000012848_arih2	39	26	35
arl1	ENSDARG00000014310_arl1	97	80	115
arl10	ENSDARG00000060775_arl10	17	22	6
arl11	ENSDARG00000036637_arl11	0	0	0
arl13a	ENSDARG00000052575_arl13a	225	108	74
arl13b	ENSDARG00000012763_arl13b	56	74	37
arl14	ENSDARG00000063223_arl14	1	1	1
ARL14EP	ENSDARG00000001210_ARL14EP	30	21	45
arl15a	ENSDARG00000076040_arl15a	9	9	4
arl15b	ENSDARG00000057995_arl15b	9	10	14
arl16	ENSDARG00000059498_arl16	11	10	10
arl2	ENSDARG00000069496_arl2	58	59	71
arl2bp	ENSDARG00000025383_arl2bp	11	9	10
arl3	ENSDARG00000071409_arl3	221	173	118
arl3l1	ENSDARG00000028846_arl3l1	446	360	70
arl3l2	ENSDARG00000015404_arl3l2	448	275	133
arl4aa	ENSDARG00000022934_arl4aa	3	7	14
arl4ab	ENSDARG00000033182_arl4ab	56	125	56
arl4ca	ENSDARG00000057606_arl4ca	66	58	52
arl4cb	ENSDARG00000032708_arl4cb	16	15	26
arl4d	ENSDARG00000045074_arl4d	312	290	244
arl5a	ENSDARG00000018627_arl5a	54	42	39
arl5c	ENSDARG00000035719_arl5c	6	11	7
arl6	ENSDARG00000032056_arl6	106	75	43
arl6ip1	ENSDARG00000054578_arl6ip1	143	173	175
arl6ip4	ENSDARG00000051971_arl6ip4	6	5	6
arl6ip5a	ENSDARG00000077044_arl6ip5a	18	8	12
arl6ip5b	ENSDARG00000016238_arl6ip5b	202	320	432
arl6ip6	ENSDARG00000071013_arl6ip6	1	1	1
arl8	ENSDARG00000094709_arl8	27	22	18
ARL8A	ENSDARG00000078686_ARL8A	29	28	58
arl8ba	ENSDARG00000006915_arl8ba	9	10	13
arl8bb	ENSDARG00000070318_arl8bb	10	8	13
arl9	ENSDARG00000071881_arl9	30	23	17
armc1	ENSDARG00000013861_armc1	12	11	15
ARMC10	ENSDARG00000062960_ARMC10	19	16	22
armc1l	ENSDARG00000020887_armc1l	1	2	10
armc2	ENSDARG00000022660_armc2	0	0	0
ARMC3	ENSDARG00000074708_ARMC3	0	1	0
ARMC4	ENSDARG00000055128_ARMC4	4	3	2
ARMC5	ENSDARG00000078083_ARMC5	12	11	9
ARMC6	ENSDARG00000060763_ARMC6	12	12	17
ARMC7	ENSDARG00000061197_ARMC7	9	6	9
ARMC8	ENSDARG00000062258_ARMC8	7	6	5
ARMC9	ENSDARG00000087299_ARMC9	3	3	4
arnt	ENSDARG00000021855_arnt	3	2	2
arnt2	ENSDARG00000058449_arnt2	25	23	23
arntl1a	ENSDARG00000006791_arntl1a	20	18	27
arntl1b	ENSDARG00000035732_arntl1b	5	6	6
arpc1a	ENSDARG00000008383_arpc1a	88	86	121
arpc1b	ENSDARG00000027063_arpc1b	13	74	142
arpc2	ENSDARG00000075989_arpc2	77	81	173
arpc3	ENSDARG00000057882_arpc3	147	143	273
arpc4	ENSDARG00000054063_arpc4	28	29	57
arpc4l	ENSDARG00000058225_arpc4l	28	37	52
arpc5a	ENSDARG00000039142_arpc5a	10	21	52
arpc5b	ENSDARG00000019062_arpc5b	19	54	75
arpc5la	ENSDARG00000041720_arpc5la	35	35	40
arpc5lb	ENSDARG00000035433_arpc5lb	14	13	14
arpp19a	ENSDARG00000032532_arpp19a	114	115	171
arpp19b	ENSDARG00000039880_arpp19b	11	20	56
arpp21	ENSDARG00000061081_arpp21	2	4	3
arr3a	ENSDARG00000056511_arr3a	1525	2253	256
arrb1	ENSDARG00000043241_arrb1	6	5	3
arrb2a	ENSDARG00000039215_arrb2a	4	4	7
arrb2b	ENSDARG00000011545_arrb2b	11	19	21
arrdc1a	ENSDARG00000068148_arrdc1a	0	1	0
arrdc1b	ENSDARG00000079839_arrdc1b	10	14	17
arrdc2	ENSDARG00000020761_arrdc2	2	40	18
ARRDC3	ENSDARG00000052690_ARRDC3	208	381	161
arrdc3b	ENSDARG00000036028_arrdc3b	67	211	159
arsa	ENSDARG00000042270_arsa	6	5	5
ARSB	ENSDARG00000093887_ARSB	3	4	6
ARSG	ENSDARG00000052534_ARSG	2	2	1
arsh	ENSDARG00000002299_arsh	4	4	5
ARSI	ENSDARG00000063359_ARSI	0	0	0
ARSI	ENSDARG00000077606_ARSI	0	0	0
ARSJ	ENSDARG00000077590_ARSJ	0	0	0
arsk	ENSDARG00000059714_arsk	1	2	4
art4	ENSDARG00000078178_art4	0	0	0
artn	ENSDARG00000093714_artn	1	2	1
ARTN	ENSDARG00000096252_ARTN	2	1	0
arv1	ENSDARG00000074757_arv1	18	16	14
arvcfa	ENSDARG00000074329_arvcfa	9	7	6
arvcfb	ENSDARG00000061688_arvcfb	2	3	2
arx	ENSDARG00000058011_arx	0	0	0
ARX	ENSDARG00000075896_ARX	0	0	0
as3mt	ENSDARG00000027572_as3mt	10	12	13
asah1a	ENSDARG00000037091_asah1a	16	11	17
asah1b	ENSDARG00000034817_asah1b	19	28	78
asah2	ENSDARG00000012829_asah2	0	0	0
ASAP1	ENSDARG00000029463_ASAP1	8	10	12
asap1	ENSDARG00000039729_asap1	43	31	16
asap2a	ENSDARG00000010181_asap2a	24	16	22
asap2b	ENSDARG00000019564_asap2b	1	1	2
asap3	ENSDARG00000021896_asap3	0	1	1
asb1	ENSDARG00000026635_asb1	4	6	3
asb10	ENSDARG00000071419_asb10	0	0	0
asb11	ENSDARG00000056561_asb11	0	0	0
asb12a	ENSDARG00000017086_asb12a	8	10	15
asb12b	ENSDARG00000037558_asb12b	0	0	0
ASB13	ENSDARG00000045765_ASB13	4	2	3
asb13a	ENSDARG00000079698_asb13a	5	4	4
asb13b	ENSDARG00000089833_asb13b	41	28	18
ASB14	ENSDARG00000008473_ASB14	0	0	0
asb14	ENSDARG00000087741_asb14	0	0	0
ASB15	ENSDARG00000045633_ASB15	1	1	0
asb15b	ENSDARG00000045863_asb15b	6	1	2
asb16	ENSDARG00000056468_asb16	0	0	0
ASB18	ENSDARG00000012948_ASB18	3	4	1
asb2a	ENSDARG00000003797_asb2a	0	0	0
asb2b	ENSDARG00000078445_asb2b	3	1	1
asb3	ENSDARG00000005246_asb3	5	6	5
asb4	ENSDARG00000034988_asb4	2	2	1
ASB5	ENSDARG00000036189_ASB5	0	0	0
asb5	ENSDARG00000053222_asb5	16	16	2
asb6	ENSDARG00000007125_asb6	1	1	1
asb7	ENSDARG00000006494_asb7	4	2	4
asb8	ENSDARG00000003383_asb8	2	2	3
ASCC1	ENSDARG00000037617_ASCC1	5	9	12
ascc1	ENSDARG00000077760_ascc1	14	21	28
ascc2	ENSDARG00000013058_ascc2	1	1	2
ASCC3	ENSDARG00000090561_ASCC3	13	11	16
ascl1a	ENSDARG00000038386_ascl1a	2	7	21
ascl1b	ENSDARG00000094379_ascl1b	5	6	8
ASCL4	ENSDARG00000089096_ASCL4	0	0	0
asf1ba	ENSDARG00000020435_asf1ba	0	0	0
asf1ba	ENSDARG00000087313_asf1ba	0	0	0
asf1bb	ENSDARG00000043713_asf1bb	23	23	35
ash1l	ENSDARG00000070981_ash1l	14	13	11
ash2l	ENSDARG00000060392_ash2l	8	7	9
ASIC1	ENSDARG00000071637_ASIC1	1	1	1
asic1a	ENSDARG00000008329_asic1a	5	5	9
asic1b	ENSDARG00000027512_asic1b	2	2	2
asic1c	ENSDARG00000068245_asic1c	0	0	0
asic2	ENSDARG00000006849_asic2	22	19	17
asic4a	ENSDARG00000025162_asic4a	7	6	4
asic4b	ENSDARG00000004243_asic4b	13	16	5
ASIP	ENSDARG00000077858_ASIP	0	0	0
asl	ENSDARG00000033361_asl	5	5	6
asmt	ENSDARG00000075320_asmt	55	74	21
asmtl	ENSDARG00000021433_asmtl	5	4	5
asna1	ENSDARG00000018190_asna1	46	51	55
asns	ENSDARG00000016375_asns	1	2	4
asnsd1	ENSDARG00000000540_asnsd1	4	3	4
aspa	ENSDARG00000005154_aspa	15	9	5
aspdh	ENSDARG00000038297_aspdh	1	1	1
aspg	ENSDARG00000052942_aspg	14	13	8
asph	ENSDARG00000055945_asph	85	86	61
ASPH	ENSDARG00000078703_ASPH	8	9	11
ASPHD1	ENSDARG00000075813_ASPHD1	17	12	9
asphd2	ENSDARG00000059629_asphd2	14	11	13
aspm	ENSDARG00000071442_aspm	0	1	3
aspn	ENSDARG00000002192_aspn	0	0	0
ASPSCR1	ENSDARG00000089727_ASPSCR1	18	15	24
ASPSCR1	ENSDARG00000090657_ASPSCR1	9	9	11
asrgl1	ENSDARG00000021681_asrgl1	38	45	40
ass1	ENSDARG00000032564_ass1	11	13	13
aste1	ENSDARG00000070132_aste1	0	1	7
astn1	ENSDARG00000068323_astn1	10	9	8
ASTN2	ENSDARG00000086640_ASTN2	3	3	2
ASTN2	ENSDARG00000089410_ASTN2	2	2	1
ASTN2	ENSDARG00000090831_ASTN2	3	3	2
asun	ENSDARG00000011764_asun	16	13	16
ASXL1	ENSDARG00000036956_ASXL1	13	11	12
ASXL2	ENSDARG00000076501_ASXL2	11	11	5
asz1	ENSDARG00000004823_asz1	1	1	0
atad1a	ENSDARG00000023267_atad1a	18	18	20
atad1b	ENSDARG00000056609_atad1b	11	10	11
ATAD2	ENSDARG00000076590_ATAD2	1	3	9
ATAD2B	ENSDARG00000060537_ATAD2B	6	5	8
atad3b	ENSDARG00000086848_atad3b	14	19	32
atad5a	ENSDARG00000070568_atad5a	1	1	3
atad5b	ENSDARG00000005974_atad5b	0	0	0
atat1	ENSDARG00000004472_atat1	22	28	28
ATCAY	ENSDARG00000071682_ATCAY	17	14	10
atcaya	ENSDARG00000071678_atcaya	0	0	0
atcayb	ENSDARG00000059781_atcayb	3	2	3
ate1	ENSDARG00000088414_ate1	41	16	14
atf1	ENSDARG00000044301_atf1	40	42	34
atf2	ENSDARG00000023903_atf2	6	6	4
atf3	ENSDARG00000007823_atf3	2	19	156
atf4b1	ENSDARG00000039515_atf4b1	555	869	912
atf4b2	ENSDARG00000038141_atf4b2	678	608	1146
ATF5	ENSDARG00000068096_ATF5	44	80	243
ATF5	ENSDARG00000077785_ATF5	0	0	0
atf6	ENSDARG00000012656_atf6	18	24	24
ATF6B	ENSDARG00000069883_ATF6B	37	38	32
atf7a	ENSDARG00000011298_atf7a	6	8	6
atf7b	ENSDARG00000055481_atf7b	24	25	10
atf7ip	ENSDARG00000069619_atf7ip	3	3	4
ATF7IP2	ENSDARG00000089698_ATF7IP2	11	10	11
atg10	ENSDARG00000040149_atg10	4	3	3
atg12	ENSDARG00000069545_atg12	18	15	20
atg13	ENSDARG00000036040_atg13	20	20	16
ATG14	ENSDARG00000002670_ATG14	10	8	9
atg16l1	ENSDARG00000057430_atg16l1	12	11	12
atg16l2	ENSDARG00000043238_atg16l2	5	5	5
ATG16L2	ENSDARG00000086191_ATG16L2	3	3	2
ATG2A	ENSDARG00000087010_ATG2A	1	2	1
atg4a	ENSDARG00000014531_atg4a	11	9	11
atg4b	ENSDARG00000052104_atg4b	23	27	31
atg4c	ENSDARG00000044373_atg4c	6	6	5
ATG4D	ENSDARG00000043548_ATG4D	13	10	14
ATG4D	ENSDARG00000088145_ATG4D	2	3	1
atg5	ENSDARG00000023396_atg5	11	10	14
ATG7	ENSDARG00000078008_ATG7	9	9	12
atg9a	ENSDARG00000044551_atg9a	20	17	23
atg9b	ENSDARG00000055292_atg9b	2	2	2
athl1	ENSDARG00000014311_athl1	2	3	4
atic	ENSDARG00000016706_atic	3	5	11
atl1	ENSDARG00000060481_atl1	4	4	8
atl2	ENSDARG00000057719_atl2	5	5	6
atl3	ENSDARG00000004270_atl3	3	4	6
atm	ENSDARG00000002385_atm	1	2	2
atm	ENSDARG00000063465_atm	3	2	3
atmin	ENSDARG00000068601_atmin	5	5	4
atn1	ENSDARG00000092067_atn1	9	7	14
atoh1a	ENSDARG00000055294_atoh1a	0	0	0
atoh1b	ENSDARG00000033400_atoh1b	0	0	0
atoh1c	ENSDARG00000039602_atoh1c	0	0	0
atoh7	ENSDARG00000069552_atoh7	8	12	56
atoh8	ENSDARG00000037555_atoh8	4	3	1
ATOX1	ENSDARG00000087693_ATOX1	96	89	109
atp10a	ENSDARG00000061039_atp10a	1	2	1
ATP10B	ENSDARG00000076230_ATP10B	1	1	1
atp10d	ENSDARG00000078887_atp10d	3	3	4
atp11a	ENSDARG00000008413_atp11a	32	30	9
atp11c	ENSDARG00000036442_atp11c	10	10	8
atp13a	ENSDARG00000029931_atp13a	5	4	5
atp13a2	ENSDARG00000061890_atp13a2	0	1	1
atp1a1	ENSDARG00000002791_atp1a1	125	192	154
atp1a1a.2	ENSDARG00000007739_atp1a1a.2	8	4	2
atp1a1a.3	ENSDARG00000039131_atp1a1a.3	4	2	1
atp1a1a.4	ENSDARG00000001870_atp1a1a.4	8	4	2
atp1a1a.5	ENSDARG00000040252_atp1a1a.5	2	2	1
atp1a1b	ENSDARG00000019856_atp1a1b	189	116	85
atp1a2a	ENSDARG00000010472_atp1a2a	8	4	3
atp1a3a	ENSDARG00000018259_atp1a3a	181	159	150
atp1a3b	ENSDARG00000036815_atp1a3b	349	174	74
atp1b1a	ENSDARG00000013144_atp1b1a	91	103	78
atp1b1b	ENSDARG00000076833_atp1b1b	23	26	15
atp1b2a	ENSDARG00000013605_atp1b2a	113	81	62
atp1b2b	ENSDARG00000034424_atp1b2b	599	285	65
atp1b3a	ENSDARG00000015790_atp1b3a	91	74	39
atp1b3b	ENSDARG00000042837_atp1b3b	156	113	124
atp1b4	ENSDARG00000053262_atp1b4	110	82	13
atp2a1	ENSDARG00000020574_atp2a1	0	0	0
atp2a1l	ENSDARG00000035458_atp2a1l	0	0	0
atp2a2a	ENSDARG00000029439_atp2a2a	4	3	3
atp2a2b	ENSDARG00000005122_atp2a2b	20	21	31
atp2a3	ENSDARG00000060978_atp2a3	21	21	4
atp2b1a	ENSDARG00000012684_atp2b1a	3	3	2
atp2b1b	ENSDARG00000007788_atp2b1b	7	4	2
atp2b2	ENSDARG00000063433_atp2b2	69	59	19
atp2b3a	ENSDARG00000043474_atp2b3a	3	2	2
atp2b3b	ENSDARG00000023445_atp2b3b	63	76	44
atp2b4	ENSDARG00000044902_atp2b4	7	8	17
atp2c1	ENSDARG00000060197_atp2c1	20	16	13
atp5a1	ENSDARG00000010149_atp5a1	730	576	667
ATP5B	ENSDARG00000070083_ATP5B	1188	876	922
atp5c1	ENSDARG00000045514_atp5c1	573	421	427
atp5d	ENSDARG00000019404_atp5d	142	106	146
ATP5EP2	ENSDARG00000095897_ATP5EP2	716	584	726
atp5f1	ENSDARG00000011553_atp5f1	322	243	241
ATP5G2	ENSDARG00000056008_ATP5G2	633	468	608
atp5g3a	ENSDARG00000017775_atp5g3a	224	123	221
atp5g3b	ENSDARG00000009447_atp5g3b	445	314	416
atp5h	ENSDARG00000025635_atp5h	453	354	334
atp5ia	ENSDARG00000078113_atp5ia	747	559	587
atp5ib	ENSDARG00000068940_atp5ib	637	526	494
atp5j	ENSDARG00000014313_atp5j	84	69	77
ATP5J	ENSDARG00000089853_ATP5J	0	1	0
ATP5J2	ENSDARG00000087461_ATP5J2	13	12	5
atp5l	ENSDARG00000011841_atp5l	946	830	1007
atp5o	ENSDARG00000001788_atp5o	872	679	673
atp5s	ENSDARG00000012072_atp5s	24	25	17
atp6ap1	ENSDARG00000037153_atp6ap1	4	5	10
ATP6AP1L	ENSDARG00000090963_ATP6AP1L	111	88	58
ATP6AP1L	ENSDARG00000091509_ATP6AP1L	84	61	31
atp6ap2	ENSDARG00000008735_atp6ap2	99	95	91
atp6v0a1a	ENSDARG00000020847_atp6v0a1a	73	56	34
atp6v0a1b	ENSDARG00000015174_atp6v0a1b	78	62	77
atp6v0b	ENSDARG00000031681_atp6v0b	108	83	94
atp6v0ca	ENSDARG00000057853_atp6v0ca	83	86	146
atp6v0cb	ENSDARG00000036577_atp6v0cb	1015	860	950
atp6v0d1	ENSDARG00000069090_atp6v0d1	161	124	125
ATP6V0E1	ENSDARG00000039642_ATP6V0E1	22	30	57
ATP6V0E2	ENSDARG00000059057_ATP6V0E2	320	294	190
atp6v1aa	ENSDARG00000034534_atp6v1aa	229	203	251
atp6v1ab	ENSDARG00000076318_atp6v1ab	67	52	73
atp6v1b2	ENSDARG00000043465_atp6v1b2	67	61	102
atp6v1ba	ENSDARG00000013443_atp6v1ba	193	145	147
atp6v1c1a	ENSDARG00000023967_atp6v1c1a	196	156	155
atp6v1c1b	ENSDARG00000035880_atp6v1c1b	43	45	69
ATP6V1C2	ENSDARG00000070440_ATP6V1C2	0	1	0
atp6v1d	ENSDARG00000011175_atp6v1d	144	133	159
atp6v1e1b	ENSDARG00000030694_atp6v1e1b	282	238	319
atp6v1f	ENSDARG00000045543_atp6v1f	75	59	74
atp6v1g1	ENSDARG00000022315_atp6v1g1	754	659	860
atp6v1h	ENSDARG00000006370_atp6v1h	36	30	37
atp7a	ENSDARG00000003699_atp7a	4	5	6
ATP7B	ENSDARG00000058145_ATP7B	0	0	1
atp8a1	ENSDARG00000063001_atp8a1	4	4	1
atp8a2	ENSDARG00000077492_atp8a2	37	33	24
ATP8B1	ENSDARG00000060980_ATP8B1	0	0	0
atp8b2	ENSDARG00000079259_atp8b2	2	3	2
atp8b3	ENSDARG00000042285_atp8b3	1	1	1
ATP8B4	ENSDARG00000079453_ATP8B4	1	1	2
atp8b5a	ENSDARG00000062040_atp8b5a	1	1	2
atp8b5b	ENSDARG00000079235_atp8b5b	1	1	1
ATP9A	ENSDARG00000088925_ATP9A	7	3	4
atp9b	ENSDARG00000062521_atp9b	4	4	3
atpaf1	ENSDARG00000042799_atpaf1	29	19	17
atpaf2	ENSDARG00000056270_atpaf2	10	9	9
ATPBD4	ENSDARG00000042839_ATPBD4	7	8	13
ATPIF1	ENSDARG00000044092_ATPIF1	799	841	421
atpif1	ENSDARG00000067975_atpif1	49	54	109
atr	ENSDARG00000079625_atr	1	2	1
atraid	ENSDARG00000043388_atraid	41	28	35
atrip	ENSDARG00000063076_atrip	9	15	13
atrn	ENSDARG00000062164_atrn	10	9	9
atrnl1	ENSDARG00000006420_atrnl1	20	19	16
atrx	ENSDARG00000042236_atrx	24	20	28
atxn10	ENSDARG00000008439_atxn10	2	2	3
atxn1a	ENSDARG00000061687_atxn1a	38	41	16
atxn1b	ENSDARG00000060862_atxn1b	1	1	1
ATXN1L	ENSDARG00000086977_ATXN1L	3	3	2
ATXN2	ENSDARG00000052897_ATXN2	12	9	10
atxn2l	ENSDARG00000011597_atxn2l	10	9	13
ATXN3L	ENSDARG00000009264_ATXN3L	23	22	28
ATXN7	ENSDARG00000074804_ATXN7	5	5	3
ATXN7L1	ENSDARG00000089860_ATXN7L1	6	5	5
atxn7l2a	ENSDARG00000055300_atxn7l2a	2	2	3
atxn7l2b	ENSDARG00000056268_atxn7l2b	8	8	6
atxn7l3	ENSDARG00000029331_atxn7l3	39	40	35
auh	ENSDARG00000042975_auh	18	23	26
aup1	ENSDARG00000092609_aup1	10	13	13
aurka	ENSDARG00000012485_aurka	1	1	4
aurkaip1	ENSDARG00000074985_aurkaip1	23	19	23
aurkb	ENSDARG00000037640_aurkb	2	6	33
AUTS2	ENSDARG00000020946_AUTS2	43	80	14
auts2	ENSDARG00000056427_auts2	10	10	10
aven	ENSDARG00000002894_aven	11	10	13
AVIL	ENSDARG00000059342_AVIL	0	0	0
AVL9	ENSDARG00000055538_AVL9	14	12	10
AVPI1	ENSDARG00000096214_AVPI1	9	8	8
avpl	ENSDARG00000058567_avpl	1	1	1
AVPR1A	ENSDARG00000077083_AVPR1A	1	1	1
avpr1b	ENSDARG00000045788_avpr1b	0	1	0
avpr2	ENSDARG00000007436_avpr2	1	0	0
AVPR2	ENSDARG00000029219_AVPR2	1	1	1
axdnd1	ENSDARG00000062355_axdnd1	2	2	1
axin1	ENSDARG00000026534_axin1	15	18	16
axin2	ENSDARG00000014147_axin2	1	1	1
AXL	ENSDARG00000063691_AXL	7	9	10
AXL	ENSDARG00000088884_AXL	2	4	6
azi1	ENSDARG00000060634_azi1	1	1	1
AZI1	ENSDARG00000088984_AZI1	2	2	1
azi2	ENSDARG00000042997_azi2	20	16	18
azin1a	ENSDARG00000052789_azin1a	1	1	1
azin1b	ENSDARG00000035869_azin1b	150	175	99
b2m	ENSDARG00000053136_b2m	25	207	622
B2M	ENSDARG00000071168_B2M	0	0	0
b2ml	ENSDARG00000015887_b2ml	40	97	144
b3galnt2	ENSDARG00000046133_b3galnt2	6	6	8
B3GALT1	ENSDARG00000075154_B3GALT1	12	16	8
b3galt2	ENSDARG00000042628_b3galt2	162	175	87
B3GALT2	ENSDARG00000087979_B3GALT2	0	0	0
b3galt4	ENSDARG00000076218_b3galt4	8	9	9
b3galt6	ENSDARG00000038414_b3galt6	14	12	15
b3galtla	ENSDARG00000073917_b3galtla	25	25	20
b3galtlb	ENSDARG00000077740_b3galtlb	3	6	5
b3gat1	ENSDARG00000040547_b3gat1	26	20	11
b3gat2	ENSDARG00000030733_b3gat2	17	17	22
b3gat3	ENSDARG00000001939_b3gat3	17	13	11
B3GNT1	ENSDARG00000077583_B3GNT1	7	5	7
b3gnt2a	ENSDARG00000052376_b3gnt2a	0	1	1
b3gnt2b	ENSDARG00000091902_b3gnt2b	0	1	1
b3gnt2l	ENSDARG00000068219_b3gnt2l	0	1	1
B3GNT3	ENSDARG00000043482_B3GNT3	0	0	0
B3GNT3	ENSDARG00000054373_B3GNT3	0	0	0
B3GNT3	ENSDARG00000058100_B3GNT3	2	7	7
B3GNT3	ENSDARG00000093521_B3GNT3	0	0	0
b3gnt5a	ENSDARG00000018971_b3gnt5a	0	0	0
b3gnt5b	ENSDARG00000004396_b3gnt5b	0	0	0
b3gnt7	ENSDARG00000038489_b3gnt7	1	1	1
B3GNT9	ENSDARG00000041616_B3GNT9	0	0	0
b3gntl1	ENSDARG00000043431_b3gntl1	4	3	5
B4GALNT1	ENSDARG00000077352_B4GALNT1	8	6	10
b4galnt1a	ENSDARG00000061520_b4galnt1a	0	0	0
B4GALNT2	ENSDARG00000070605_B4GALNT2	2	1	0
B4GALNT2	ENSDARG00000076361_B4GALNT2	1	1	1
b4galnt2	ENSDARG00000094579_b4galnt2	1	2	1
B4GALNT3	ENSDARG00000077484_B4GALNT3	0	0	0
b4galnt3a	ENSDARG00000078749_b4galnt3a	0	0	0
b4galnt3b	ENSDARG00000058939_b4galnt3b	0	0	0
B4GALNT4	ENSDARG00000046150_B4GALNT4	14	8	8
B4GALNT4	ENSDARG00000076701_B4GALNT4	6	7	6
b4galt1	ENSDARG00000002634_b4galt1	0	0	0
B4GALT1	ENSDARG00000052326_B4GALT1	3	3	4
b4galt2	ENSDARG00000077994_b4galt2	5	3	3
B4GALT3	ENSDARG00000062329_B4GALT3	13	12	6
b4galt4	ENSDARG00000004798_b4galt4	10	8	7
b4galt5	ENSDARG00000037815_b4galt5	3	3	2
b4galt6	ENSDARG00000010301_b4galt6	101	81	29
b4galt7	ENSDARG00000021899_b4galt7	11	11	16
b9d1	ENSDARG00000011727_b9d1	7	7	10
b9d2	ENSDARG00000017385_b9d2	15	10	15
ba1	ENSDARG00000089087_ba1	0	0	0
BAALC	ENSDARG00000077775_BAALC	10	9	12
BAALC	ENSDARG00000089549_BAALC	10	8	6
BABAM1	ENSDARG00000077526_BABAM1	10	7	9
bace2	ENSDARG00000044781_bace2	4	5	5
BACE2	ENSDARG00000086067_BACE2	1	3	4
bach1	ENSDARG00000002196_bach1	78	61	67
bach2b	ENSDARG00000004074_bach2b	6	6	6
BAD	ENSDARG00000087993_BAD	39	34	93
badb	ENSDARG00000054937_badb	3	2	3
bag1	ENSDARG00000020895_bag1	68	60	65
bag2	ENSDARG00000035005_bag2	1	1	2
bag3	ENSDARG00000039486_bag3	23	19	9
bag4	ENSDARG00000043179_bag4	15	13	21
bag5	ENSDARG00000017316_bag5	3	4	4
bag6	ENSDARG00000075892_bag6	23	22	31
bag6l	ENSDARG00000077531_bag6l	2	1	1
BAHCC1	ENSDARG00000080009_BAHCC1	7	7	9
BAHD1	ENSDARG00000086789_BAHD1	7	8	4
BAHD1	ENSDARG00000090712_BAHD1	7	9	6
BAI1	ENSDARG00000075133_BAI1	11	11	8
BAI1	ENSDARG00000076460_BAI1	3	2	2
BAI1	ENSDARG00000078529_BAI1	5	10	8
bai2	ENSDARG00000025667_bai2	26	10	10
BAI2	ENSDARG00000088161_BAI2	6	4	3
bai3	ENSDARG00000059832_bai3	6	6	5
BAIAP2	ENSDARG00000060587_BAIAP2	28	39	12
baiap2a	ENSDARG00000062799_baiap2a	26	27	18
BAIAP2L1	ENSDARG00000089772_BAIAP2L1	0	0	0
baiap2l1a	ENSDARG00000029305_baiap2l1a	2	2	2
baiap2l1b	ENSDARG00000031119_baiap2l1b	21	18	7
BAIAP2L2	ENSDARG00000016483_BAIAP2L2	0	0	0
baiap2l2	ENSDARG00000060933_baiap2l2	7	5	1
BAIAP3	ENSDARG00000079264_BAIAP3	1	1	1
BAK1	ENSDARG00000089995_BAK1	0	1	1
bambia	ENSDARG00000055381_bambia	42	63	55
bambib	ENSDARG00000056406_bambib	7	5	3
banf1	ENSDARG00000037009_banf1	59	69	102
banp	ENSDARG00000017562_banp	12	13	12
bap1	ENSDARG00000063051_bap1	9	8	11
bard1	ENSDARG00000076733_bard1	0	0	0
barhl1a	ENSDARG00000035508_barhl1a	1	1	2
barhl1b	ENSDARG00000019013_barhl1b	1	0	0
barhl2	ENSDARG00000070129_barhl2	52	39	93
barx1	ENSDARG00000007407_barx1	1	0	0
BARX2	ENSDARG00000041098_BARX2	1	1	1
basp1	ENSDARG00000053358_basp1	179	218	368
batf	ENSDARG00000011818_batf	1	1	1
batf3	ENSDARG00000042577_batf3	0	0	0
baxa	ENSDARG00000020623_baxa	25	39	91
baxa	ENSDARG00000089129_baxa	0	1	1
baxb	ENSDARG00000030881_baxb	4	6	11
baz1a	ENSDARG00000019699_baz1a	3	4	5
BAZ1A	ENSDARG00000063233_BAZ1A	13	17	23
baz1b	ENSDARG00000061394_baz1b	10	8	9
baz2a	ENSDARG00000058676_baz2a	1	1	1
BAZ2B	ENSDARG00000057782_BAZ2B	16	26	45
BAZ2B	ENSDARG00000082979_BAZ2B	3	3	4
bbc3	ENSDARG00000069282_bbc3	3	5	11
bbip1	ENSDARG00000071046_bbip1	203	159	110
bbox1	ENSDARG00000036135_bbox1	12	56	18
bbs1	ENSDARG00000075169_bbs1	46	37	14
bbs10	ENSDARG00000069515_bbs10	0	0	0
bbs12	ENSDARG00000016112_bbs12	5	4	6
bbs2	ENSDARG00000041621_bbs2	40	36	29
bbs4	ENSDARG00000063522_bbs4	14	9	4
bbs5	ENSDARG00000039827_bbs5	60	42	24
bbs7	ENSDARG00000059911_bbs7	15	12	9
bbs9	ENSDARG00000079217_bbs9	20	13	8
BBX	ENSDARG00000012699_BBX	0	0	0
bc2	ENSDARG00000053979_bc2	61	63	88
BCAM	ENSDARG00000070367_BCAM	0	0	1
bcam	ENSDARG00000090190_bcam	1	1	1
bcan	ENSDARG00000016736_bcan	0	1	2
bcap29	ENSDARG00000016231_bcap29	19	20	13
bcap31	ENSDARG00000044972_bcap31	24	28	34
bcar1	ENSDARG00000056525_bcar1	7	6	12
bcar3	ENSDARG00000016981_bcar3	0	0	0
bcas2	ENSDARG00000043631_bcas2	33	43	66
bcas3	ENSDARG00000090764_bcas3	10	11	9
bcat1	ENSDARG00000045568_bcat1	38	33	25
bcat2	ENSDARG00000054849_bcat2	22	19	11
bccip	ENSDARG00000004948_bccip	69	94	115
bcdin3d	ENSDARG00000074111_bcdin3d	0	0	0
bcdo2l	ENSDARG00000027620_bcdo2l	5	5	3
bckdha	ENSDARG00000040555_bckdha	18	17	17
bckdhb	ENSDARG00000014676_bckdhb	4	3	6
BCKDHB	ENSDARG00000086611_BCKDHB	29	22	24
bckdhbl	ENSDARG00000093569_bckdhbl	4	5	5
bckdk	ENSDARG00000016904_bckdk	37	72	61
BCL10	ENSDARG00000077130_BCL10	0	1	3
bcl11aa	ENSDARG00000061352_bcl11aa	1	1	2
bcl11ab	ENSDARG00000063153_bcl11ab	1	1	2
BCL11B	ENSDARG00000067727_BCL11B	1	1	1
bcl11ba	ENSDARG00000062510_bcl11ba	3	2	2
BCL2	ENSDARG00000025613_BCL2	0	1	0
BCL2	ENSDARG00000089109_BCL2	4	4	5
bcl2	ENSDARG00000094704_bcl2	4	3	1
bcl2l1	ENSDARG00000008434_bcl2l1	7	13	10
bcl2l10	ENSDARG00000026766_bcl2l10	22	38	57
bcl2l11	ENSDARG00000079144_bcl2l11	1	2	2
bcl2l13	ENSDARG00000062370_bcl2l13	0	0	0
BCL2L14	ENSDARG00000090401_BCL2L14	1	2	5
bcl3	ENSDARG00000087832_bcl3	0	1	3
bcl6a	ENSDARG00000070864_bcl6a	70	43	33
bcl6ab	ENSDARG00000069295_bcl6ab	4	3	7
BCL6B	ENSDARG00000069335_BCL6B	3	9	5
bcl7a	ENSDARG00000052907_bcl7a	26	25	52
bcl7ba	ENSDARG00000026709_bcl7ba	19	15	14
bcl7bb	ENSDARG00000040396_bcl7bb	13	11	15
bcl9	ENSDARG00000036687_bcl9	7	6	10
bcl9l	ENSDARG00000055054_bcl9l	5	5	5
bcmo1	ENSDARG00000034369_bcmo1	1	1	2
bco2a	ENSDARG00000055722_bco2a	9	6	1
bco2b	ENSDARG00000041715_bco2b	1	1	0
bcor	ENSDARG00000017798_bcor	11	13	12
BCORL1	ENSDARG00000077912_BCORL1	10	8	12
BCR	ENSDARG00000042329_BCR	33	16	21
bcr	ENSDARG00000079286_bcr	21	24	42
bcs1l	ENSDARG00000012295_bcs1l	7	6	6
bdh1	ENSDARG00000059388_bdh1	12	13	11
bdh2	ENSDARG00000052696_bdh2	0	1	3
bdkrb1	ENSDARG00000020744_bdkrb1	0	0	0
BDKRB2	ENSDARG00000043664_BDKRB2	1	1	1
BDKRB2	ENSDARG00000079942_BDKRB2	0	0	0
bdnf	ENSDARG00000018817_bdnf	8	11	4
BDP1	ENSDARG00000053091_BDP1	0	0	0
BDP1	ENSDARG00000058630_BDP1	1	1	1
BEAN1	ENSDARG00000087413_BEAN1	29	19	12
becn1	ENSDARG00000079128_becn1	19	17	14
BEGAIN	ENSDARG00000043673_BEGAIN	7	7	7
BEGAIN	ENSDARG00000089545_BEGAIN	18	14	13
BEND2	ENSDARG00000058978_BEND2	2	3	5
bend3	ENSDARG00000076903_bend3	0	0	0
BEND4	ENSDARG00000074990_BEND4	3	3	3
bend5	ENSDARG00000075624_bend5	0	0	0
BEND7	ENSDARG00000063186_BEND7	1	1	1
best1	ENSDARG00000078331_best1	1	1	0
best2	ENSDARG00000079163_best2	6	28	13
best4	ENSDARG00000078455_best4	0	0	0
bet1	ENSDARG00000034885_bet1	31	27	33
bet1l	ENSDARG00000032037_bet1l	12	15	7
bfb	ENSDARG00000005616_bfb	0	0	0
BFSP1	ENSDARG00000074919_BFSP1	0	0	0
bfsp2	ENSDARG00000011998_bfsp2	0	0	1
bgna	ENSDARG00000017884_bgna	11	8	1
bgnb	ENSDARG00000002945_bgnb	8	11	3
bhik	ENSDARG00000057085_bhik	0	0	0
bhlha15	ENSDARG00000045166_bhlha15	2	4	1
bhlhe22	ENSDARG00000058039_bhlhe22	0	0	0
bhlhe23	ENSDARG00000037588_bhlhe23	157	97	108
bhlhe40	ENSDARG00000004060_bhlhe40	182	211	17
bhlhe41	ENSDARG00000041691_bhlhe41	441	208	8
bhmt	ENSDARG00000013430_bhmt	0	0	0
BICC1	ENSDARG00000061682_BICC1	1	1	1
bicc1b	ENSDARG00000070497_bicc1b	1	2	2
bicc2	ENSDARG00000075157_bicc2	1	0	1
bicc2	ENSDARG00000076557_bicc2	0	0	0
BICD1	ENSDARG00000074357_BICD1	9	8	15
bicd1a	ENSDARG00000079496_bicd1a	6	5	7
BICD2	ENSDARG00000075571_BICD2	32	23	17
BICD2	ENSDARG00000079184_BICD2	20	12	16
bida	ENSDARG00000069290_bida	7	10	7
bik	ENSDARG00000045549_bik	0	0	0
BIN1	ENSDARG00000042114_BIN1	2	2	1
bin1	ENSDARG00000058820_bin1	13	10	4
bin2a	ENSDARG00000003219_bin2a	2	2	1
bin2b	ENSDARG00000010255_bin2b	2	3	4
BIN3	ENSDARG00000077521_BIN3	31	25	18
BIN3	ENSDARG00000088388_BIN3	18	20	18
birc2	ENSDARG00000044619_birc2	44	52	59
birc5a	ENSDARG00000075621_birc5a	2	6	31
birc5b	ENSDARG00000055655_birc5b	0	0	0
birc6	ENSDARG00000074166_birc6	20	18	18
birc7	ENSDARG00000058082_birc7	0	1	2
bivm	ENSDARG00000061409_bivm	5	4	4
blcap	ENSDARG00000052073_blcap	265	260	197
blf	ENSDARG00000043126_blf	1	1	2
blk	ENSDARG00000007783_blk	0	0	0
blm	ENSDARG00000077089_blm	2	2	1
blmh	ENSDARG00000025977_blmh	19	19	50
blnk	ENSDARG00000042722_blnk	0	0	0
bloc1s1	ENSDARG00000014171_bloc1s1	31	27	51
bloc1s4	ENSDARG00000007597_bloc1s4	5	4	7
bloc1s6	ENSDARG00000042933_bloc1s6	30	29	58
blvra	ENSDARG00000059857_blvra	6	5	4
blvrb	ENSDARG00000042310_blvrb	5	9	10
blzf1	ENSDARG00000011299_blzf1	10	8	9
bmf2	ENSDARG00000041414_bmf2	2	3	4
bmi1a	ENSDARG00000006010_bmi1a	4	3	4
bmi1b	ENSDARG00000013076_bmi1b	12	13	18
BMP10	ENSDARG00000045632_BMP10	0	0	0
bmp10	ENSDARG00000061769_bmp10	0	0	0
bmp15	ENSDARG00000037491_bmp15	0	0	0
bmp16	ENSDARG00000068180_bmp16	0	2	1
bmp1a	ENSDARG00000028071_bmp1a	18	17	13
bmp1b	ENSDARG00000028053_bmp1b	1	1	1
bmp2a	ENSDARG00000013409_bmp2a	0	0	0
bmp2b	ENSDARG00000041430_bmp2b	0	0	0
bmp2k	ENSDARG00000020009_bmp2k	20	30	27
bmp3	ENSDARG00000060526_bmp3	1	1	0
bmp4	ENSDARG00000019995_bmp4	1	1	1
bmp5	ENSDARG00000004965_bmp5	1	1	2
bmp6	ENSDARG00000015686_bmp6	1	1	2
bmp7a	ENSDARG00000018260_bmp7a	0	0	0
bmp7b	ENSDARG00000063230_bmp7b	6	6	3
bmp8a	ENSDARG00000035677_bmp8a	6	6	3
bmper	ENSDARG00000040893_bmper	4	2	2
bmpr1aa	ENSDARG00000019728_bmpr1aa	30	24	22
bmpr1ab	ENSDARG00000045097_bmpr1ab	3	3	3
bmpr1ba	ENSDARG00000005600_bmpr1ba	5	6	5
bmpr1bb	ENSDARG00000031219_bmpr1bb	15	16	6
bmpr1bb	ENSDARG00000075729_bmpr1bb	25	25	12
bmpr2a	ENSDARG00000011941_bmpr2a	26	28	31
bmpr2b	ENSDARG00000020057_bmpr2b	11	12	12
bms1l	ENSDARG00000054154_bms1l	3	3	5
BNC1	ENSDARG00000074397_BNC1	8	5	2
bnc2	ENSDARG00000069989_bnc2	1	1	1
bnip1a	ENSDARG00000078259_bnip1a	9	10	13
bnip1b	ENSDARG00000078063_bnip1b	8	7	10
bnip2	ENSDARG00000013397_bnip2	1	1	1
bnip3	ENSDARG00000045033_bnip3	53	54	73
bnip3la	ENSDARG00000025468_bnip3la	64	96	50
bnip3lb	ENSDARG00000028067_bnip3lb	49	88	92
bnip4	ENSDARG00000022832_bnip4	8	18	12
bnipl	ENSDARG00000060435_bnipl	1	1	2
boc	ENSDARG00000074335_boc	7	5	3
bod1	ENSDARG00000035747_bod1	19	19	45
BOD1L1	ENSDARG00000089505_BOD1L1	13	10	15
boka	ENSDARG00000052129_boka	43	74	11
bokb	ENSDARG00000008807_bokb	80	53	2
bola1	ENSDARG00000039915_bola1	65	57	62
BOLA2	ENSDARG00000051780_BOLA2	23	24	39
BOLA3	ENSDARG00000038950_BOLA3	72	54	29
bon	ENSDARG00000069252_bon	0	0	0
bop1	ENSDARG00000063627_bop1	4	4	7
bora	ENSDARG00000042688_bora	0	0	1
bpgm	ENSDARG00000070826_bpgm	55	47	49
BPHL	ENSDARG00000086400_BPHL	12	14	13
bpnt1	ENSDARG00000043684_bpnt1	2	3	5
BPTF	ENSDARG00000077361_BPTF	45	35	27
braf	ENSDARG00000017661_braf	6	5	2
brap	ENSDARG00000008560_brap	15	17	16
brat1	ENSDARG00000062585_brat1	5	10	9
BRCA1	ENSDARG00000096304_BRCA1	0	1	2
brca2	ENSDARG00000079015_brca2	2	1	3
BRCC3	ENSDARG00000078456_BRCC3	29	26	26
brd1	ENSDARG00000013596_brd1	7	6	7
BRD1	ENSDARG00000051798_BRD1	25	22	16
brd2a	ENSDARG00000022280_brd2a	19	23	24
brd2b	ENSDARG00000046087_brd2b	4	4	4
brd3a	ENSDARG00000006527_brd3a	10	9	12
brd4	ENSDARG00000078904_brd4	7	9	10
brd7	ENSDARG00000008380_brd7	12	12	26
brd8	ENSDARG00000025071_brd8	15	11	15
BRD8	ENSDARG00000055999_BRD8	6	6	8
brd9	ENSDARG00000017143_brd9	36	26	25
brdt	ENSDARG00000020076_brdt	6	7	5
bre	ENSDARG00000038863_bre	10	11	12
brf1a	ENSDARG00000017835_brf1a	57	59	22
brf1b	ENSDARG00000005002_brf1b	94	53	70
brf2	ENSDARG00000002060_brf2	0	0	0
bri3	ENSDARG00000086332_bri3	34	38	74
bri3bp	ENSDARG00000010108_bri3bp	12	8	17
BRICD5	ENSDARG00000056247_BRICD5	24	19	18
brip1	ENSDARG00000074410_brip1	0	0	0
BRK1	ENSDARG00000041974_BRK1	59	73	119
brms1	ENSDARG00000051955_brms1	15	11	9
brms1la	ENSDARG00000006235_brms1la	65	65	44
brms1lb	ENSDARG00000018047_brms1lb	4	3	4
brn1.2	ENSDARG00000070220_brn1.2	0	0	0
brox	ENSDARG00000013659_brox	14	13	21
BRPF1	ENSDARG00000046136_BRPF1	6	6	8
BRPF3	ENSDARG00000070513_BRPF3	11	8	7
brpf3	ENSDARG00000074238_brpf3	2	2	1
brwd1	ENSDARG00000074747_brwd1	13	12	9
BRWD3	ENSDARG00000035540_BRWD3	11	10	8
bscl2	ENSDARG00000037008_bscl2	4	6	5
bsdc1	ENSDARG00000052623_bsdc1	55	48	51
bsg	ENSDARG00000019881_bsg	155	321	234
bsk146	ENSDARG00000021660_bsk146	1	1	1
BSN	ENSDARG00000079161_BSN	8	6	8
BSN	ENSDARG00000079822_BSN	10	6	5
bsnd	ENSDARG00000086265_bsnd	0	0	0
bspry	ENSDARG00000059758_bspry	3	3	2
BST1	ENSDARG00000086451_BST1	0	0	0
bsx	ENSDARG00000068976_bsx	0	0	0
btaf1	ENSDARG00000060089_btaf1	13	12	8
btbd10a	ENSDARG00000062674_btbd10a	5	8	13
btbd10b	ENSDARG00000020252_btbd10b	29	32	42
btbd11a	ENSDARG00000063255_btbd11a	6	7	5
btbd11b	ENSDARG00000063040_btbd11b	4	4	4
btbd16	ENSDARG00000027710_btbd16	0	0	0
BTBD17	ENSDARG00000074018_BTBD17	7	4	7
BTBD17	ENSDARG00000077868_BTBD17	43	51	4
BTBD18	ENSDARG00000087943_BTBD18	0	0	0
BTBD18	ENSDARG00000090414_BTBD18	0	0	0
btbd2	ENSDARG00000042091_btbd2	33	24	19
BTBD2	ENSDARG00000060750_BTBD2	14	15	12
btbd3a	ENSDARG00000005544_btbd3a	5	3	3
btbd3b	ENSDARG00000087517_btbd3b	5	3	4
btbd6a	ENSDARG00000076440_btbd6a	0	0	0
btbd6b	ENSDARG00000032369_btbd6b	0	0	0
btbd7	ENSDARG00000003069_btbd7	2	2	1
btbd9	ENSDARG00000068983_btbd9	1	1	1
btc	ENSDARG00000063625_btc	1	1	0
btd	ENSDARG00000006926_btd	9	10	11
btf3	ENSDARG00000035400_btf3	160	261	513
btf3l4	ENSDARG00000070722_btf3l4	22	15	13
btf3l4	ENSDARG00000089681_btf3l4	18	14	18
btg1	ENSDARG00000027249_btg1	106	150	85
btg2	ENSDARG00000020298_btg2	0	0	0
btg3	ENSDARG00000069065_btg3	39	97	115
btg4	ENSDARG00000035171_btg4	0	0	0
btk	ENSDARG00000004433_btk	2	2	2
btr01	ENSDARG00000051965_btr01	0	0	0
btr02	ENSDARG00000052215_btr02	0	0	0
btr04	ENSDARG00000060962_btr04	6	5	3
btr05	ENSDARG00000074813_btr05	0	0	0
btr06	ENSDARG00000054184_btr06	0	0	0
btr09	ENSDARG00000054805_btr09	0	1	5
btr12	ENSDARG00000051809_btr12	1	0	1
btr16	ENSDARG00000028850_btr16	0	0	0
btr18	ENSDARG00000058963_btr18	1	1	2
btr19	ENSDARG00000094233_btr19	0	0	0
btr20	ENSDARG00000075603_btr20	0	1	1
btr21	ENSDARG00000013481_btr21	0	0	0
btr22	ENSDARG00000093049_btr22	1	1	2
btr24	ENSDARG00000093340_btr24	1	1	2
btr26	ENSDARG00000040860_btr26	1	1	2
btr27	ENSDARG00000095500_btr27	0	1	2
btr29	ENSDARG00000002046_btr29	0	0	2
btr30	ENSDARG00000090028_btr30	0	1	1
btr32	ENSDARG00000053940_btr32	0	0	0
BUB1	ENSDARG00000077029_BUB1	0	0	1
BUB1B	ENSDARG00000078825_BUB1B	1	1	3
bub3	ENSDARG00000075883_bub3	26	26	61
buc	ENSDARG00000096095_buc	0	0	1
BUD13	ENSDARG00000006666_BUD13	14	12	16
bud31	ENSDARG00000017084_bud31	93	102	183
BX000348.1	ENSDARG00000063698_BX000348.1	8	8	7
BX000348.2	ENSDARG00000089942_BX000348.2	0	0	0
BX000348.3	ENSDARG00000090142_BX000348.3	3	3	3
BX000363.1	ENSDARG00000088310_BX000363.1	5	3	5
BX000430.1	ENSDARG00000028552_BX000430.1	2	2	1
BX000438.3	ENSDARG00000093059_BX000438.3	0	0	0
BX000442.1	ENSDARG00000074542_BX000442.1	0	0	0
BX000442.2	ENSDARG00000088476_BX000442.2	0	0	0
BX000468.1	ENSDARG00000073747_BX000468.1	1	1	3
BX000473.3	ENSDARG00000077900_BX000473.3	1	1	2
BX000477.1	ENSDARG00000089561_BX000477.1	0	0	0
BX000534.1	ENSDARG00000007467_BX000534.1	0	0	4
BX000534.2	ENSDARG00000008098_BX000534.2	4	3	3
BX000534.3	ENSDARG00000089750_BX000534.3	0	0	0
BX000534.4	ENSDARG00000090537_BX000534.4	0	0	0
BX000534.5	ENSDARG00000095072_BX000534.5	0	0	0
BX000700.1	ENSDARG00000077344_BX000700.1	0	0	0
BX000700.2	ENSDARG00000088009_BX000700.2	0	0	0
BX000700.3	ENSDARG00000088166_BX000700.3	0	0	0
BX000700.4	ENSDARG00000092356_BX000700.4	0	0	0
BX000700.5	ENSDARG00000094152_BX000700.5	0	0	0
BX000700.6	ENSDARG00000094884_BX000700.6	0	0	0
BX000700.7	ENSDARG00000094987_BX000700.7	0	0	0
BX000701.1	ENSDARG00000086831_BX000701.1	12	8	9
BX000701.2	ENSDARG00000087816_BX000701.2	34	19	19
BX000701.3	ENSDARG00000094216_BX000701.3	0	0	0
BX000703.1	ENSDARG00000075432_BX000703.1	0	0	0
BX000703.2	ENSDARG00000090743_BX000703.2	1	0	1
BX000981.1	ENSDARG00000089642_BX000981.1	0	0	0
BX000985.1	ENSDARG00000090700_BX000985.1	1	1	1
BX000993.1	ENSDARG00000003687_BX000993.1	0	0	0
BX000999.1	ENSDARG00000020548_BX000999.1	0	0	0
BX000999.3	ENSDARG00000043090_BX000999.3	5	3	5
BX000999.5	ENSDARG00000074544_BX000999.5	11	9	10
BX000999.6	ENSDARG00000087331_BX000999.6	3	2	2
BX000999.7	ENSDARG00000093143_BX000999.7	16	16	19
BX000999.8	ENSDARG00000095708_BX000999.8	15	9	14
BX004785.2	ENSDARG00000052580_BX004785.2	0	0	0
BX004785.4	ENSDARG00000058836_BX004785.4	0	0	1
BX004785.5	ENSDARG00000075969_BX004785.5	0	0	0
BX004812.1	ENSDARG00000027310_BX004812.1	6	8	16
BX004816.1	ENSDARG00000040497_BX004816.1	0	0	0
BX004816.2	ENSDARG00000056461_BX004816.2	0	0	0
BX004816.3	ENSDARG00000087012_BX004816.3	2	2	5
BX004816.4	ENSDARG00000087429_BX004816.4	0	0	0
BX004824.1	ENSDARG00000042912_BX004824.1	0	0	0
BX004828.1	ENSDARG00000077954_BX004828.1	1	2	3
BX004828.2	ENSDARG00000079487_BX004828.2	1	1	1
BX004830.1	ENSDARG00000076332_BX004830.1	0	0	0
BX004840.1	ENSDARG00000007067_BX004840.1	1	2	2
BX004857.1	ENSDARG00000039895_BX004857.1	0	0	0
BX004857.2	ENSDARG00000039896_BX004857.2	0	0	0
BX004857.3	ENSDARG00000067588_BX004857.3	0	0	0
BX004857.4	ENSDARG00000078137_BX004857.4	0	0	0
BX004873.1	ENSDARG00000087721_BX004873.1	6	4	6
BX004873.2	ENSDARG00000089173_BX004873.2	4	3	4
BX004873.3	ENSDARG00000089391_BX004873.3	0	0	0
BX004873.4	ENSDARG00000092828_BX004873.4	1	0	0
BX004876.1	ENSDARG00000077719_BX004876.1	0	0	0
BX004879.1	ENSDARG00000090141_BX004879.1	0	0	0
BX004880.1	ENSDARG00000062913_BX004880.1	2	1	1
BX004964.1	ENSDARG00000077423_BX004964.1	7	6	6
BX004964.2	ENSDARG00000079010_BX004964.2	9	8	13
BX004964.3	ENSDARG00000086494_BX004964.3	5	4	5
BX004964.4	ENSDARG00000087249_BX004964.4	2	4	8
BX004983.1	ENSDARG00000055446_BX004983.1	0	1	0
BX004993.1	ENSDARG00000070065_BX004993.1	0	1	1
BX004999.3	ENSDARG00000088084_BX004999.3	8	7	9
BX005001.2	ENSDARG00000070366_BX005001.2	0	0	0
BX005012.1	ENSDARG00000077273_BX005012.1	0	0	0
BX005022.1	ENSDARG00000069459_BX005022.1	0	0	0
BX005052.1	ENSDARG00000086181_BX005052.1	0	0	0
BX005073.1	ENSDARG00000088089_BX005073.1	0	0	0
BX005076.1	ENSDARG00000079756_BX005076.1	5	7	5
BX005082.1	ENSDARG00000053124_BX005082.1	1	6	9
BX005085.1	ENSDARG00000087465_BX005085.1	32	24	24
BX005085.2	ENSDARG00000088334_BX005085.2	0	0	0
BX005085.3	ENSDARG00000089947_BX005085.3	9	7	8
BX005085.4	ENSDARG00000091025_BX005085.4	2	2	2
BX005085.5	ENSDARG00000092244_BX005085.5	1	0	0
BX005093.1	ENSDARG00000062565_BX005093.1	1	1	1
BX005103.2	ENSDARG00000086468_BX005103.2	5	3	1
BX005106.1	ENSDARG00000086992_BX005106.1	0	0	0
BX005109.1	ENSDARG00000089687_BX005109.1	0	0	0
BX005156.1	ENSDARG00000091651_BX005156.1	2	0	1
BX005175.3	ENSDARG00000088801_BX005175.3	0	0	0
BX005223.1	ENSDARG00000077575_BX005223.1	1	5	6
BX005223.2	ENSDARG00000079657_BX005223.2	4	15	21
BX005223.3	ENSDARG00000089080_BX005223.3	1	2	4
BX005223.4	ENSDARG00000089146_BX005223.4	0	1	1
BX005223.5	ENSDARG00000089211_BX005223.5	4	5	5
BX005223.6	ENSDARG00000091129_BX005223.6	0	1	0
BX005228.2	ENSDARG00000078398_BX005228.2	0	0	0
BX005228.4	ENSDARG00000086497_BX005228.4	2	1	2
BX005234.1	ENSDARG00000091572_BX005234.1	1	1	1
BX005250.1	ENSDARG00000077230_BX005250.1	0	0	0
BX005256.1	ENSDARG00000040284_BX005256.1	1	4	14
BX005256.3	ENSDARG00000078018_BX005256.3	3	3	4
BX005256.5	ENSDARG00000089123_BX005256.5	0	0	1
BX005265.1	ENSDARG00000090406_BX005265.1	0	0	0
BX005268.1	ENSDARG00000091878_BX005268.1	0	0	0
BX005305.1	ENSDARG00000086549_BX005305.1	0	0	0
BX005305.2	ENSDARG00000087232_BX005305.2	0	0	0
BX005305.3	ENSDARG00000089264_BX005305.3	0	0	0
BX005305.4	ENSDARG00000089346_BX005305.4	0	0	0
BX005305.5	ENSDARG00000089898_BX005305.5	0	0	0
BX005305.6	ENSDARG00000090131_BX005305.6	0	0	0
[truncated: 25,302 more rows]

## Sheet: Wildtype->Pretumor
Genes expressed significantly different (p<0.01) in the Wildtype and Pretumor samples. Genes are divided into two categories (Lower or Higher expression) under the column titled "Change from Wildtype->Pretumor."
		MM03	MM02	MM01	log2(Fold Change)			p value
Zebrafish Gene ID	Zebrafish Gene ID and Gene Symbol	Read # Wildtype retina +/+	Read # Pre-tumor retina is18/+	Read # Tumor retina is18/+	Pretumor	Tumor	Change: Wildtype-->Pretumor	Change: Wildtype-->Pretumor
ENSDARG00000063905	ENSDARG00000063905_mt-co1	3542856	2723356	1469353	-0.379527	-1.26973	Lower	1.99e-199
ENSDARG00000063912	ENSDARG00000063912_mt-co3	1462474	1030169	675238	-0.50553	-1.11494	Lower	1.99e-199
ENSDARG00000063911	ENSDARG00000063911_mt-atp6	1193864	803286	401768	-0.571653	-1.5712	Lower	1.99e-199
ENSDARG00000044861	ENSDARG00000044861_opn1lw2	323603	28561	21942	-3.50211	-3.88246	Lower	1.99e-199
ENSDARG00000063921	ENSDARG00000063921_mt-nd5	609864	333044	168611	-0.872775	-1.85479	Lower	1.99e-199
ENSDARG00000063908	ENSDARG00000063908_mt-co2	1234728	967119	591996	-0.352428	-1.06053	Lower	1.99e-199
ENSDARG00000063917	ENSDARG00000063917_mt-nd4	622090	373215	160238	-0.737116	-1.95691	Lower	1.99e-199
ENSDARG00000063895	ENSDARG00000063895_mt-nd1	600532	376514	197915	-0.673538	-1.60136	Lower	1.99e-199
ENSDARG00000063899	ENSDARG00000063899_mt-nd2	510762	305300	158060	-0.742424	-1.69218	Lower	1.99e-199
ENSDARG00000069074	ENSDARG00000069074_cry2a	224529	57350	95765	-1.96904	-1.22933	Lower	1.99e-199
ENSDARG00000045940	ENSDARG00000045940_lsm12	278078	111569	43669	-1.31755	-2.67081	Lower	1.99e-199
ENSDARG00000017274	ENSDARG00000017274_opn1sw2	302801	144110	16970	-1.0712	-4.15731	Lower	1.99e-199
ENSDARG00000088377	ENSDARG00000088377_RP1L1	235845	85237	2810	-1.46829	-6.39113	Lower	1.99e-199
ENSDARG00000036815	ENSDARG00000036815_atp1a3b	264887	131606	55944	-1.00915	-2.24332	Lower	1.99e-199
ENSDARG00000078461	ENSDARG00000078461_pde6c	294607	171230	9594	-0.782856	-4.94052	Lower	1.99e-199
ENSDARG00000063299	ENSDARG00000063299_PCLO	181963	60929	33730	-1.57844	-2.43154	Lower	1.99e-199
ENSDARG00000045677	ENSDARG00000045677_opn1sw1	221293	106705	46515	-1.05233	-2.25019	Lower	1.99e-199
ENSDARG00000042529	ENSDARG00000042529_gnat2	215339	119195	14889	-0.853286	-3.85429	Lower	1.99e-199
ENSDARG00000044280	ENSDARG00000044280_opn1mw1	116211	24335	5077	-2.25564	-4.51663	Lower	1.99e-199
ENSDARG00000010454	ENSDARG00000010454_guca1a	100741	21910	25102	-2.20099	-2.00478	Lower	1.99e-199
ENSDARG00000092533	ENSDARG00000092533_si:ch211-133l5.4	125699	49623	67300	-1.34089	-0.901295	Lower	1.99e-199
ENSDARG00000015537	ENSDARG00000015537_gad2	127067	51926	56351	-1.29106	-1.17308	Lower	1.99e-199
ENSDARG00000027828	ENSDARG00000027828_grin1a	160959	95047	57024	-0.75998	-1.49705	Lower	1.99e-199
ENSDARG00000052138	ENSDARG00000052138_slc1a2a	98193	32340	2569	-1.6023	-5.25634	Lower	1.99e-199
ENSDARG00000056791	ENSDARG00000056791_zgc:112320	84416	22157	5597	-1.92975	-3.91479	Lower	1.99e-199
ENSDARG00000043257	ENSDARG00000043257_ckbb	554318	501260	193455	-0.145155	-1.51872	Lower	1.99e-199
ENSDARG00000070972	ENSDARG00000070972_si:ch211-81a5.8	57927	8802	12596	-2.71833	-2.20127	Lower	1.99e-199
ENSDARG00000020602	ENSDARG00000020602_grk7a	140765	91643	4609	-0.619192	-4.93269	Lower	1.99e-199
ENSDARG00000017634	ENSDARG00000017634_pdcb	213671	165572	7630	-0.367932	-4.80756	Lower	1.99e-199
ENSDARG00000094617	ENSDARG00000094617_opn1mw2	127564	80291	67502	-0.667911	-0.918219	Lower	1.99e-199
ENSDARG00000070734	ENSDARG00000070734_dyrk4	58460	13410	4041	-2.12414	-3.85467	Lower	1.99e-199
ENSDARG00000075978	ENSDARG00000075978_pcdh1g30	77764	33066	92198	-1.23375	0.245633	Lower	1.99e-199
ENSDARG00000058868	ENSDARG00000058868_apc	85812	41305	69996	-1.05486	-0.293907	Lower	1.99e-199
ENSDARG00000070083	ENSDARG00000070083_ATP5B	167445	123230	130126	-0.442334	-0.363778	Lower	1.99e-199
ENSDARG00000069615	ENSDARG00000069615_CKMT2	124736	80875	49470	-0.625112	-1.33425	Lower	1.99e-199
ENSDARG00000015134	ENSDARG00000015134_CAMKK1	142786	101151	711	-0.497344	-7.64979	Lower	1.99e-199
ENSDARG00000016623	ENSDARG00000016623_si:ch211-195b13.1	131856	90399	12770	-0.544585	-3.36813	Lower	1.99e-199
ENSDARG00000012482	ENSDARG00000012482_pclob	89443	49488	11855	-0.85389	-2.91547	Lower	1.99e-199
ENSDARG00000059729	ENSDARG00000059729_si:ch211-89f7.1	93733	54066	33706	-0.793835	-1.47555	Lower	1.99e-199
ENSDARG00000010958	ENSDARG00000010958_glmnb	68357	29102	7241	-1.23197	-3.23883	Lower	1.99e-199
ENSDARG00000011862	ENSDARG00000011862_inaa	100930	62501	17413	-0.691404	-2.53512	Lower	1.99e-199
ENSDARG00000007682	ENSDARG00000007682_ppdpfa	141816	106445	20969	-0.413912	-2.75769	Lower	1.99e-199
ENSDARG00000074508	ENSDARG00000074508_HAP1	58166	22937	16861	-1.3425	-1.78649	Lower	1.99e-199
ENSDARG00000063914	ENSDARG00000063914_mt-nd3	120065	85529	45471	-0.48933	-1.4008	Lower	1.99e-199
ENSDARG00000062245	ENSDARG00000062245_crb1	68053	33659	8077	-1.01567	-3.07477	Lower	1.99e-199
ENSDARG00000079802	ENSDARG00000079802_aanat2	46766	12914	36809	-1.85652	-0.345401	Lower	1.99e-199
ENSDARG00000079610	ENSDARG00000079610_akap9	60269	27217	20334	-1.14691	-1.56752	Lower	1.99e-199
ENSDARG00000032849	ENSDARG00000032849_ndrg1a	113072	80639	34187	-0.487692	-1.72572	Lower	1.99e-199
ENSDARG00000057702	ENSDARG00000057702_ogt.1	162774	130395	64083	-0.319982	-1.34486	Lower	1.99e-199
ENSDARG00000067755	ENSDARG00000067755_ubc	111990	80304	198260	-0.479826	0.824024	Lower	1.99e-199
ENSDARG00000044526	ENSDARG00000044526_camk1ga	72860	42287	3644	-0.784913	-4.32153	Lower	1.99e-199
ENSDARG00000037941	ENSDARG00000037941_syt5a	118643	88443	21536	-0.423807	-2.4618	Lower	1.99e-199
ENSDARG00000090744	ENSDARG00000090744_CABZ01089777.1	50150	19980	3930	-1.32769	-3.67365	Lower	1.99e-199
ENSDARG00000071353	ENSDARG00000071353_AL929007.1	95652	65968	27090	-0.536029	-1.82003	Lower	1.99e-199
ENSDARG00000039269	ENSDARG00000039269_arg2	82803	53202	7738	-0.638203	-3.41965	Lower	1.99e-199
ENSDARG00000058606	ENSDARG00000058606_SIK1	60218	31054	8773	-0.955416	-2.77905	Lower	1.99e-199
ENSDARG00000076220	ENSDARG00000076220_sez6a	62964	33978	10397	-0.889926	-2.59836	Lower	1.99e-199
ENSDARG00000086288	ENSDARG00000086288_scg3	86380	57503	32446	-0.58706	-1.41266	Lower	1.99e-199
ENSDARG00000095552	ENSDARG00000095552_ogt.2	98835	71072	35346	-0.475741	-1.48348	Lower	1.99e-199
ENSDARG00000042988	ENSDARG00000042988_SLC24A2	44651	17066	1874	-1.38757	-4.5745	Lower	1.99e-199
ENSDARG00000012981	ENSDARG00000012981_osbpl7	112886	85486	5911	-0.401107	-4.25532	Lower	1.99e-199
ENSDARG00000023600	ENSDARG00000023600_sh3gl2	65176	38069	9063	-0.775724	-2.84628	Lower	1.99e-199
ENSDARG00000052575	ENSDARG00000052575_arl13a	50474	24209	16568	-1.06	-1.60714	Lower	1.99e-199
ENSDARG00000041691	ENSDARG00000041691_bhlhe41	49437	23333	908	-1.08322	-5.76676	Lower	1.99e-199
ENSDARG00000089458	ENSDARG00000089458_RP1L1	70707	44851	10236	-0.656713	-2.7882	Lower	1.99e-199
ENSDARG00000095649	ENSDARG00000095649_si:dkey-97a13.12	47408	22038	362	-1.10514	-7.033	Lower	1.99e-199
ENSDARG00000091131	ENSDARG00000091131_cry2b	69417	44407	49717	-0.644502	-0.48155	Lower	1.99e-199
ENSDARG00000092553	ENSDARG00000092553_slc25a5	146901	122203	110073	-0.265565	-0.416384	Lower	1.99e-199
ENSDARG00000025728	ENSDARG00000025728_grin1b	139456	114792	69887	-0.280788	-0.996714	Lower	1.99e-199
ENSDARG00000062902	ENSDARG00000062902_TULP2	49496	24920	9156	-0.990008	-2.43452	Lower	1.99e-199
ENSDARG00000034424	ENSDARG00000034424_atp1b2b	46655	22112	5092	-1.0772	-3.19573	Lower	1.99e-199
ENSDARG00000026820	ENSDARG00000026820_gc3	57605	33281	3260	-0.791495	-4.14325	Lower	1.99e-199
ENSDARG00000039386	ENSDARG00000039386_acap3b	40163	16911	15874	-1.24791	-1.3392	Lower	1.99e-199
ENSDARG00000013015	ENSDARG00000013015_ANKRD30B	43048	19805	11603	-1.12008	-1.89145	Lower	1.99e-199
ENSDARG00000010149	ENSDARG00000010149_atp5a1	107286	84428	98074	-0.345668	-0.129519	Lower	1.99e-199
ENSDARG00000002696	ENSDARG00000002696_gnb3b	70632	48631	13908	-0.538446	-2.34441	Lower	1.99e-199
ENSDARG00000019223	ENSDARG00000019223_arglu1a	60486	38669	21672	-0.645424	-1.48077	Lower	1.99e-199
ENSDARG00000074381	ENSDARG00000074381_FARP1	35333	13574	19279	-1.38017	-0.873986	Lower	1.99e-199
ENSDARG00000005776	ENSDARG00000005776_guk1b	56234	34558	23300	-0.702423	-1.27111	Lower	1.99e-199
ENSDARG00000012574	ENSDARG00000012574_slkb	35459	14029	8241	-1.33774	-2.10526	Lower	1.99e-199
ENSDARG00000027424	ENSDARG00000027424_slc25a3a	55342	33963	15706	-0.704411	-1.81706	Lower	1.99e-199
ENSDARG00000028546	ENSDARG00000028546_ndufs1	55306	34189	24892	-0.693904	-1.15175	Lower	1.99e-199
ENSDARG00000019566	ENSDARG00000019566_neurod	67624	46788	66168	-0.531397	-0.0314017	Lower	1.99e-199
ENSDARG00000078440	ENSDARG00000078440_CCDC88A	28332	8163	14144	-1.79526	-1.00224	Lower	1.99e-199
ENSDARG00000019856	ENSDARG00000019856_atp1a1b	51535	31608	23331	-0.705263	-1.1433	Lower	1.99e-199
ENSDARG00000014840	ENSDARG00000014840_prph2b	54491	34781	7176	-0.647719	-2.92477	Lower	1.99e-199
ENSDARG00000004342	ENSDARG00000004342_srsf11	54390	35071	15865	-0.633063	-1.77749	Lower	1.99e-199
ENSDARG00000056138	ENSDARG00000056138_sf3b1	124673	105632	62423	-0.239102	-0.997999	Lower	1.99e-199
ENSDARG00000059960	ENSDARG00000059960_plch2a	39401	20408	14575	-0.949097	-1.43474	Lower	1.99e-199
ENSDARG00000002758	ENSDARG00000002758_DEDD2	57662	38683	10154	-0.575921	-2.50557	Lower	1.99e-199
ENSDARG00000019420	ENSDARG00000019420_etnk1	51977	33110	11527	-0.650606	-2.17286	Lower	1.99e-199
ENSDARG00000076547	ENSDARG00000076547_BX465203.1	35348	16547	621	-1.09506	-5.83089	Lower	1.99e-199
ENSDARG00000092649	ENSDARG00000092649_mdh1b	49219	30430	7098	-0.693721	-2.79373	Lower	1.99e-199
ENSDARG00000074904	ENSDARG00000074904_DBNDD2	21702	3135	828	-2.79129	-4.71205	Lower	1.99e-199
ENSDARG00000063133	ENSDARG00000063133_SLC4A10	39586	21175	16245	-0.902628	-1.28499	Lower	1.99e-199
ENSDARG00000007654	ENSDARG00000007654_nsfa	65547	47267	41789	-0.471696	-0.649407	Lower	1.99e-199
ENSDARG00000011334	ENSDARG00000011334_ncaldb	24079	5955	329	-2.0156	-6.19354	Lower	1.99e-199
ENSDARG00000062058	ENSDARG00000062058_SLC12A7	51951	34114	10395	-0.606788	-2.32126	Lower	1.99e-199
ENSDARG00000060797	ENSDARG00000060797_pfkmb	27898	10143	2729	-1.45968	-3.35372	Lower	1.99e-199
ENSDARG00000042014	ENSDARG00000042014_cyp11c1	19069	1335	2674	-3.83632	-2.83416	Lower	1.99e-199
ENSDARG00000079029	ENSDARG00000079029_DHX32	31438	14161	13462	-1.15059	-1.22362	Lower	1.99e-199
ENSDARG00000043856	ENSDARG00000043856_amd1	57063	39832	6047	-0.518628	-3.23826	Lower	1.99e-199
ENSDARG00000037968	ENSDARG00000037968_fus	37042	19942	40967	-0.893352	0.1453	Lower	1.99e-199
ENSDARG00000055283	ENSDARG00000055283_id2a	30622	13965	19572	-1.13275	-0.645777	Lower	1.99e-199
ENSDARG00000032465	ENSDARG00000032465_slc1a8b	44206	27569	263	-0.681195	-7.39304	Lower	1.99e-199
ENSDARG00000026229	ENSDARG00000026229_prnp	46040	29420	7782	-0.646091	-2.56467	Lower	1.99e-199
ENSDARG00000089527	ENSDARG00000089527_TTC28	19534	3008	2577	-2.69911	-2.92222	Lower	1.99e-199
ENSDARG00000039929	ENSDARG00000039929_ckmt2	40206	23834	5626	-0.75439	-2.83723	Lower	1.99e-199
ENSDARG00000063916	ENSDARG00000063916_mt-nd4l	47226	30882	14320	-0.612815	-1.72155	Lower	1.99e-199
ENSDARG00000052896	ENSDARG00000052896_lrit1b	132741	116673	14930	-0.186143	-3.15233	Lower	1.99e-199
ENSDARG00000012499	ENSDARG00000012499_per1b	65647	49719	2110	-0.400932	-4.95941	Lower	1.99e-199
ENSDARG00000057427	ENSDARG00000057427_SV2B	48206	32280	9761	-0.578572	-2.30411	Lower	1.99e-199
ENSDARG00000030278	ENSDARG00000030278_idh3a	38765	23047	12319	-0.750176	-1.65387	Lower	1.99e-199
ENSDARG00000007294	ENSDARG00000007294_aco2	47006	31363	29805	-0.583781	-0.657291	Lower	1.99e-199
ENSDARG00000086756	ENSDARG00000086756_RGS9BP	40720	25571	5712	-0.671229	-2.83367	Lower	1.99e-199
ENSDARG00000027153	ENSDARG00000027153_GABRR3	20528	5513	6811	-1.89668	-1.59165	Lower	1.99e-199
ENSDARG00000094280	ENSDARG00000094280_USP21	38615	23600	3583	-0.710375	-3.42992	Lower	1.99e-199
ENSDARG00000031600	ENSDARG00000031600_rd3	26317	11369	7037	-1.21089	-1.90296	Lower	1.99e-199
ENSDARG00000040387	ENSDARG00000040387_mmd	41187	26239	6523	-0.650476	-2.65858	Lower	1.99e-199
ENSDARG00000076644	ENSDARG00000076644_kcnv2a	37680	22754	12183	-0.727679	-1.62893	Lower	1.99e-199
ENSDARG00000078022	ENSDARG00000078022_FYCO1	31366	16445	13883	-0.931553	-1.17588	Lower	1.99e-199
ENSDARG00000000380	ENSDARG00000000380_pde6a	172232	157372	26404	-0.130174	-2.70552	Lower	7.2e-148
ENSDARG00000013858	ENSDARG00000013858_cdc14aa	24341	9490	3896	-1.35891	-2.64332	Lower	1.99e-199
ENSDARG00000043371	ENSDARG00000043371_MDH2	48897	34488	38009	-0.503651	-0.363405	Lower	1.99e-199
ENSDARG00000023536	ENSDARG00000023536_nnt	44058	29743	24962	-0.566854	-0.81967	Lower	1.99e-199
ENSDARG00000024748	ENSDARG00000024748_DST	55041	41034	48498	-0.423687	-0.182581	Lower	1.99e-199
ENSDARG00000027236	ENSDARG00000027236_rs1	66174	52207	11341	-0.342021	-2.54472	Lower	1.99e-199
ENSDARG00000062236	ENSDARG00000062236_ndrg4	47378	33653	57655	-0.493482	0.283228	Lower	1.99e-199
ENSDARG00000038068	ENSDARG00000038068_ddx5	72207	58602	38902	-0.301189	-0.892294	Lower	1.99e-199
ENSDARG00000032970	ENSDARG00000032970_cox4i1	48763	35229	49226	-0.469023	0.0136336	Lower	1.99e-199
ENSDARG00000013750	ENSDARG00000013750_eno1b	93609	80181	28580	-0.223387	-1.71164	Lower	1.99e-199
ENSDARG00000010042	ENSDARG00000010042_dnm1a	43713	30446	17331	-0.52181	-1.33471	Lower	1.99e-199
ENSDARG00000074396	ENSDARG00000074396_fscn2b	35654	22940	4571	-0.636199	-2.96348	Lower	1.99e-199
ENSDARG00000063910	ENSDARG00000063910_mt-atp8	42845	30288	15629	-0.500381	-1.4549	Lower	1.99e-199
ENSDARG00000079780	ENSDARG00000079780_HNRNPUL1	72717	60363	33489	-0.268628	-1.11861	Lower	1.99e-199
ENSDARG00000056080	ENSDARG00000056080_si:dkey-191g9.5	25994	13687	6296	-0.925372	-2.04567	Lower	1.99e-199
ENSDARG00000073744	ENSDARG00000073744_IP6K1	28809	16558	4064	-0.798991	-2.82555	Lower	1.99e-199
ENSDARG00000091479	ENSDARG00000091479_BX296538.3	51385	39337	5707	-0.38546	-3.17054	Lower	1.99e-199
ENSDARG00000075853	ENSDARG00000075853_sh3kbp1	22323	10301	6014	-1.11575	-1.89213	Lower	1.99e-199
ENSDARG00000086543	ENSDARG00000086543_TCOF1	36095	24080	59832	-0.583964	0.729118	Lower	1.99e-199
ENSDARG00000034825	ENSDARG00000034825_uspl1	28745	16732	13836	-0.780701	-1.05488	Lower	1.99e-199
ENSDARG00000026582	ENSDARG00000026582_ISCU	20221	8209	3816	-1.30058	-2.40572	Lower	1.99e-199
ENSDARG00000037498	ENSDARG00000037498_gria3b	26952	14970	9642	-0.848318	-1.48299	Lower	1.99e-199
ENSDARG00000045514	ENSDARG00000045514_atp5c1	44599	32686	33243	-0.448339	-0.423961	Lower	1.99e-199
ENSDARG00000042329	ENSDARG00000042329_BCR	22957	11088	14750	-1.04993	-0.638219	Lower	1.99e-199
ENSDARG00000030107	ENSDARG00000030107_syne2a	25780	14056	6100	-0.875066	-2.07937	Lower	1.99e-199
ENSDARG00000089414	ENSDARG00000089414_protein_coding	27278	15586	8240	-0.807487	-1.72702	Lower	1.99e-199
ENSDARG00000042336	ENSDARG00000042336_impdh1a	50838	39187	4529	-0.375532	-3.48864	Lower	1.99e-199
ENSDARG00000079822	ENSDARG00000079822_BSN	30902	19269	15382	-0.681419	-1.00646	Lower	1.99e-199
ENSDARG00000071697	ENSDARG00000071697_zgc:66433	42726	31147	7024	-0.456021	-2.60475	Lower	1.99e-199
ENSDARG00000077126	ENSDARG00000077126_snrnp70	46129	34628	22807	-0.413735	-1.0162	Lower	1.99e-199
ENSDARG00000076302	ENSDARG00000076302_DTX4	14890	3402	2754	-2.12989	-2.43474	Lower	1.99e-199
ENSDARG00000034093	ENSDARG00000034093_dclk2	25628	14180	6669	-0.853863	-1.94218	Lower	1.99e-199
ENSDARG00000045618	ENSDARG00000045618_clta	41716	30320	30995	-0.460331	-0.428565	Lower	1.99e-199
ENSDARG00000041735	ENSDARG00000041735_tmem237a	36898	25516	5251	-0.53214	-2.81288	Lower	1.99e-199
ENSDARG00000035861	ENSDARG00000035861_si:rp71-39b20.4	26796	15479	1047	-0.791705	-4.67768	Lower	1.99e-199
ENSDARG00000001686	ENSDARG00000001686_uckl1a	17669	6498	2019	-1.44315	-3.12951	Lower	1.99e-199
ENSDARG00000044632	ENSDARG00000044632_myo7ab	30763	19665	15275	-0.645566	-1.01002	Lower	1.99e-199
ENSDARG00000010680	ENSDARG00000010680_gngt2a	130645	119620	40084	-0.127193	-1.70455	Lower	1.02e-107
ENSDARG00000012297	ENSDARG00000012297_cnga3b	42366	31431	2985	-0.430719	-3.8271	Lower	1.99e-199
ENSDARG00000036069	ENSDARG00000036069_ddx39b	34865	23950	12180	-0.541754	-1.51727	Lower	1.99e-199
ENSDARG00000013000	ENSDARG00000013000_ppfia2	30751	19914	12283	-0.62685	-1.32397	Lower	1.99e-199
ENSDARG00000001788	ENSDARG00000001788_atp5o	48549	37739	37513	-0.363385	-0.372051	Lower	1.99e-199
ENSDARG00000034293	ENSDARG00000034293_hif1ab	65805	55021	31128	-0.258215	-1.07998	Lower	1.99e-199
ENSDARG00000045685	ENSDARG00000045685_cntn1b	21687	10959	14939	-0.984714	-0.537747	Lower	1.99e-199
ENSDARG00000078917	ENSDARG00000078917_zgc:195245	24237	13517	1356	-0.842436	-4.15978	Lower	1.99e-199
ENSDARG00000011553	ENSDARG00000011553_atp5f1	43253	32544	32469	-0.410409	-0.413737	Lower	1.99e-199
ENSDARG00000061735	ENSDARG00000061735_hnrnpm	57821	47114	42818	-0.295438	-0.433376	Lower	1.99e-199
ENSDARG00000035423	ENSDARG00000035423_protein_coding	46827	36190	121535	-0.37175	1.37596	Lower	1.99e-199
ENSDARG00000061945	ENSDARG00000061945_cngb3	38773	28177	3287	-0.460534	-3.56021	Lower	1.99e-199
ENSDARG00000059752	ENSDARG00000059752_dr1	22376	11873	6437	-0.914268	-1.79749	Lower	1.99e-199
ENSDARG00000052304	ENSDARG00000052304_uqcrc1	37785	27346	27701	-0.466484	-0.447876	Lower	1.99e-199
ENSDARG00000012460	ENSDARG00000012460_rassf4	16966	6667	4031	-1.34754	-2.07344	Lower	1.99e-199
ENSDARG00000000370	ENSDARG00000000370_trio	25314	15053	14986	-0.749884	-0.75632	Lower	1.99e-199
ENSDARG00000056292	ENSDARG00000056292_vsx1	18129	7940	9443	-1.19109	-0.940982	Lower	1.99e-199
ENSDARG00000039093	ENSDARG00000039093_got1	19238	9082	6399	-1.08288	-1.58804	Lower	1.99e-199
ENSDARG00000018440	ENSDARG00000018440_EPS8	44827	34836	8918	-0.363789	-2.32958	Lower	1.99e-199
ENSDARG00000026024	ENSDARG00000026024_mospd2	13570	3698	6016	-1.8756	-1.17354	Lower	1.99e-199
ENSDARG00000009447	ENSDARG00000009447_atp5g3b	33237	23377	31119	-0.5077	-0.0949945	Lower	1.99e-199
ENSDARG00000024708	ENSDARG00000024708_si:dkey-204f11.59	18917	9068	1731	-1.06083	-3.45001	Lower	1.99e-199
ENSDARG00000088299	ENSDARG00000088299_CR388002.2	109900	100193	1982	-0.13341	-5.79309	Lower	1.31e-99
ENSDARG00000078992	ENSDARG00000078992_WNK1	25085	15415	19312	-0.70249	-0.377327	Lower	1.99e-199
ENSDARG00000009480	ENSDARG00000009480_pdcl	32961	23292	29188	-0.500925	-0.175385	Lower	1.99e-199
ENSDARG00000061459	ENSDARG00000061459_RAPGEF2	20848	11188	12685	-0.897957	-0.716785	Lower	1.99e-199
ENSDARG00000039729	ENSDARG00000039729_asap1	33113	23694	12126	-0.482876	-1.44929	Lower	1.99e-199
ENSDARG00000045911	ENSDARG00000045911_tulp4	18997	9634	11183	-0.979565	-0.764464	Lower	1.99e-199
ENSDARG00000079988	ENSDARG00000079988_CU694222.2	11294	1957	2361	-2.52884	-2.25809	Lower	1.99e-199
ENSDARG00000079249	ENSDARG00000079249_OGDHL	17815	8500	3010	-1.06756	-2.56526	Lower	1.99e-199
ENSDARG00000010873	ENSDARG00000010873_DDX17	42299	33024	17965	-0.357109	-1.23543	Lower	1.99e-199
ENSDARG00000001437	ENSDARG00000001437_slc2a1a	40849	31595	1724	-0.370604	-4.56647	Lower	1.99e-199
ENSDARG00000077487	ENSDARG00000077487_CU929145.4	10020	787	2429	-3.67038	-2.04445	Lower	1.99e-199
ENSDARG00000020596	ENSDARG00000020596_fam73a	14015	4875	2737	-1.5235	-2.3563	Lower	1.99e-199
ENSDARG00000069981	ENSDARG00000069981_cspg5a	27435	18312	54209	-0.583228	0.982515	Lower	1.99e-199
ENSDARG00000055874	ENSDARG00000055874_cpe	59169	50076	43024	-0.240722	-0.4597	Lower	8.18e-167
ENSDARG00000029432	ENSDARG00000029432_tph1a	13981	4898	6493	-1.5132	-1.10651	Lower	1.99e-199
ENSDARG00000060115	ENSDARG00000060115_lrrn1	24548	15465	21373	-0.666599	-0.199816	Lower	1.99e-199
ENSDARG00000015657	ENSDARG00000015657_zgc:77112	13997	5010	1808	-1.48224	-2.95265	Lower	1.99e-199
ENSDARG00000040698	ENSDARG00000040698_plekha8	20918	12006	5364	-0.800989	-1.96336	Lower	1.99e-199
ENSDARG00000030980	ENSDARG00000030980_csrp1b	9122	273	2286	-5.06238	-1.99652	Lower	1.99e-199
ENSDARG00000012094	ENSDARG00000012094_prkar1ab	22079	13260	6355	-0.735594	-1.79671	Lower	1.99e-199
ENSDARG00000018319	ENSDARG00000018319_arglu1b	21005	12246	10467	-0.778422	-1.00488	Lower	1.99e-199
ENSDARG00000075907	ENSDARG00000075907_si:ch73-389b16.2	44468	35716	18618	-0.316197	-1.25607	Lower	1.99e-199
ENSDARG00000055377	ENSDARG00000055377_gnb5b	32641	23904	8067	-0.449433	-2.01658	Lower	1.99e-199
ENSDARG00000060149	ENSDARG00000060149_ablim1a	17382	8648	3084	-1.00716	-2.49472	Lower	1.99e-199
ENSDARG00000051800	ENSDARG00000051800_FNBP4	34894	26178	21054	-0.414624	-0.728885	Lower	1.99e-199
ENSDARG00000015404	ENSDARG00000015404_arl3l2	22339	13689	6636	-0.706548	-1.75118	Lower	1.99e-199
ENSDARG00000028846	ENSDARG00000028846_arl3l1	44460	35817	7030	-0.311863	-2.66091	Lower	1.99e-199
ENSDARG00000042397	ENSDARG00000042397_zgc:158340	17077	8453	6594	-1.01452	-1.37283	Lower	1.99e-199
ENSDARG00000075837	ENSDARG00000075837_si:dkey-1d7.3	13037	4436	5531	-1.55528	-1.237	Lower	1.99e-199
ENSDARG00000003795	ENSDARG00000003795_IDH2	87465	78934	64291	-0.148059	-0.444089	Lower	3.52e-97
ENSDARG00000078707	ENSDARG00000078707_sema7a	13957	5559	749	-1.32809	-4.21988	Lower	1.99e-199
ENSDARG00000075459	ENSDARG00000075459_ptpn20	19610	11224	6739	-0.805003	-1.54098	Lower	1.99e-199
ENSDARG00000035683	ENSDARG00000035683_SEPT4	12783	4402	5006	-1.538	-1.3525	Lower	1.99e-199
ENSDARG00000059978	ENSDARG00000059978_cplx4a	48661	40306	7431	-0.271771	-2.71114	Lower	6.69e-173
ENSDARG00000013695	ENSDARG00000013695_rdh8b	15938	7639	2360	-1.06101	-2.75561	Lower	1.99e-199
ENSDARG00000056938	ENSDARG00000056938_kera	9512	1215	704	-2.96879	-3.7561	Lower	1.99e-199
ENSDARG00000056929	ENSDARG00000056929_kdm6bb	25557	17272	17238	-0.565283	-0.568126	Lower	1.99e-199
ENSDARG00000010158	ENSDARG00000010158_NBEA	28353	20071	31093	-0.498389	0.133088	Lower	1.99e-199
ENSDARG00000003317	ENSDARG00000003317_si:dkeyp-35f12.3	17167	8901	4573	-0.947599	-1.90843	Lower	1.99e-199
ENSDARG00000067908	ENSDARG00000067908_FAM177A1	14580	6390	11684	-1.1901	-0.319456	Lower	1.99e-199
ENSDARG00000020258	ENSDARG00000020258_ewsr1a	37713	29543	22555	-0.352246	-0.741615	Lower	1.99e-199
ENSDARG00000058440	ENSDARG00000058440_slc6a6b	32015	23859	9209	-0.424214	-1.79763	Lower	1.99e-199
ENSDARG00000075859	ENSDARG00000075859_mcf2l	20371	12248	11542	-0.733971	-0.819624	Lower	1.99e-199
ENSDARG00000075058	ENSDARG00000075058_gabra6a	26562	18464	1366	-0.524649	-4.28133	Lower	1.99e-199
ENSDARG00000035870	ENSDARG00000035870_laptm4b	50210	42114	20178	-0.253675	-1.31519	Lower	1.31e-156
ENSDARG00000062721	ENSDARG00000062721_dennd4a	23485	15418	12421	-0.607124	-0.918958	Lower	1.99e-199
ENSDARG00000038141	ENSDARG00000038141_atf4b2	76761	68703	129935	-0.16	0.759345	Lower	3.85e-99
ENSDARG00000076081	ENSDARG00000076081_sncgb	42313	34296	21368	-0.303061	-0.985649	Lower	8.64e-185
ENSDARG00000031796	ENSDARG00000031796_ache	21163	13157	12909	-0.685714	-0.713167	Lower	1.99e-199
ENSDARG00000071251	ENSDARG00000071251_ppp1r18	22920	14942	4865	-0.617234	-2.2361	Lower	1.99e-199
ENSDARG00000011696	ENSDARG00000011696_esrrgb	10178	2201	61	-2.20922	-7.38243	Lower	1.99e-199
ENSDARG00000077007	ENSDARG00000077007_protein_coding	20297	12340	449	-0.717924	-5.49841	Lower	1.99e-199
ENSDARG00000056001	ENSDARG00000056001_fryb	32622	24665	18902	-0.40338	-0.787306	Lower	1.99e-199
ENSDARG00000074197	ENSDARG00000074197_ADAM23	16336	8389	6869	-0.961484	-1.24988	Lower	1.99e-199
ENSDARG00000063310	ENSDARG00000063310_OXR1	42942	35030	10923	-0.293798	-1.97502	Lower	6.63e-177
ENSDARG00000037140	ENSDARG00000037140_pfkfb1	9825	1948	982	-2.33446	-3.32266	Lower	1.99e-199
ENSDARG00000054894	ENSDARG00000054894_EMP3	18486	10645	10898	-0.796257	-0.76237	Lower	1.99e-199
ENSDARG00000007663	ENSDARG00000007663_amph	48114	40275	22689	-0.256572	-1.08446	Lower	2.09e-153
ENSDARG00000041078	ENSDARG00000041078_chka	31003	23218	11124	-0.417164	-1.47873	Lower	1.99e-199
ENSDARG00000003311	ENSDARG00000003311_pank2	22738	15000	6630	-0.600143	-1.77802	Lower	1.99e-199
ENSDARG00000068374	ENSDARG00000068374_si:ch211-132b12.7	13861	6137	46	-1.17543	-8.23518	Lower	1.99e-199
ENSDARG00000069937	ENSDARG00000069937_dnm2	18407	10704	8418	-0.782104	-1.12871	Lower	1.99e-199
ENSDARG00000031100	ENSDARG00000031100_ivns1abpa	112105	104484	68730	-0.101569	-0.705839	Lower	2.68e-60
ENSDARG00000005002	ENSDARG00000005002_brf1b	17357	9768	12878	-0.829383	-0.430609	Lower	1.99e-199
ENSDARG00000009142	ENSDARG00000009142_ppp1r13bb	36274	28719	17184	-0.33693	-1.07787	Lower	2.06e-193
ENSDARG00000057669	ENSDARG00000057669_SLC9A3R2	32842	25300	1035	-0.376405	-4.98784	Lower	1.99e-199
ENSDARG00000044625	ENSDARG00000044625_pcf11	45635	38093	15917	-0.260615	-1.51957	Lower	5.9e-150
ENSDARG00000013605	ENSDARG00000013605_atp1b2a	26230	18697	14293	-0.488411	-0.875909	Lower	1.99e-199
ENSDARG00000017775	ENSDARG00000017775_atp5g3a	16628	9104	16372	-0.869042	-0.0223841	Lower	1.99e-199
ENSDARG00000070567	ENSDARG00000070567_cadpsb	29897	22381	25637	-0.417726	-0.221773	Lower	1.99e-199
ENSDARG00000070173	ENSDARG00000070173_gria2a	26609	19156	18090	-0.474118	-0.556722	Lower	1.99e-199
ENSDARG00000070019	ENSDARG00000070019_TAF15	25332	17894	22566	-0.501485	-0.16681	Lower	1.99e-199
ENSDARG00000020328	ENSDARG00000020328_PLEKHA6	23205	15778	4615	-0.556521	-2.33003	Lower	1.99e-199
ENSDARG00000070863	ENSDARG00000070863_cspg5b	18951	11552	14398	-0.714131	-0.396406	Lower	1.99e-199
ENSDARG00000091843	ENSDARG00000091843_UBAP1L	13090	5708	1258	-1.19741	-3.37926	Lower	1.99e-199
ENSDARG00000078441	ENSDARG00000078441_PPIP5K2	17811	10438	6553	-0.770923	-1.44254	Lower	1.99e-199
ENSDARG00000039931	ENSDARG00000039931_slc25a33	15334	7979	2191	-0.942454	-2.80707	Lower	1.99e-199
ENSDARG00000053956	ENSDARG00000053956_sptbn2	44284	36970	24080	-0.26043	-0.87895	Lower	2.22e-145
ENSDARG00000021163	ENSDARG00000021163_thrb	14898	7608	5057	-0.96953	-1.55876	Lower	1.99e-199
ENSDARG00000056218	ENSDARG00000056218_tnika	13022	5799	8224	-1.16708	-0.663039	Lower	1.99e-199
ENSDARG00000090716	ENSDARG00000090716_cltcb	43377	36179	39082	-0.261778	-0.150426	Lower	7.82e-144
ENSDARG00000077361	ENSDARG00000077361_BPTF	32376	25181	19670	-0.362589	-0.718928	Lower	1.99e-199
ENSDARG00000086274	ENSDARG00000086274_UNC13B	35680	28491	5288	-0.324609	-2.75432	Lower	1.64e-177
ENSDARG00000076997	ENSDARG00000076997_STXBP4	19068	11901	8030	-0.680071	-1.24768	Lower	1.99e-199
ENSDARG00000062198	ENSDARG00000062198_pcm1	23672	16593	22633	-0.512607	-0.0647538	Lower	1.99e-199
ENSDARG00000061829	ENSDARG00000061829_UNC13A	17503	10426	5773	-0.747416	-1.60021	Lower	1.99e-199
ENSDARG00000003429	ENSDARG00000003429_hnrpdl	33180	26108	22092	-0.345822	-0.58679	Lower	7.05e-186
ENSDARG00000009040	ENSDARG00000009040_zgc:73324	19343	12273	1093	-0.656324	-4.14545	Lower	1.99e-199
ENSDARG00000090106	ENSDARG00000090106_SLC17A7	12710	5668	4486	-1.16505	-1.50246	Lower	1.99e-199
ENSDARG00000093199	ENSDARG00000093199_BX548078.1	16202	9173	3860	-0.820706	-2.0695	Lower	1.99e-199
ENSDARG00000035468	ENSDARG00000035468_slc25a25b	10073	3053	1395	-1.72219	-2.85216	Lower	1.99e-199
ENSDARG00000010010	ENSDARG00000010010_trim13	17988	10981	3135	-0.712025	-2.5205	Lower	1.99e-199
ENSDARG00000078060	ENSDARG00000078060_syt7b	20794	13788	6999	-0.592754	-1.57095	Lower	1.99e-199
ENSDARG00000088857	ENSDARG00000088857_TADA1	27439	20441	11958	-0.424762	-1.19825	Lower	1.99e-199
ENSDARG00000076973	ENSDARG00000076973_protein_coding	18308	11324	422	-0.693091	-5.43909	Lower	1.99e-199
ENSDARG00000074552	ENSDARG00000074552_ndufs7	27089	20109	14950	-0.429866	-0.857562	Lower	1.99e-199
ENSDARG00000004780	ENSDARG00000004780_CCDC142	19220	12287	6188	-0.645476	-1.63506	Lower	1.99e-199
ENSDARG00000042627	ENSDARG00000042627_nhsl1b	14968	8055	12817	-0.893925	-0.223823	Lower	1.99e-199
ENSDARG00000002369	ENSDARG00000002369_protein_coding	67706	60803	93600	-0.155141	0.467225	Lower	1.14e-82
ENSDARG00000025667	ENSDARG00000025667_bai2	11488	4642	4506	-1.30731	-1.35021	Lower	1.99e-199
ENSDARG00000054290	ENSDARG00000054290_acin1a	28147	21342	23204	-0.399286	-0.278608	Lower	1.99e-199
ENSDARG00000007526	ENSDARG00000007526_ndufs2	19057	12254	13628	-0.637068	-0.483747	Lower	1.99e-199
ENSDARG00000076805	ENSDARG00000076805_LENG8	30188	23395	9153	-0.367775	-1.72166	Lower	9.03e-190
ENSDARG00000038768	ENSDARG00000038768_mrpl12	20107	13325	9052	-0.593562	-1.15139	Lower	1.99e-199
ENSDARG00000011184	ENSDARG00000011184_grk1b	21248	14467	1845	-0.554561	-3.52563	Lower	1.99e-199
ENSDARG00000004643	ENSDARG00000004643_cdhr1a	28301	21529	7426	-0.394572	-1.9302	Lower	1.99e-199
ENSDARG00000088292	ENSDARG00000088292_CU539054.2	24310	17550	9984	-0.470079	-1.28386	Lower	1.99e-199
ENSDARG00000063371	ENSDARG00000063371_rasa3	22765	16093	5394	-0.500384	-2.07739	Lower	1.99e-199
ENSDARG00000075712	ENSDARG00000075712_CTBP2	15831	9178	2675	-0.786501	-2.56514	Lower	1.99e-199
ENSDARG00000069607	ENSDARG00000069607_zgc:162331	9833	3214	325	-1.61326	-4.91912	Lower	1.99e-199
ENSDARG00000021811	ENSDARG00000021811_calm1a	54120	47523	35048	-0.187536	-0.62683	Lower	3.53e-95
ENSDARG00000017591	ENSDARG00000017591_fat1	16784	10197	12092	-0.718942	-0.473034	Lower	1.99e-199
ENSDARG00000057452	ENSDARG00000057452_protein_coding	11002	4433	4787	-1.31141	-1.20057	Lower	1.99e-199
ENSDARG00000019302	ENSDARG00000019302_mid1ip1b	26885	20353	10512	-0.40156	-1.35476	Lower	1.99e-199
ENSDARG00000069855	ENSDARG00000069855_pnisr	30507	23991	13838	-0.346647	-1.1405	Lower	8.02e-172
ENSDARG00000013443	ENSDARG00000013443_atp6v1ba	25984	19483	19827	-0.415408	-0.390157	Lower	1.99e-199
ENSDARG00000045574	ENSDARG00000045574_lrmp	15767	9285	3737	-0.763934	-2.07696	Lower	1.99e-199
ENSDARG00000087100	ENSDARG00000087100_protein_coding	19778	13310	4522	-0.571386	-2.12886	Lower	1.99e-199
ENSDARG00000033160	ENSDARG00000033160_nr1d1	60144	53687	1341	-0.163848	-5.48704	Lower	1.1e-81
ENSDARG00000006760	ENSDARG00000006760_slc24a3	26959	20516	4048	-0.394018	-2.73549	Lower	1.01e-192
ENSDARG00000022045	ENSDARG00000022045_MAP1A	67885	61446	29421	-0.143774	-1.20625	Lower	1.01e-71
ENSDARG00000038422	ENSDARG00000038422_entpd4	13223	6800	4700	-0.959443	-1.49232	Lower	1.99e-199
ENSDARG00000036577	ENSDARG00000036577_atp6v0cb	41381	34970	38785	-0.242851	-0.0934697	Lower	3.3e-119
ENSDARG00000055216	ENSDARG00000055216_tuba1l	34137	27727	121305	-0.300045	1.82923	Lower	1.07e-146
ENSDARG00000057032	ENSDARG00000057032_ppm1nb	20587	14215	5201	-0.53432	-1.98487	Lower	1.99e-199
ENSDARG00000091274	ENSDARG00000091274_CR626886.1	72368	66006	115220	-0.132755	0.670967	Lower	1.34e-65
ENSDARG00000076564	ENSDARG00000076564_hspg2	17226	10869	5296	-0.664369	-1.70161	Lower	1.99e-199
ENSDARG00000076233	ENSDARG00000076233_CHL1	8399	2049	7299	-2.0353	-0.202519	Lower	1.99e-199
ENSDARG00000034105	ENSDARG00000034105_MTUS1	12505	6202	8683	-1.0117	-0.52624	Lower	1.99e-199
ENSDARG00000023443	ENSDARG00000023443_tjp2b	28270	21969	15314	-0.363803	-0.884421	Lower	2.67e-174
ENSDARG00000036438	ENSDARG00000036438_ndufv1	30573	24275	20730	-0.332787	-0.560538	Lower	1.31e-159
ENSDARG00000027316	ENSDARG00000027316_TCP11L2	10340	4044	3823	-1.35438	-1.43546	Lower	1.99e-199
ENSDARG00000008785	ENSDARG00000008785_dldh	18503	12227	13580	-0.597689	-0.446276	Lower	1.99e-199
ENSDARG00000060238	ENSDARG00000060238_UACA	8583	2315	7098	-1.89047	-0.274069	Lower	1.99e-199
ENSDARG00000073841	ENSDARG00000073841_herc2	47838	41590	27472	-0.20192	-0.800195	Lower	5.28e-97
ENSDARG00000029818	ENSDARG00000029818_srsf5a	26710	20477	17029	-0.383376	-0.649386	Lower	1.49e-181
ENSDARG00000002230	ENSDARG00000002230_sypb	28499	22327	13746	-0.352122	-1.0519	Lower	2.21e-165
ENSDARG00000069951	ENSDARG00000069951_eef1a1b	18867	12708	9956	-0.570128	-0.922227	Lower	1.99e-199
ENSDARG00000056008	ENSDARG00000056008_ATP5G2	23302	17162	22398	-0.441236	-0.0570839	Lower	1.99e-199
ENSDARG00000026855	ENSDARG00000026855_cacna2d4a	10567	4445	4700	-1.24931	-1.16883	Lower	1.99e-199
ENSDARG00000060357	ENSDARG00000060357_protein_coding	10091	3984	6445	-1.34078	-0.646817	Lower	1.99e-199
ENSDARG00000039521	ENSDARG00000039521_ssx2ip	12962	6862	4143	-0.917587	-1.64554	Lower	1.99e-199
ENSDARG00000024004	ENSDARG00000024004_cacna1da	27479	21383	9913	-0.361865	-1.47094	Lower	8.24e-168
ENSDARG00000054683	ENSDARG00000054683_prdm8b	19966	13902	12325	-0.522253	-0.695958	Lower	1.99e-199
ENSDARG00000018259	ENSDARG00000018259_atp1a3a	49446	43385	41038	-0.188657	-0.268893	Lower	4.15e-88
ENSDARG00000029177	ENSDARG00000029177_lnx2a	24542	18522	4482	-0.406013	-2.45304	Lower	1.38e-185
ENSDARG00000034628	ENSDARG00000034628_slc1a8a	9286	3280	1495	-1.50136	-2.63491	Lower	1.99e-199
ENSDARG00000075670	ENSDARG00000075670_rereb	20409	14448	10939	-0.498336	-0.899725	Lower	1.99e-199
ENSDARG00000094646	ENSDARG00000094646_dyrk2	9687	3726	3263	-1.37842	-1.56985	Lower	1.99e-199
ENSDARG00000086490	ENSDARG00000086490_SUN2	8554	2599	3959	-1.71864	-1.11146	Lower	1.99e-199
ENSDARG00000001929	ENSDARG00000001929_pink1	12748	6793	4133	-0.90815	-1.62501	Lower	1.99e-199
ENSDARG00000007791	ENSDARG00000007791_ppp2r1a	31436	25502	34435	-0.301807	0.131458	Lower	9.92e-137
ENSDARG00000029114	ENSDARG00000029114_LMTK3	28283	22365	23836	-0.338692	-0.246793	Lower	1.03e-152
ENSDARG00000074697	ENSDARG00000074697_npdc1	17053	11140	6975	-0.614276	-1.28976	Lower	1.99e-199
ENSDARG00000074839	ENSDARG00000074839_IMPG1	21414	15505	2948	-0.465821	-2.86075	Lower	1.99e-199
ENSDARG00000057841	ENSDARG00000057841_ddah2	14838	8974	11509	-0.725474	-0.366534	Lower	1.99e-199
ENSDARG00000053544	ENSDARG00000053544_HSPA4L	17622	11764	3896	-0.582999	-2.17731	Lower	1.99e-199
ENSDARG00000026180	ENSDARG00000026180_prpf8	37774	31923	39824	-0.242797	0.0762446	Lower	6.13e-109
ENSDARG00000011496	ENSDARG00000011496_ppm1bb	22517	16759	7767	-0.426079	-1.53559	Lower	3.3e-186
ENSDARG00000025011	ENSDARG00000025011_synj1	21444	15693	13564	-0.450453	-0.660791	Lower	2.02e-196
ENSDARG00000096031	ENSDARG00000096031_si:ch73-6k14.2	13919	8175	4697	-0.767765	-1.56724	Lower	1.99e-199
ENSDARG00000004721	ENSDARG00000004721_mpp5b	17945	12223	6119	-0.553984	-1.55221	Lower	1.99e-199
ENSDARG00000015572	ENSDARG00000015572_znf207b	17588	11873	9531	-0.566907	-0.883892	Lower	1.99e-199
ENSDARG00000070266	ENSDARG00000070266_spock3	52008	46318	27667	-0.167161	-0.910567	Lower	1.28e-73
ENSDARG00000043010	ENSDARG00000043010_camk2d1	22781	17103	3677	-0.413582	-2.63123	Lower	2.32e-178
ENSDARG00000017532	ENSDARG00000017532_KIF25	9253	3577	3641	-1.37117	-1.34559	Lower	1.99e-199
ENSDARG00000090963	ENSDARG00000090963_ATP6AP1L	27699	22029	14440	-0.33043	-0.939763	Lower	6.88e-143
ENSDARG00000001244	ENSDARG00000001244_srrm1	20444	14813	15986	-0.464814	-0.354869	Lower	1.99e-199
ENSDARG00000022438	ENSDARG00000022438_cox6a1	23424	17800	28137	-0.39611	0.264481	Lower	2.36e-169
ENSDARG00000001807	ENSDARG00000001807_tnfrsf21	9293	3675	5658	-1.3384	-0.715852	Lower	1.99e-199
ENSDARG00000070995	ENSDARG00000070995_inpp4ab	18704	13121	2857	-0.511469	-2.71077	Lower	1.99e-199
ENSDARG00000013333	ENSDARG00000013333_ndufa10	16124	10542	10780	-0.613061	-0.580853	Lower	1.99e-199
ENSDARG00000078512	ENSDARG00000078512_acaca	24063	18492	12017	-0.379915	-1.00174	Lower	4.85e-161
ENSDARG00000075168	ENSDARG00000075168_anpepb	24258	18687	13540	-0.376426	-0.841233	Lower	1.37e-159
ENSDARG00000012387	ENSDARG00000012387_pdha1a	17536	11971	11997	-0.550776	-0.547646	Lower	1.99e-199
ENSDARG00000061915	ENSDARG00000061915_git2a	12812	7249	10782	-0.821642	-0.248871	Lower	1.99e-199
ENSDARG00000076706	ENSDARG00000076706_CABZ01038708.1	13150	7607	2946	-0.789663	-2.15823	Lower	1.99e-199
ENSDARG00000037060	ENSDARG00000037060_mll2	27860	22325	15045	-0.319535	-0.888911	Lower	5.11e-135
ENSDARG00000038018	ENSDARG00000038018_prph2a	28297	22765	4931	-0.313832	-2.5207	Lower	1.39e-132
ENSDARG00000062627	ENSDARG00000062627_SACS	11949	6418	4879	-0.896694	-1.29223	Lower	1.99e-199
ENSDARG00000045204	ENSDARG00000045204_CACNA2D3	13218	7716	6985	-0.776579	-0.920172	Lower	1.99e-199
ENSDARG00000070726	ENSDARG00000070726_cnga3a	8359	2877	529	-1.53877	-3.98199	Lower	1.99e-199
ENSDARG00000062693	ENSDARG00000062693_nrxn3b	31375	25894	17899	-0.276998	-0.809736	Lower	3.05e-116
ENSDARG00000028118	ENSDARG00000028118_dscamb	18541	13076	15442	-0.503798	-0.263859	Lower	1.99e-199
ENSDARG00000053746	ENSDARG00000053746_OSBPL1A	25554	20097	2758	-0.346569	-3.21185	Lower	3.48e-144
ENSDARG00000003495	ENSDARG00000003495_madd	53115	47669	28940	-0.156068	-0.876054	Lower	5.49e-66
ENSDARG00000001154	ENSDARG00000001154_rimbp2	27920	22476	9494	-0.312914	-1.55621	Lower	3.95e-130
ENSDARG00000062361	ENSDARG00000062361_GCFC1	16009	10592	7769	-0.595908	-1.04308	Lower	1.99e-199
ENSDARG00000090938	ENSDARG00000090938_MAP4	23990	18579	26136	-0.36876	0.123605	Lower	5.8e-152
ENSDARG00000051986	ENSDARG00000051986_ndufs8a	13251	7855	7543	-0.754418	-0.812891	Lower	1.99e-199
ENSDARG00000057448	ENSDARG00000057448_SRCIN1	12529	7135	3259	-0.812286	-1.94277	Lower	1.99e-199
ENSDARG00000037122	ENSDARG00000037122_protein_coding	14683	9325	7159	-0.654971	-1.03632	Lower	1.99e-199
ENSDARG00000021820	ENSDARG00000021820_SLC45A4	11366	6012	1989	-0.918808	-2.51461	Lower	1.99e-199
ENSDARG00000036685	ENSDARG00000036685_ccnt2a	16617	11281	5567	-0.558765	-1.57769	Lower	1.99e-199
ENSDARG00000055897	ENSDARG00000055897_zgc:154093	28532	23203	1388	-0.29827	-4.3615	Lower	1.42e-121
ENSDARG00000070824	ENSDARG00000070824_ndufb5	16243	10952	9450	-0.568624	-0.781432	Lower	1.99e-199
ENSDARG00000056563	ENSDARG00000056563_ppargc1b	15856	10571	3676	-0.584917	-2.10882	Lower	1.99e-199
ENSDARG00000056037	ENSDARG00000056037_itih6	5598	321	262	-4.12427	-4.41727	Lower	1.99e-199
ENSDARG00000061233	ENSDARG00000061233_abcc5	96741	91472	36723	-0.0807973	-1.39744	Lower	5.98e-34
ENSDARG00000078247	ENSDARG00000078247_vip	9041	3776	5916	-1.25962	-0.61186	Lower	1.99e-199
ENSDARG00000074332	ENSDARG00000074332_SPEN	28111	22859	20589	-0.298372	-0.449261	Lower	6.94e-120
ENSDARG00000027109	ENSDARG00000027109_zfr	42781	37529	29911	-0.188964	-0.516294	Lower	1.02e-76
ENSDARG00000079167	ENSDARG00000079167_PHC3	18360	13119	11441	-0.484908	-0.682353	Lower	1.33e-192
ambiguous	ambiguous	447352	442118	595472	-0.016979	0.412623	Lower	2.78e-08
ENSDARG00000007795	ENSDARG00000007795_cst3	41881	36651	29152	-0.192443	-0.522701	Lower	9.01e-78
ENSDARG00000079397	ENSDARG00000079397_CERKL	30697	25471	5675	-0.269242	-2.43541	Lower	6.99e-108
ENSDARG00000052765	ENSDARG00000052765_gria2b	19802	14579	11128	-0.441754	-0.831452	Lower	3.45e-175
ENSDARG00000054003	ENSDARG00000054003_rargb	20560	15339	17670	-0.422636	-0.218538	Lower	1.09e-167
ENSDARG00000039647	ENSDARG00000039647_slc6a1	27886	22676	18713	-0.298375	-0.5755	Lower	6.08e-119
ENSDARG00000055638	ENSDARG00000055638_ankrd33aa	5732	534	306	-3.42413	-4.22744	Lower	1.99e-199
ENSDARG00000044511	ENSDARG00000044511_etv5b	19418	14221	3024	-0.449372	-2.68286	Lower	2.84e-177
ENSDARG00000079161	ENSDARG00000079161_BSN	19081	13898	19578	-0.457259	0.0370966	Lower	7.66e-180
ENSDARG00000052782	ENSDARG00000052782_glrba	12700	7556	3140	-0.749134	-2.01599	Lower	1.99e-199
ENSDARG00000086162	ENSDARG00000086162_ZNF385D	12709	7567	2073	-0.748057	-2.61606	Lower	1.99e-199
ENSDARG00000034201	ENSDARG00000034201_pp	13317	8178	4226	-0.703449	-1.6559	Lower	1.99e-199
ENSDARG00000075570	ENSDARG00000075570_ide	20698	15561	7525	-0.411557	-1.45973	Lower	8.88e-161
ENSDARG00000052022	ENSDARG00000052022_suz12b	14682	9546	5661	-0.62108	-1.37492	Lower	1.99e-199
ENSDARG00000037919	ENSDARG00000037919_rbbp6	28468	23348	18864	-0.286042	-0.593706	Lower	3.47e-112
ENSDARG00000073998	ENSDARG00000073998_protein_coding	10710	5592	1463	-0.937522	-2.87196	Lower	1.99e-199
ENSDARG00000042644	ENSDARG00000042644_sod2	16138	11034	6628	-0.548506	-1.28382	Lower	1.99e-199
ENSDARG00000086030	ENSDARG00000086030_PCBP3	25624	20532	14521	-0.319622	-0.819355	Lower	2.13e-124
ENSDARG00000063381	ENSDARG00000063381_ZNF462	19501	14410	13248	-0.436478	-0.557774	Lower	8.24e-169
ENSDARG00000070864	ENSDARG00000070864_bcl6a	13341	8254	6377	-0.692701	-1.06492	Lower	1.99e-199
ENSDARG00000071691	ENSDARG00000071691_uqcrc2b	19208	14127	14901	-0.443252	-0.366298	Lower	4.79e-171
ENSDARG00000055099	ENSDARG00000055099_fam184b	8557	3484	5884	-1.29636	-0.540308	Lower	1.99e-199
ENSDARG00000028228	ENSDARG00000028228_znf238	16441	11381	13014	-0.530671	-0.337234	Lower	1.99e-199
ENSDARG00000040442	ENSDARG00000040442_prtgb	15404	10347	8039	-0.574092	-0.938217	Lower	1.99e-199
ENSDARG00000016830	ENSDARG00000016830_rimkla	13355	8300	19130	-0.686197	0.518457	Lower	1.99e-199
ENSDARG00000086222	ENSDARG00000086222_NAT16	11764	6715	1947	-0.808919	-2.59505	Lower	1.99e-199
ENSDARG00000004386	ENSDARG00000004386_si:dkey-153k10.9	20254	15205	15466	-0.413661	-0.389107	Lower	7.53e-159
ENSDARG00000073926	ENSDARG00000073926_SYNRG	20094	15060	14437	-0.416043	-0.476994	Lower	2.81e-159
ENSDARG00000020008	ENSDARG00000020008_vcp	35759	30725	59040	-0.218893	0.723386	Lower	6.05e-85
ENSDARG00000038862	ENSDARG00000038862_kcnb2	13631	8610	1473	-0.662806	-3.21006	Lower	1.99e-199
ENSDARG00000009549	ENSDARG00000009549_ubr4	37971	32957	31809	-0.204313	-0.255463	Lower	4.09e-79
ENSDARG00000009796	ENSDARG00000009796_klc1a	30499	25488	36356	-0.258944	0.253432	Lower	1.2e-99
ENSDARG00000058117	ENSDARG00000058117_snap25b	130537	125540	71497	-0.0563117	-0.868504	Lower	5.28e-23
ENSDARG00000087636	ENSDARG00000087636_si:dkeyp-86f7.3	22346	17356	26533	-0.364582	0.247771	Lower	9.85e-139
ENSDARG00000054378	ENSDARG00000054378_pcbp3	22852	17871	8979	-0.3547	-1.34769	Lower	8.33e-135
ENSDARG00000076416	ENSDARG00000076416_SHROOM2	22517	17558	7302	-0.358886	-1.62465	Lower	9.02e-136
ENSDARG00000095430	ENSDARG00000095430_zgc:123181	14892	9952	21545	-0.581479	0.532816	Lower	1.99e-199
ENSDARG00000028793	ENSDARG00000028793_nlk2	11904	6983	4290	-0.769528	-1.4724	Lower	1.99e-199
ENSDARG00000078187	ENSDARG00000078187_slc12a5	22658	17737	7427	-0.353259	-1.60917	Lower	1.13e-132
ENSDARG00000005416	ENSDARG00000005416_map3k5	19705	14786	6219	-0.41433	-1.66381	Lower	4.69e-155
ENSDARG00000079307	ENSDARG00000079307_si:dkey-205h13.1	19127	14218	3507	-0.427892	-2.4473	Lower	1.05e-159
ENSDARG00000076135	ENSDARG00000076135_mmrn2a	22571	17664	14727	-0.353658	-0.616007	Lower	1.89e-132
[truncated: 14,130 more rows]

## Sheet: Pretumor ->Tumor
Genes expressed significantly different (p<0.01) in the Pretumor and Tumor conditions. Genes are divided into two categories (Lower or Higher expression) under the column titled "Change from Pretumor->Tumor."
[truncated: 16,633 more rows]
