# Supplementary material for: Molecular and Cellular Characterization of a Zebrafish Optic Pathway Tumor Line Implicates Glia-Derived Progenitors in Tumorigenesis
Source: PLoS One. 2014 Dec 8;9(12):e114888. doi: 10.1371/journal.pone.0114888 (PMC4259487; doi:10.1371/journal.pone.0114888)
Supplement: S8 Table — Differential expression of genes required for photoreception and neurotransmission in Tg(flk1:RFP)is18/+ pre-tumor retina and tumor tissue. (XLSX) [file pone.0114888.s017.xlsx]

## Sheet: Sheet1
Table S8. Differential expression of genes required for photoreception and neurotransmisson in Tg(flk1:RFP)is18/+ pre-tumor retina and tumor tissue
			Fold Change in Gene Expression
Gene	Gene Name	Zebrafish Gene ID and Gene Symbol	WT --> Pretumor	WT --> Tumor
arrestin	arr3a	ENSDARG00000056511_arr3a	0.678839	- 6.0
calcium/calmodulin-dependent protein kinase kinase 1	CAMKK1	ENSDARG00000015134_CAMKK1	- 1.4	- 201
crumbs	crb1	ENSDARG00000062245_crb1	- 2.0	- 8.4
cGMP-specific phosphodiesterase 6	pde6a	ENSDARG00000000380_pde6a	- 1.1	- 6.5
cGMP-specific phosphodiesterase 6	pde6b	ENSDARG00000011671_pde6b	0.96123	- 6.1
cGMP-specific phosphodiesterase 6	pde6c	ENSDARG00000078461_pde6c	- 1.7	- 30.7
cGMP-specific phosphodiesterase 6	pde6d	ENSDARG00000074892_pde6d	- 1.6	- 3.8
cGMP-specific phosphodiesterase 6	pde6g	ENSDARG00000022820_pde6g	0.983721	- 2.8
cGMP-specific phosphodiesterase 6	pde6h	ENSDARG00000070439_pde6h	0.456266	- 7.3
gamma-aminobutyric acid (GABA) A receptor	gabra6a	ENSDARG00000075058_gabra6a	- 1.4	- 19.4
gamma-aminobutyric acid (GABA) A receptor	gabra6b	ENSDARG00000058736_gabra6b	0.856957	- 2.2
guanylate cyclase activator 1c	guca1a	ENSDARG00000043294_GUCA1A	- 1.2	- 3.9
guanylate cyclase activator 1c	guca1a	ENSDARG00000010454_guca1a	- 4.6	- 4.0
guanylate cyclase activator 1c	guca1b	ENSDARG00000013393_guca1b	0.986559	- 4.8
guanylate cyclase activator 1c	guca1c	ENSDARG00000030758_guca1c	0.840518	- 149.8
guanylate cyclase activator 1c	guca1d	ENSDARG00000044629_guca1d	- 1.5	- 117.2
guanylate cyclase activator 1c	guca1e	ENSDARG00000078384_guca1e	- 1.8	- 18.5
guanylate cyclase activator 1c	guca1g	ENSDARG00000045737_guca1g	- 2.5	- 34.5
interphotoreceptor retinoid binding protein	irbp	ENSDARG00000059163_irbp	0.635387	- 9.7
presynaptic cytoskeletal matrix protein piccolo	scn1ba	ENSDARG00000060222_scn1ba	- 1.2	- 4.1
retinitis pigmentosa 1	RP1	ENSDARG00000077687_RP1	- 1.8	- 10.4
retinitis pigmentosa 1	RP1	ENSDARG00000086360_RP1	- 1.4	- 6.4
retinitis pigmentosa 1-like 1	RP1L1	ENSDARG00000089458_RP1L1	- 1.6	- 6.9
retinitis pigmentosa 1-like 1	RP1L1	ENSDARG00000088377_RP1L1	- 2.8	- 83.9
retinol binding protein 4	rbp4	ENSDARG00000077505_rbp4	0.369432	- 1.5
retinol binding protein 4-like	rbp4l	ENSDARG00000044684_rbp4l	0.633271	- 3.19
solute carrier family 1/glutamate transporter	slc1a2a	ENSDARG00000052138_slc1a2a	- 3.0	- 38.2
solute carrier family 1/glutamate transporter	slc1a2b	ENSDARG00000009563_slc1a2b	0.866351	- 1.4
solute carrier family 1/glutamate transporter	slc1a8a	ENSDARG00000034628_slc1a8a	- 2.8	- 6.2
solute carrier family 1/glutamate transporter	slc1a8b	ENSDARG00000032465_slc1a8b	- 1.6	- 168.1
voltage gated sodium channel	scn1ba	ENSDARG00000060222_scn1ba	- 1.2	- 4.1
