# Supplementary material for: Molecular and Cellular Characterization of a Zebrafish Optic Pathway Tumor Line Implicates Glia-Derived Progenitors in Tumorigenesis
Source: PLoS One. 2014 Dec 8;9(12):e114888. doi: 10.1371/journal.pone.0114888 (PMC4259487; doi:10.1371/journal.pone.0114888)
Supplement: S9 Table — Differential Expression of lncRNAs in Tg(flk1:RFP)is18/+ pre-tumor retina and tumor tissues. (XLSX) [file pone.0114888.s018.xlsx]

## Sheet: Sheet1
Table S9. Differential Expression of lncRNAs in Tg(flk1:RFP)is18/+ pre-tumor retina and tumor tissues
		Fold Change in Gene Expression
lncRNA	chromosome	WT --> Pretumor	WT --> Tumor
Zv9_00015799_lnc	6	1.2	-3
Zv9_00019217_lnc	7	-2	-3
Zv9_00020187_lnc	8	-1.5	-4
Zv9_00055360_lnc	25	-0.2	-5
Zv9_00017181_lnc	7	-2	-7
Zv9_00046367_lnc	20	-1	-20
Zv9_00011317_lnc	5	-2	-16
Zv9_00028216_lnc	12	1	-22
Zv9_00033972_lnc	14	-2	-28
Zv9_00056161_lnc	25	1	4
Zv9_00043309_lnc	19	2	5
